# Supplementary material for: Genomic copy-number variants drive apoptotic evasion underlying acquired resistance to immune checkpoint inhibitors
Source: Immunity. Author manuscript; Available in PMC 2025 Dec 10. (PMC12693071; doi:10.1016/j.immuni.2025.10.001)
Supplement: 2 [file NIHMS2120882-supplement-2.xlsx]

## Sheet: Sheet1
Clinical and WES data																		Recurrent, DP-specific, deleted genes						Recurrent DP-specific, amplified genes
Patient ID	Sex	Age	Sample	Location of tumor biopsy	Pre baseline tumor MAPKi and/or ICI treatment(s)	Post baseline tumor ICI treatment	Driver mutation	PMID	Coverage (median)	Purity	Ploidy	SNV	INDEL	Total mutation load	Non-synonymous mutation load			Gene	Number of patients affected					Gene	Number of patients affected
Pt01	Male	58	Pt01-baseline	Small Bowel	vemurafenib	pembrolizumab	BRAF V600E	27433843	74	0.81	2.2	4896	19	4915	917			PPP1R16A	7					NUPR1L	7
			Pt01-DP	Sigmoid Colon				27433843	101	0.46	2.3	4898	11	4909	897			ARC	6					CCT6A	6
			Pt01-normal	-	-	-	-	27433843	74	-	-	-	-	-	-			BAI1	6					CYCS	6
Pt02	Male	60	Pt02-baseline	Lung	None	pembrolizumab	BRAF L597S	27433843	121	0.95	3.7	921	8	929	92			C8orf31	6					PURB	6
			Pt02-DP1	Lung				27433843	149	0.56	3.4	1094	7	1101	134			CYP11B1	6					PSENEN	5
			Pt02-DP2	Lung				27433843	172	0.98	3.3	1426	14	1440	153			CYP11B2	6					BIRC2	5
			Pt02-normal	-	-	-	-	27433843	123	-	-	-	-	-	-			EEF1D	6					CBX3	5
Pt03	Male	70	Pt03-baseline	Inguinal lymph node	None	pembrolizumab	NRAS Q61K	27433843	105	0.95	2.6	2375	16	2391	286			GLI4	6					CCZ1B	5
			Pt03-DP	Small Bowel				27433843	161	0.58	1.4	1672	8	1680	218			GML	6					ETV1	5
			Pt03-normal					27433843	128	-	-	-	-	-	-			GPIHBP1	6					HNRNPA2B1	5
Pt04	Male	61	Pt04-baseline	Left chestwall	vemurafenib, ipilimumab	pembrolizumab	BRAF V600E	27433843	83	0.9	3.3	2028	18	2046	276			HSF1	6					IL6	5
			Pt04-DP	Left chestwall				27433843	125	0.76	3.4	2224	15	2239	300			JRK	6					KIAA0087	5
			Pt04-normal	-	-	-	-	27433843	92	-	-	-	-	-	-			KIFC2	6					LOC100129427	5
Pt05	Male	42	Pt05-baseline	Abdomen	ipilimumab	pembrolizumab	NRAS Q61K	-	154	0.86	2	97	69	166	16			LOC100133612	6					LOC441204	5
			Pt05-DP	Spleen				-	81	0.28	1.8	43	50	93	6			LOC100288181	6					PPIA	5
			Pt05-normal	-	-	-	-	-	176	-	-	-	-	-	-			LRRC24	6					PRR15	5
Pt06	Female	80	Pt06-baseline	Lung	None	nivolumab	NF1 Q2582*	-	47	0.36	2.1	629	52	681	159			LY6D	6					PSMG3	5
			Pt06-DP	Lung				-	57	0.37	2.3	6782	58	6840	1533			LY6E	6					PSMG3-AS1	5
			Pt06-normal	-	-	-	-	-	114	-	-	-	-	-	-			LY6H	6					RSPH10B2	5
Pt07	Male	77	Pt07-baseline	Axilla	None	ipilimumab+nivolumab	NRAS Q61L	-	269	0.46	3.1	7196	85	7281	1110			LY6K	6					SNORA15	5
			Pt07-DP	Small bowel				-	383	0.73	2	7787	63	7850	1064			LYNX1	6					SP8	5
			Pt07-normal	-	-	-	-	-	336	-	-	-	-	-	-			MFSD3	6					CDK4	5
Pt08	Male	60	Pt08-baseline	Subcutaneous	None	ipilimumab+nivolumab	NRAS G12C	-	77	0.78	3.8	72	15	87	21			MIR661	6					DAXX	5
			Pt08-DP	Subcutaneous				-	81	0.36	2.1	9	11	20	5			MST1P2	6					DUSP6	5
			Pt08-normal	-	-	-	-	-	109	-	-	-	-	-	-			NINJ2	6					ETV4	5
Pt09	Male	53	Pt09-baseline	Omentum	dabrafenib+trametinib	pembrolizumab	BRAF V600E	-	355	0.66	2.8	3355	64	3419	513			OPLAH	6					GNG5	5
			Pt09-DP	Liver				-	102	0.84	2.1	1568	63	1631	1			PLEC	6					HLA-DOA	5
			Pt09-normal	-	-	-	-	-	366	-	-	-	-	-	-			PYCRL	6					HLA-DPA1	5
Pt10	Male	62	Pt10-baseline	Brain	ipilimumab	pembrolizumab	NF1 Q2531*	-	389	0.18	3.3	13730	67	13797	2036			THEM6	6					HLA-DPB1	5
			Pt10-DP	Heart				-	307	0.63	3.3	14073	99	14172	2099			TIGD5	6					HOXB-AS5	5
			Pt10-normal	-	-	-	-	-	345	-	-	-	-	-	-			TONSL	6					LOC100129269	5
Pt11	Female	50	Pt11-baseline	Lung	None	ipilimumab+nivolumab	NRAS Q61R	-	256	0.1	1.2	1232	62	1294	219			TSNARE1	6					LOC100507463	5
			Pt11-DP	Mediastinum				-	252	0.46	2.1	1324	53	1377	222			TSTA3	6					LOC728084	5
			Pt11-normal	-	-	-	-	-	487	-	-	-	-	-	-			ZFP41	6					MIR196A1	5
Pt12	Male	51	Pt12-baseline	Right chest wall	ipilimumab	pembrolizumab	NRAS Q61K	-	392	0.48	2.3	3456	26	3482	544			ZNF696	6					MIR3185	5
			Pt12-DP	Right chest superior to nipple				-	260	0.81	3.9	5894	75	5969	566			C9orf172	6					MIR3605	5
			Pt12-normal	-	-	-	-	-	93	-	-	-	-	-	-			GPR107	6					PNPO	5
Pt13	Male	70	Pt13-baseline	N/A	None	pembrolizumab	BRAF V600E	-	103	1	2.8	1474	9	1483	214			KRTAP5-1	6					PRAC	5
			Pt13-DP1	N/A				-	117	0.79	2	1777	19	1796	256			LOC731779	6					PSMB8	5
			Pt13-DP2	Left adrenal mass				-	267	0.8	3	1088	72	1160	232			LRFN1	6					RPL41	5
			Pt13-DP3	Right adrenal mass				-	239	0.88	3.6	939	67	1006	205			LRFN3	6					TAP1	5
			Pt13-normal	-	-	-	-	-	93	-	-	-	-	-	-			LSP1	6					TSPAN31	5
Pt14	Male	70	Pt14-baseline	Left axillary lymph node	adjuvant ipilimumab, vemurafenib, ipilimumab+XRT, dabrafenib	pembrolizumab	BRAF V600E	-	495	0.19	2.8	1022	21	1043	210			MIR3612	6					CECR7	5
			Pt14-DP	Soft tissue, right pelvic region				-	500	0.25	2.7	1215	23	1238	231			NPDC1	6					EMC2	5
			Pt14-normal	-	-	-	-	-	334	-	-	-	-	-	-			USP20	6					GSTT1	5
Pt15	Female	72	Pt15-baseline	Right kidney	Adjuvant interferon-alpha, ipilimumab	pembrolizumab	NRAS Q61R	-	464	0.82	2	3211	40	3251	585			ADCK5	5					HIST2H2BF	5
			Pt15-DP	Splenic bed soft tissue and adrenal gland				-	381	0.53	3.2	2730	32	2762	532			ARHGAP39	5					HIST2H3D	5
			Pt15-normal	-	-	-	-	-	291	-	-	-	-	-	-			ATP5I	5					HNRNPA3	5
Pt16	Female	61	Pt16-baseline	Right breast	None	adjuvant nivolumab	BRAF V600E	-	500	0.36	2	392	17	409	66			BOP1	5					IER3	5
			Pt16-DP	Right lateral chest wall, soft tissue				-	318	0.11	1.3	463	36	499	65			C5orf48	5					LOC391322	5
			Pt16-normal	-	-	-	-	-	500	-	-	-	-	-	-			C5orf63	5					MIR3175	5
Pt17	Male	55	Pt17-baseline	Right parietal scalp	None	adjuvant nivolumab	BRAF V600E	-	500	0.46	1.9	241	20	261	36			C8orf82	5					PRRC2A	5
			Pt17-DP	Left flank skin				-	316	0.2	1.6	1157	108	1265	99			CCDC166	5					SNORA38	5
			Pt17-normal	-	-	-	-	-	447	-	-	-	-	-	-			CCNL2	5					ZNF706	5
Pt18	Male	25	Pt18-baseline	Cervical nodes	None	adjuvant nivolumab	BRAF V600E	-	-	-	-	-	-	-	-			CPSF1	5					MIR639	5
			Pt18-DP1	Salivary/parotid gland				-	-	-	-	-	-	-	-			CYC1	5					ACTB	4
																		CYP2E1	5					ARL4A	4
																		DGAT1	5					BZW2	4
																		EXOSC4	5					C7orf31	4
																		FAM203A	5					C7orf41	4
																		FAM83H	5					CAMK2B	4
																		FBXL6	5					CDC14C	4
																		FOXH1	5					CHCHD2	4
																		GPAA1	5					DPY19L2P1	4
																		GPT	5					DPY19L2P3	4
																		GRINA	5					FAM183B	4
																		GSDMD	5					FKBP9	4
																		KCNA5	5					FLJ45974	4
																		KCNN2	5					GLCCI1	4
																		KIAA1875	5					H2AFV	4
																		LOC100128338	5					HOXA-AS4	4
																		LOC148413	5					HOXA1	4
																		LPCAT3	5					HOXA10	4
																		LTBR	5					HOXA9	4
																		MAF1	5					HPVC1	4
																		MAPK15	5					IKZF1	4
																		MIR4664	5					INHBA	4
																		MIR939	5					KBTBD2	4
																		NAPRT1	5					LANCL2	4
																		PARP10	5					LINC00265	4
																		PHB2	5					LOC646999	4
																		PLEKHM2	5					LOC650226	4
																		PUF60	5					MIR148A	4
																		RHPN1-AS1	5					MIR196B	4
																		SBF1P1	5					MIR3146	4
																		SCNN1A	5					MIR550A3	4
																		SCRIB	5					MPLKIP	4
																		SCRT1	5					MRPL32	4
																		SCXB	5					NPVF	4
																		SHARPIN	5					PHKG1	4
																		SLC52A2	5					PMS2	4
																		SPSB1	5					POM121L12	4
																		TAF10	5					RALA	4
																		TMEM249	5					RP9P	4
																		TOP1MT	5					OCT14	4
																		TRIM36	5					OCT7	4
																		ZNF239	5					SEPT7P2	4
																		ZNF250	5					SNORA5B	4
																		ZNF32	5					SNX10	4
																		ZNF32-AS1	5					SOSTDC1	4
																		ZNF32-AS2	5					SPDYE1	4
																		ZNF32-AS3	5					SUMF2	4
																		ZNF485	5					TMED4	4
																		ZNF487P	5					TOMM7	4
																		ZNF623	5					YAE1D1	4
																		A1BG-AS1	5					YKT6	4
																		ABCA2	5					ZNF815P	4
																		ACTL7B	5					ZNF890P	4
																		ADRA1A	5					ZNRF2	4
																		ADRA2C	5					AKR1C6P	4
																		AGPAT2	5					KLF6	4
																		AKT2	5					LINC00662	4
																		ARHGAP33	5					LOC100505679	4
																		ATP4A	5					MIR548AR	4
																		B3GNT8	5					MIR938	4
																		B4GALNT4	5					ABCD3	4
																		BCDIN3D-AS1	5					ACTG1P4	4
																		BRSK2	5					ADC	4
																		C9orf62	5					AHSA2	4
																		C9orf69	5					AMY1A	4
																		C9orf78	5					AMZ2P1	4
																		CARD9	5					ANGPTL3	4
																		CD81	5					ANKRD36BP2	4
																		CDC42P3	5					ANKRD40	4
																		CDKN1C	5					ARHGAP27	4
																		CEBPA	5					ARHGAP29	4
																		CERS5	5					ARL17A	4
																		CLUH	5					ATF7	4
																		COX7A1	5					ATG4C	4
																		CRIPAK	5					ATP5G1	4
																		CXCL17	5					B3GNT2	4
																		DGKQ	5					BCL2L15	4
																		DIO3	5					BLOC1S1	4
																		DKFZP434A062	5					BTBD19	4
																		DUSP8	5					BTBD8	4
																		EGFL7	5					C12orf29	4
																		EID2	5					C17orf105	4
																		ELK2AP	5					C1orf141	4
																		EPS8L2	5					C1orf146	4
																		ERVV-2	5					C2orf68	4
																		FAIM2	5					CAPS2	4
																		FAM69B	5					CAPZA1	4
																		FAM73B	5					CBX5	4
																		FAM99B	5					CCDC163P	4
																		FBXO46	5					CCDC18	4
																		FFAR1	5					CD63	4
																		FFAR3	5					CDC14A	4
																		FGFR3	5					CDK2	4
																		FGFRL1	5					CDKN2C	4
																		FIBCD1	5					COL11A1	4
																		FNBP1	5					CRHR1-IT1	4
																		GPD1	5					CTBS	4
																		GPR4	5					DENND5B-AS1	4
																		GPSM1	5					DEPDC1	4
																		H1FNT	5					DLEU2L	4
																		HDAC7	5					DOCK7	4
																		HIPK4	5					DPY19L2	4
																		IGFL4	5					DRAM2	4
																		KCNG2	5					EIF1	4
																		KCNH3	5					EIF4B	4
																		KCNQ1	5					ETV6	4
																		KCNQ1DN	5					FAF1	4
																		KCNQ1OT1	5					FAM102B	4
																		KCNT1	5					FAM90A1	4
																		KCTD15	5					FLJ41278	4
																		KIAA0195	5					FLJ45079	4
																		KIAA1984	5					FOXD3	4
																		KIAA1984-AS1	5					GAST	4
																		KRTAP5-6	5					GJC1	4
																		KRTAP5-AS1	5					GLIPR1L1	4
																		LCN10	5					GLMN	4
																		LCN15	5					GMCL1	4
																		LCN6	5					H3F3C	4
																		LCN8	5					HEXIM1	4
																		LGALS17A	5					HLA-DMA	4
																		LHX3	5					HLA-DOB	4
																		LILRA6	5					HLA-DQA2	4
																		LIMA1	5					HLF	4
																		LINC00051	5					HNRNPA1	4
																		LINC00939	5					HOOK1	4
																		LINC00955	5					HOXB3	4
																		LIPE	5					HOXB8	4
																		LIPE-AS1	5					HOXB9	4
																		LOC100128593	5					HSD17B8	4
																		LOC100133461	5					HSPB11	4
																		LOC100133669	5					ITGB3BP	4
																		LOC101448202	5					KCNMB4	4
																		LOC646862	5					KITLG	4
																		LRFN4	5					KRR1	4
																		LRP3	5					KRT19P2	4
																		LRRC26	5					KRT42P	4
																		LYPD2	5					KRTAP17-1	4
																		MAMDC4	5					LINC00485	4
																		MEG3	5					LINC00910	4
																		MEGF8	5					LOC100132062	4
																		MIR126	5					LOC100506844	4
																		MIR136	5					LOC283335	4
																		MIR3621	5					LOC283440	4
																		MIR3689A	5					LOC285074	4
																		MIR3689B	5					LOC643441	4
																		MIR3689C	5					LOC644172	4
																		MIR3689D1	5					LRRC37A	4
																		MIR3689D2	5					LRRC37A2	4
																		MIR3689E	5					LRRC40	4
																		MIR3689F	5					LRRC7	4
																		MIR3911	5					LYZ	4
																		MIR4292	5					MAN1A2	4
																		MIR4298	5					MECR	4
																		MIR4472-1	5					MGC57346	4
																		MIR4674	5					MIR186	4
																		MIR493	5					MIR219-1	4
																		MIR641	5					MIR378F	4
																		MIR770	5					MIR4738	4
																		MOB2	5					MIR4781	4
																		MROH5	5					MIR614	4
																		MRPL23	5					MIR760	4
																		NACC2	5					MMACHC	4
																		NCKAP5L	5					MSH4	4
																		NFATC1	5					NACA	4
																		NLRP9	5					NAGK	4
																		NOTCH1	5					NAP1L1	4
																		OR4C12	5					NSF	4
																		OR4C13	5					NSFP1	4
																		OSBPL5	5					ODF2L	4
																		PAK4	5					OSBPL8	4
																		PCDHB14	5					OXCT2	4
																		PEPD	5					PA2G4	4
																		PHLDA2	5					PALMD	4
																		PMPCA	5					PCGF1	4
																		PPP1R12C	5					PFDN5	4
																		PPP1R26	5					PHC2	4
																		PPP1R37	5					PIGK	4
																		PPP6R1	5					PIN1P1	4
																		PSCA	5					PLGLB2	4
																		PWP1	5					PNRC2	4
																		QRFP	5					POC1B	4
																		QSOX2	5					POMGNT1	4
																		RABEPK	5					PPP1R8	4
																		RABL6	5					PRDX1	4
																		SALL3	5					PRKACB	4
																		SCGB1C1	5					PRR13	4
																		SDCCAG3	5					PTP4A2	4
																		SH3GLB2	5					PTPN22	4
																		SLC22A18AS	5					RAB5B	4
																		SLC45A4	5					RAP1A	4
																		SLC48A1	5					RAP1B	4
																		SLC7A10	5					RHOC	4
																		SLURP1	5					RNPC3	4
																		SNAPC4	5					RPAP2	4
																		SNHG7	5					RPF1	4
																		SNORA17	5					RPL5	4
																		SNORA34	5					RPS26	4
																		SNORA43	5					SCARNA1	4
																		SNORA53	5					SCP2	4
																		SOHLH1	5					OCT15	4
																		SPATC1	5					SH3GLB1	4
																		SPIC	5					SLC25A3P1	4
																		STXBP1	5					SLC2A3	4
																		SUPT5H	5					SLC35D1	4
																		SYCN	5					SLC44A5	4
																		TAS2R43	5					SNF8	4
																		TBX5-AS1	5					SNORA66	4
																		TMC6	5					SNORD21	4
																		TMEM141	5					SNORD45C	4
																		TNNI2	5					SNRPG	4
																		TNNT3	5					ST7L	4
																		TOR1A	5					STXBP4	4
																		TSPAN4	5					SYCP1	4
																		TUBBP5	5					SYT1	4
																		VN1R2	5					SYT6	4
																		VPS28	5					TAP2	4
																		WDR87	5					TAPBP	4
																		ZNF154	5					TBC1D15	4
																		ZNF160	5					THAP2	4
																		ZNF274	5					TM2D1	4
																		ZNF324B	5					TMED5	4
																		ZNF329	5					TMSB10	4
																		ZNF444	5					TMTC3	4
																		ZNF497	5					TOB1	4
																		ZNF552	5					TOB1-AS1	4
																		ZNF578	5					TSPAN1	4
																		ZNF586	5					TTC4	4
																		ZNF671	5					TWF1	4
																		ZNF701	5					UBE2U	4
																		ZNF835	5					UBE2Z	4
																		ZNF837	5					VAMP5	4
																		ZSCAN1	5					VAMP8	4
																		ZSCAN18	5					VMP1	4
																		ZSCAN4	5					VPS52	4
																		C19orf26	5					XRCC6BP1	4
																		LOC100128573	5					YEATS4	4
																		MIR3187	5					ZBTB22	4
																		BAD	5					ZBTB8OS	4
																		RECQL4	4					ZFC3H1	4
																		CIC	4					ZNF326	4
																		DNLZ	4					ZNF644	4
																		ABI1	4					ZRANB2	4
																		ACBD5	4					AIF1	4
																		ACRBP	4					ATP6V1G2	4
																		ACTRT2	4					BET1	4
																		ADAMTS19	4					BPGM	4
																		AGRN	4					C6orf48	4
																		AKR1C1	4					C7orf55	4
																		AKR1C2	4					CREB3L2	4
																		AKR1C4	4					CYP21A2	4
																		AKR1E2	4					DLX5	4
																		ALDH7A1	4					DNM1P35	4
																		AMPD3	4					FAM157A	4
																		ANKRD26	4					FAM50B	4
																		ANKRD65	4					FAM84B	4
																		AP3S1	4					FLJ42969	4
																		APBB1	4					FTH1P3	4
																		APOBEC1	4					GUSBP5	4
																		AQPEP	4					HIST1H1B	4
																		ARHGEF19	4					HIST1H1E	4
																		ARL14EPL	4					HIST1H2AC	4
																		ARMC4	4					HIST1H2AG	4
																		ATAD2	4					HIST1H2AH	4
																		ATN1	4					HIST1H2AL	4
																		AURKAIP1	4					HIST1H2BC	4
																		B4GALNT3	4					HIST1H2BD	4
																		BRD8	4					HIST1H2BJ	4
																		C10orf25	4					HIST1H3I	4
																		C1orf94	4					HIST1H4L	4
																		C1S	4					HIST2H2AC	4
																		C8orf47	4					HIST2H2BE	4
																		CACNA2D4	4					HIST2H3C	4
																		CALML5	4					HIST2H4A	4
																		CATSPER4	4					HSPA1A	4
																		CCDC77	4					HSPA1B	4
																		CCNY	4					HULC	4
																		CD274	4					ID2	4
																		CD9	4					LINC00266-1	4
																		CDC25C	4					LINC00299	4
																		CHD4	4					LINC00487	4
																		CHSY3	4					LINC00499	4
																		CLCNKB	4					LOC100506207	4
																		CNKSR1	4					LOC100507217	4
																		COLEC10	4					LOC401463	4
																		COMMD10	4					LOC727677	4
																		COMMD5	4					LOC728875	4
																		COPS7A	4					LST1	4
																		CREM	4					MCL1	4
																		CROCCP2	4					MIA	4
																		CTXN3	4					MIR1204	4
																		CUL2	4					MIR1205	4
																		CXADR	4					MIR1206	4
																		CYHR1	4					MIR1207	4
																		DFFB	4					MIR3143	4
																		DMXL1	4					MIR4313	4
																		DND1	4					MIR4470	4
																		DSCC1	4					MIR5680	4
																		DTWD2	4					MMADHC	4
																		DVL1	4					MYC	4
																		EDN2	4					NAB1	4
																		EFCAB4B	4					NCALD	4
																		ELOVL1	4					NFKBIL1	4
																		ENO2	4					PLEKHO1	4
																		EPC1	4					POLR3GL	4
																		EPHA2	4					POU5F1B	4
																		EPHB2	4					PPIAL4G	4
																		EPPK1	4					PVT1	4
																		ETF1	4					RPS20	4
																		ETS2	4					RPS9	4
																		FAM170A	4					SNORD48	4
																		FAM49B	4					SNRPA	4
																		FBN2	4					SOX2	4
																		FBXL14	4					SOX4	4
																		FLJ33630	4					STAG3L2	4
																		FZD8	4					TMEM139	4
																		GDF3	4					TPI1P2	4
																		GJA4	4					TUG1	4
																		GJB3	4					U2AF1L4	4
																		GJB4	4					UQCRB	4
																		GJB5	4					YTHDF3	4
																		GJC2	4					YWHAZ	4
																		GJD4	4					ZBTB18	4
																		GRIK1	4					GPSM3	4
																		GRIK1-AS1	4					HIST1H1A	4
																		GRIK1-AS2	4					HIST1H1C	4
																		GSDMC	4					HIST1H2AB	4
																		GUCA2B	4					HIST1H3A	4
																		HES4	4					HIST1H3B	4
																		HINT1	4					HIST1H3C	4
																		HNRNPF	4					HIST1H4A	4
																		HSD17B4	4					HIST1H4B	4
																		IFNA1	4					MIR3153	4
																		IFNA13	4					ZNRD1	4
																		IFNA8	4					APOM	4
																		IFNGR2	4					BRWD1-AS1	4
																		ILK	4					BRWD1-IT2	4
																		ISOC1	4					CSNK2B	4
																		ITGB1	4					FKBPL	4
																		KIAA0196	4					GPANK1	4
																		KIAA1024L	4					HMGN1	4
																		KIF20A	4					CYP21A1P	4
																		LAG3	4					GTF2H4	4
																		LAPTM4B	4					LINC00515	4
																		LINC00112	4					MIR1236	4
																		LINC00202-1	4					MIR155	4
																		LINC00479	4					MIR155HG	4
																		LMNB1	4					MIR4640	4
																		LOC100499489	4					ADAP1	3
																		LOC100505841	4					ADCY1	3
																		LOC100507632	4					AEBP1	3
																		LOC574538	4					AHR	3
																		LOC728342	4					AIMP2	3
																		LOC728716	4					AMZ1	3
																		LOX	4					BLVRA	3
																		LPAR5	4					BRAT1	3
																		LRRC23	4					C1GALT1	3
																		LRTM2	4					C7orf25	3
																		MARCH3	4					C7orf26	3
																		MARCH8	4					C7orf57	3
																		MASTL	4					C7orf65	3
																		MFSD2B	4					C7orf71	3
																		MGC32805	4					C7orf72	3
																		MIB2	4					CARD11	3
																		MIR141	4					CCDC126	3
																		MIR200C	4					CHST12	3
																		MIR4460	4					COA1	3
																		MIR4633	4					DAGLB	3
																		MIR5008	4					DBNL	3
																		MIR5100	4					DDC	3
																		MKX	4					DDX56	3
																		MMP23B	4					EEPD1	3
																		MORN1	4					EGFR-AS1	3
																		MRPL20	4					EIF3B	3
																		MUC7	4					ELFN1	3
																		NADK	4					ELMO1	3
																		NAIP	4					FAM126A	3
																		NCAPD2	4					FAM20C	3
																		NIPAL2	4					FAM220A	3
																		NME5	4					FBXL18	3
																		NMNAT1	4					FERD3L	3
																		NOL9	4					FIGNL1	3
																		NOP2	4					FKBP9L	3
																		NRBP2	4					FLJ44511	3
																		NRIP3	4					FOXK1	3
																		NRP1	4					GCK	3
																		NSMCE2	4					GGCT	3
																		OR10A3	4					GRB10	3
																		OR13A1	4					GRID2IP	3
																		OR2AG2	4					HDAC9	3
																		OR51B4	4					HECW1	3
																		OR51B6	4					HOXA-AS3	3
																		OR51D1	4					HOXA10-HOXA9	3
																		OR51I1	4					HOXA4	3
																		OR51Q1	4					HOXA5	3
																		OR52A1	4					HOXA7	3
																		OR52A5	4					HUS1	3
																		OR52E4	4					IGF2BP3	3
																		OR52E6	4					IGFBP1	3
																		OR52E8	4					INHBA-AS1	3
																		OR52H1	4					IQCE	3
																		OR52I1	4					ITGB8	3
																		OR52I2	4					JAZF1	3
																		OR52L1	4					KLHL7-AS1	3
																		OR52N2	4					LFNG	3
																		OR52N4	4					LINC00525	3
																		OR52W1	4					LINC00957	3
																		OR56A1	4					LOC100131257	3
																		OR56A3	4					LOC100287834	3
																		OR56A4	4					LOC100288524	3
																		OR56A5	4					LOC100506178	3
																		OR56B1	4					LOC100506895	3
																		PDSS1	4					LOC401320	3
																		PEX5	4					LOC401321	3
																		PGGT1B	4					LOC401324	3
																		PHAX	4					LOC442497	3
																		PIANP	4					LOC646762	3
																		PIP4K2A	4					LOC729852	3
																		PPIC	4					LSM5	3
																		PRAMEF1	4					MACC1	3
																		PRDM16	4					MACC1-AS1	3
																		PRDM6	4					MAFK	3
																		PROB1	4					MEOX2	3
																		PRRC1	4					MICALL2	3
																		PRSS38	4					MIR3943	3
																		PTPN6	4					MIR4648	3
																		PTTG3P	4					MIR4649	3
																		RAD52	4					MIR550A1	3
																		RBP7	4					MIR550A2	3
																		RER1	4					MIR550B1	3
																		RERE	4					MIR550B2	3
																		RHCE	4					MIR589	3
																		RHPN1	4					MMD2	3
																		RIPK4	4					MRPS24	3
																		RNF223	4					MYL7	3
																		RPL8	4					NACAD	3
																		RRP8	4					NDUFA4	3
																		RSPH1	4					NEUROD6	3
																		RSPO1	4					NFE2L3	3
																		SCARNA10	4					NOD1	3
																		SCARNA11	4					NPC1L1	3
																		SCARNA12	4					NPSR1-AS1	3
																		SDC1	4					NPY	3
																		SEMA6A	4					NT5C3A	3
																		SERF1A	4					NUDCD3	3
																		SGK3	4					NXPH1	3
																		SLC12A2	4					OCM	3
																		SLC24A2	4					OGDH	3
																		SLC27A6	4					OSBPL3	3
																		SLC30A2	4					PDE1C	3
																		SLC35E2	4					PDGFA	3
																		SLFNL1	4					PER4	3
																		SMN2	4					PGAM2	3
																		SNAP47	4					PKD1L1	3
																		SNCAIP	4					PMS2CL	3
																		SNHG6	4					POLD2	3
																		SNORD87	4					POLM	3
																		SNX2	4					POLR2J4	3
																		SNX24	4					PRPS1L1	3
																		SRFBP1	4					PSMA2	3
																		SRP19	4					PSPH	3
																		SYCE1	4					RAC1	3
																		SYTL1	4					RADIL	3
																		TAS1R3	4					RAMP3	3
																		TEAD4	4					RASA4CP	3
																		TFAP2E	4					RBAK	3
																		TFF1	4					RBAK-RBAKDN	3
																		TMEM88B	4					RNF216P1	3
																		TMEM9B-AS1	4					RNU6-16P	3
																		TNFAIP8	4					RPS2P32	3
																		TNFRSF1A	4					RSPH10B	3
																		TRIM6	4					SCRN1	3
																		TRIM6-TRIM34	4					SEC61G	3
																		TRIM66	4					SLC29A4	3
																		TSLP	4					SNORA5C	3
																		TSPAN9	4					SNORA9	3
																		TUB	4					SNX8	3
																		TUBAL3	4					STK17A	3
																		UBE2D2	4					TBRG4	3
																		UBE2J2	4					TBX20	3
																		UCN	4					TFAMP1	3
																		WDR55	4					THSD7A	3
																		WDYHV1	4					TMEM184A	3
																		WNT5B	4					TMEM196	3
																		WNT8A	4					TNRC18	3
																		WNT9A	4					TRA2A	3
																		YME1L1	4					TRIL	3
																		ZBTB48	4					TSPAN13	3
																		ZEB1-AS1	4					TWIST1	3
																		ZFAND4	4					TWISTNB	3
																		ZNF16	4					UNCX	3
																		ZNF22	4					USP42	3
																		ZNF248	4					VOPP1	3
																		ZNF25	4					VWC2	3
																		ZNF33A	4					ZMIZ2	3
																		ZNF37A	4					ZNF733P	3
																		ZNF384	4					ZNF853	3
																		ZNF474	4					ZNRF2P1	3
																		ZNF517	4					AKR1CL1	3
																		A1BG	4					ASB13	3
																		A2ML1	4					C10orf68	3
																		AACS	4					CALML3	3
																		AATK	4					CALML5	3
																		AATK-AS1	4					CCDC7	3
																		ACTA2	4					EPC1	3
																		ACTN3	4					FAM208B	3
																		ACTN4	4					FAM45B	3
																		ADAM1A	4					FCGR1B	3
																		ADAM20	4					GGT1	3
																		ADAM6	4					ITGB1	3
																		ADAM8	4					LINC00115	3
																		ADAMTS13	4					LINC00516	3
																		ADAMTSL2	4					LOC100506050	3
																		ADM5	4					LOC643837	3
																		ADNP2	4					LYZL1	3
																		AGAP5	4					LYZL2	3
																		AGPAT4	4					MAP3K8	3
																		AGPAT4-IT1	4					MIR604	3
																		AIFM2	4					PFKP	3
																		AK1	4					PITRM1	3
																		ALDH2	4					PITRM1-AS1	3
																		ALX4	4					POTEH	3
																		ANAPC2	4					PTCHD3P1	3
																		ANKRD9	4					SVIL	3
																		ANO9	4					ZEB1-AS1	3
																		ANP32D	4					A2MP1	3
																		ANXA7	4					AAAS	3
																		AP2A2	4					AAK1	3
																		APLP1	4					ABCA4	3
																		AQP2	4					ABCC3	3
																		AQP5	4					ABI3	3
																		AQP6	4					ACADM	3
																		ARHGEF1	4					ACBD4	3
																		ARPC5L	4					ACLY	3
																		ARRDC1	4					ACSF2	3
																		ASB6	4					ACSS3	3
																		ASCL1	4					ACTR2	3
																		ASCL2	4					ACTR6	3
																		ASCL4	4					ACYP2	3
																		ASIC1	4					ADAM11	3
																		ASS1	4					ADD2	3
																		ATG2A	4					ADPRHL2	3
																		ATHL1	4					AEBP2	3
																		ATP2B2	4					AFTPH	3
																		BAHCC1	4					AGAP2	3
																		BCDIN3D	4					AGAP2-AS1	3
																		BLNK	4					AGBL4	3
																		BNIP3	4					AGL	3
																		BRD3	4					AGO1	3
																		BTBD11	4					AGO3	3
																		C10orf91	4					AGO4	3
																		C11orf21	4					AHCYL1	3
																		C11orf35	4					AHDC1	3
																		C12orf36	4					AK2	3
																		C12orf54	4					AK4	3
																		C14orf93	4					AK5	3
																		C15orf62	4					AKIRIN1	3
																		C19orf18	4					AKNAD1	3
																		C19orf33	4					AKR1A1	3
																		C19orf47	4					ALG10	3
																		C1QL4	4					ALG10B	3
																		C4orf48	4					ALG14	3
																		C8G	4					ALG6	3
																		C9orf106	4					ALMS1	3
																		C9orf116	4					ALMS1P	3
																		C9orf117	4					AMHR2	3
																		C9orf129	4					AMIGO1	3
																		C9orf139	4					AMPD1	3
																		C9orf142	4					AMPD2	3
																		C9orf163	4					AMY2A	3
																		C9orf169	4					AMY2B	3
																		C9orf173	4					ANAPC1P1	3
																		C9orf37	4					ANKRD13C	3
																		CACFD1	4					ANKRD52	3
																		CALY	4					ANKRD53	3
																		CAMKV	4					AP4B1	3
																		CAMSAP1	4					AP4B1-AS1	3
																		CAPN12	4					APOF	3
																		CARNS1	4					APOLD1	3
																		CARS	4					ARHGAP23	3
																		CASKIN2	4					ARHGAP9	3
																		CATSPERG	4					ARID2	3
																		CCAR1	4					ARL4D	3
																		CCDC144NL	4					ARL5C	3
																		CCDC64	4					ASB16	3
																		CCDC65	4					ASB16-AS1	3
																		CCDC92	4					ASB3	3
																		CD22	4					ASPRV1	3
																		CD33	4					ATF7IP	3
																		CDC42BPG	4					ATOH8	3
																		CDC42EP5	4					ATP2B1	3
																		CDH23	4					ATP5B	3
																		CDHR5	4					ATP5F1	3
																		CDK9	4					ATP5G2	3
																		CDRT1	4					ATP6V0A1	3
																		CEACAM1	4					ATP6V1B1	3
																		CEACAM8	4					ATPAF1	3
																		CEBPA-AS1	4					ATPIF1	3
																		CEND1	4					ATXN7L2	3
																		CGB	4					ATXN7L3	3
																		CGB1	4					ATXN7L3B	3
																		CGB2	4					AUP1	3
																		CGB5	4					AVPR1A	3
																		CGB7	4					B3GALT4	3
																		CGB8	4					B3GALT6	3
																		CHID1	4					B4GALNT2	3
																		CHST8	4					BAGE	3
																		CKMT1B	4					BAGE3	3
																		CLASRP	4					BARHL2	3
																		CLIC3	4					BAZ2A	3
																		CLIP3	4					BBS10	3
																		CLPTM1	4					BCAR3	3
																		CMA1	4					BCAS2	3
																		CMKLR1	4					BCAT1	3
																		CNFN	4					BCL10	3
																		CNOT3	4					BCL11A	3
																		CNTD2	4					BEND5	3
																		COL5A1	4					BEST3	3
																		COX14	4					BEST4	3
																		COX6B1	4					BHLHE41	3
																		CPLX1	4					BLOC1S1-RDH5	3
																		CRB2	4					BMP8A	3
																		CTBP1	4					BOLA3-AS1	3
																		CTDP1	4					BRDT	3
																		CTSD	4					BSDC1	3
																		CYB561A3	4					BTF3L4	3
																		CYP2C8	4					BTG1	3
																		CYP2C9	4					C12orf10	3
																		DBH	4					C12orf50	3
																		DBH-AS1	4					C12orf56	3
																		DCTN6	4					C12orf57	3
																		DDX21	4					C12orf61	3
																		DDX50	4					C12orf66	3
																		DEAF1	4					C12orf77	3
																		DEDD2	4					C17orf104	3
																		DEFB109P1	4					C17orf53	3
																		DEGS2	4					C17orf96	3
																		DHH	4					C17orf98	3
																		DHX34	4					C1D	3
																		DHX37	4					C1orf109	3
																		DIRAS2	4					C1orf122	3
																		DKFZp566F0947	4					C1orf123	3
																		DLL3	4					C1orf162	3
																		DMKN	4					C1orf168	3
																		DNA2	4					C1orf180	3
																		DNAAF3	4					C1orf185	3
																		DNAH10	4					C1orf210	3
																		DNAJC9-AS1	4					C1orf216	3
																		DNTT	4					C1orf228	3
																		DOC2B	4					C1orf50	3
																		DOCK5	4					C1orf52	3
																		DOK7	4					C1orf87	3
																		DOLPP1	4					C1QL1	3
																		DPF1	4					C2orf42	3
																		DPM2	4					C2orf78	3
																		DPP7	4					C2orf81	3
																		DPRX	4					CACHD1	3
																		DPYSL2	4					CACNA1G	3
																		DRD4	4					CACNA1G-AS1	3
																		DSEL	4					CACNB1	3
																		DYNAP	4					CALCOCO1	3
																		DYNC1H1	4					CALCOCO2	3
																		ECD	4					CAND1	3
																		ECH1	4					CAP1	3
																		ECHS1	4					CAPG	3
																		EDF1	4					CASC3	3
																		EFEMP2	4					CBX1	3
																		EHMT1	4					CC2D1B	3
																		EID2B	4					CCBL2	3
																		EIF2B1	4					CCDC103	3
																		EMG1	4					CCDC142	3
																		EML2	4					CCDC17	3
																		EMP1	4					CCDC23	3
																		ENG	4					CCDC28B	3
																		ENTPD2	4					CCDC30	3
																		ENTPD8	4					CCDC43	3
																		EPN1	4					CCDC53	3
																		EPS8L1	4					CCDC59	3
																		ERCC1	4					CCDC85A	3
																		ERVV-1	4					CCDC91	3
																		ESR1	4					CCER1	3
																		EXD3	4					CCR10	3
																		EXOSC2	4					CCR7	3
																		FAM102A	4					CCT2	3
																		FAM129B	4					CCT7	3
																		FAM149B1	4					CD164L2	3
																		FAM163B	4					CD207	3
																		FAM166A	4					CD300LG	3
																		FAM53A	4					CD53	3
																		FAM83G	4					CD69	3
																		FAM90A25P	4					CD8A	3
																		FAM98C	4					CD8B	3
																		FAM99A	4					CDC20	3
																		FASN	4					CDC27	3
																		FAXC	4					CDC7	3
																		FBRSL1	4					CDCA8	3
																		FBXO17	4					CDCP2	3
																		FBXO27	4					CDK12	3
																		FBXW10	4					CDK5RAP3	3
																		FCAR	4					CDKN1B	3
																		FCGBP	4					CELSR2	3
																		FCN1	4					CEPT1	3
																		FCN2	4					CHAC2	3
																		FFAR2	4					CHAD	3
																		FGF20	4					CHI3L2	3
																		FGF8	4					CHIA	3
																		FGFR4	4					CHIAP2	3
																		FKBP1AP1	4					CHMP3	3
																		FLJ30403	4					CHPT1	3
																		FLJ37505	4					CISD3	3
																		FLJ40292	4					CLCA1	3
																		FLJ46300	4					CLCA2	3
																		FLT4	4					CLCA3P	3
																		FOXN4	4					CLCC1	3
																		FOXO3B	4					CLDN19	3
																		FPGS	4					CLEC2D	3
																		FRMD8	4					CLEC4F	3
																		FRRS1L	4					CLIC4	3
																		FUOM	4					CLLU1OS	3
																		FUT7	4					CLSPN	3
																		GAA	4					CMPK1	3
																		GABRR1	4					CNN3	3
																		GAK	4					CNOT2	3
																		GALP	4					CNP	3
																		GALR1	4					CNPY2	3
																		GAPDHS	4					CNTN1	3
																		GAPVD1	4					COASY	3
																		GARNL3	4					COL11A2	3
																		GGN	4					COL1A1	3
																		GIPR	4					COL24A1	3
																		GLT1D1	4					COL8A2	3
																		GMCL1P1	4					COL9A2	3
																		GNE	4					COMMD1	3
																		GNRH1	4					COPZ1	3
																		GOLGA1	4					COPZ2	3
																		GOLGA2P5	4					COQ10A	3
																		GPATCH1	4					CPM	3
																		GPI	4					CPNE8	3
																		GPR137	4					CPSF6	3
																		GPR144	4					CREBL2	3
																		GPR20	4					CRYZ	3
																		GPR78	4					CS	3
																		GRID1	4					CSAD	3
																		GRID1-AS1	4					CSDE1	3
																		GRIN1	4					CSF1	3
																		GSG2	4					CSF3	3
																		GSK3A	4					CSMD2	3
																		GTF2H3	4					CSRP2	3
																		H19	4					CTNNA2	3
																		HABP2	4					CTTNBP2NL	3
																		HAMP	4					CUTA	3
																		HCST	4					CWC25	3
																		HERC2P7	4					CYB561D1	3
																		HGFAC	4					CYB5RL	3
																		HIC1	4					CYP26B1	3
																		HIP1R	4					CYP27B1	3
																		HNRNPH3	4					CYP2J2	3
																		HRAS	4					CYP4A11	3
																		HSBP1L1	4					CYP4B1	3
																		HSDL2	4					CYP4X1	3
																		HSPA5	4					CYP4Z1	3
																		HSPBP1	4					CYP4Z2P	3
																		HTRA4	4					CYR61	3
																		IDUA	4					DAB1	3
																		IER5L	4					DBF4B	3
																		IFITM1	4					DBT	3
																		IFITM10	4					DBX2	3
																		IFITM2	4					DCAKD	3
																		IFITM3	4					DCD	3
																		IFITM5	4					DCDC2B	3
																		IFNA5	4					DCLRE1B	3
																		IFNL1	4					DCTN1	3
																		IFNL2	4					DCTN1-AS1	3
																		IFNL3	4					DCTN2	3
																		IFNL4	4					DDAH1	3
																		IGF2	4					DDX11	3
																		IGF2-AS	4					DDX11-AS1	3
																		IGFL1	4					DDX12P	3
																		IGFL2	4					DDX20	3
																		IGFL3	4					DDX5	3
																		IGHMBP2	4					DENND2C	3
																		INPP5E	4					DENND2D	3
																		INS	4					DENND5B	3
																		INS-IGF2	4					DGKA	3
																		INTS10	4					DGUOK	3
																		IPW	4					DHX58	3
																		IQCF2	4					DIO1	3
																		IQCF5	4					DIRAS3	3
																		IQCH-AS1	4					DLGAP3	3
																		IRF7	4					DLX3	3
																		IRGC	4					DMAP1	3
																		ISOC2	4					DMBX1	3
																		ITPKC	4					DMRTB1	3
																		JAKMIP1	4					DNAH6	3
																		KCNK6	4					DNAJA1P5	3
																		KIAA1279	4					DNAJB4	3
																		KIR2DS4	4					DNAJC14	3
																		KIR3DL1	4					DNAJC6	3
																		KIRREL2	4					DNAJC7	3
																		KLC3	4					DNALI1	3
																		KLK4	4					DNASE2B	3
																		KLKP1	4					DNTTIP2	3
																		KMT2B	4					DOK1	3
																		KRTAP2-2	4					DPH5	3
																		KRTAP5-2	4					DPYD	3
																		KRTAP5-3	4					DPYD-AS1	3
																		KRTAP5-4	4					DQX1	3
																		KRTAP5-5	4					DR1	3
																		KRTDAP	4					DUSP16	3
																		LAIR1	4					DUSP3	3
																		LALBA	4					DYRK2	3
																		LAMC3	4					DYSF	3
																		LCN1	4					E2F7	3
																		LCN12	4					EBNA1BP2	3
																		LCNL1	4					ECHDC2	3
																		LENG8	4					EFCAB14	3
																		LENG9	4					EFCAB14-AS1	3
																		LGALS13	4					EFCAB7	3
																		LGALS14	4					EFTUD2	3
																		LGALS16	4					EGR4	3
																		LGALS4	4					EIF2AK3	3
																		LGALS7	4					EIF2B3	3
																		LGALS7B	4					EIF3I	3
																		LHB	4					ELAVL4	3
																		LILRA3	4					ELMOD3	3
																		LILRA4	4					ELOVL1	3
																		LILRB3	4					ELTD1	3
																		LILRB5	4					EME1	3
																		LINC00094	4					EMX1	3
																		LINC00226	4					EPB41	3
																		LINC00474	4					EPHA10	3
																		LINC00507	4					EPHX4	3
																		LINC00592	4					EPN3	3
																		LINC00599	4					EPS8	3
																		LINC00670	4					EPS8L3	3
																		LINC00681	4					ERBB2	3
																		LINC00943	4					ERBB3	3
																		LINC00944	4					ERGIC2	3
																		LLGL2	4					ERI3	3
																		LMX1B	4					ERLEC1	3
																		LOC100128398	4					ERMAP	3
																		LOC100128682	4					ESPL1	3
																		LOC100129722	4					ESYT1	3
																		LOC100129935	4					EVA1A	3
																		LOC100130872	4					EVA1B	3
																		LOC100272217	4					EVI5	3
																		LOC100287177	4					EXO5	3
																		LOC100287534	4					EXOC6B	3
																		LOC100289019	4					EXTL2	3
																		LOC100289341	4					EYA3	3
																		LOC100289650	4					F3	3
																		LOC100506100	4					FAAH	3
																		LOC100506190	4					FABP1	3
																		LOC100506469	4					FAM117A	3
																		LOC100506599	4					FAM134C	3
																		LOC100631378	4					FAM136A	3
																		LOC100652768	4					FAM159A	3
																		LOC101054525	4					FAM167B	3
																		LOC101059948	4					FAM183A	3
																		LOC143666	4					FAM186A	3
																		LOC283332	4					FAM19A3	3
																		LOC284344	4					FAM215A	3
																		LOC284379	4					FAM229A	3
																		LOC284412	4					FAM60A	3
																		LOC285484	4					FAM73A	3
																		LOC286114	4					FAM76A	3
																		LOC340357	4					FAM86FP	3
																		LOC400684	4					FAR2	3
																		LOC401557	4					FBXL14	3
																		LOC402160	4					FBXL20	3
																		LOC440117	4					FBXO41	3
																		LOC643669	4					FBXO47	3
																		LOC643770	4					FBXO48	3
																		LOC644554	4					FCN3	3
																		LOC650293	4					FHL3	3
																		LRCOL1	4					FIGLA	3
																		LRPAP1	4					FKBP10	3
																		LRRC14	4					FLJ12825	3
																		LRRC4B	4					FLJ16341	3
																		LRRC56	4					FLJ30838	3
																		LRRC8A	4					FLJ37453	3
																		LRSAM1	4					FLJ40194	3
																		LTC4S	4					FLJ45513	3
																		LZTS1-AS1	4					FMNL1	3
																		MAEA	4					FNBP1L	3
																		MAG	4					FNDC5	3
																		MAGEL2	4					FNDC7	3
																		MAN1B1	4					FOXD2-AS1	3
																		MAP3K4	4					FOXI3	3
																		MAP4	4					FPGT	3
																		MAP4K1	4					FPGT-TNNI3K	3
																		MAP4K2	4					FRRS1	3
																		MBL1P	4					FRS2	3
																		MCRS1	4					FUBP1	3
																		MCU	4					G6PC3	3
																		MFSD7	4					GADD45A	3
																		MGAT4B	4					GALNT4	3
																		MGC2752	4					GAPDH	3
																		MIMT1	4					GBP1P1	3
																		MIR1228	4					GCLM	3
																		MIR1229	4					GDAP2	3
																		MIR1234	4					GDF11	3
																		MIR124-1	4					GEMIN8P4	3
																		MIR1247	4					GFAP	3
																		MIR1250	4					GFI1	3
																		MIR1251	4					GHDC	3
																		MIR1283-1	4					GIP	3
																		MIR1283-2	4					GJD3	3
																		MIR1293	4					GKN2	3
																		MIR1323	4					GLI1	3
																		MIR135A2	4					GLIPR1	3
																		MIR202	4					GLIPR1L2	3
																		MIR210	4					GLS2	3
																		MIR210HG	4					GLYCAM1	3
																		MIR2392	4					GMEB1	3
																		MIR3065	4					GNAI3	3
																		MIR3186	4					GNAT2	3
																		MIR330	4					GNG12	3
																		MIR337	4					GNG12-AS1	3
																		MIR338	4					GNGT2	3
																		MIR33B	4					GNL2	3
																		MIR371B	4					GNN	3
																		MIR372	4					GNS	3
																		MIR373	4					GPATCH8	3
																		MIR3918	4					GPBP1L1	3
																		MIR3944	4					GPR179	3
																		MIR3960	4					GPR182	3
																		MIR4274	4					GPR19	3
																		MIR4291	4					GPR3	3
																		MIR432	4					GPR61	3
																		MIR4479	4					GPR84	3
																		MIR4488	4					GPR88	3
																		MIR4669	4					GPRC5A	3
																		MIR4672	4					GPSM2	3
																		MIR4673	4					GPX7	3
																		MIR4676	4					GRB7	3
																		MIR4686	4					GRIP1	3
																		MIR4754	4					GSDMA	3
																		MIR483	4					GSDMB	3
																		MIR498	4					GSTM2	3
																		MIR512-2	4					GSTM4	3
																		MIR515-1	4					GTF2B	3
																		MIR516A1	4					GTSF1	3
																		MIR516A2	4					GUCY2C	3
																		MIR516B1	4					GXYLT1	3
																		MIR516B2	4					H2AFJ	3
																		MIR517A	4					H3F3B	3
																		MIR517B	4					HAP1	3
																		MIR517C	4					HCG25	3
																		MIR518A1	4					HCRT	3
																		MIR518A2	4					HCRTR1	3
																		MIR518B	4					HDAC5	3
																		MIR518C	4					HEBP1	3
																		MIR518D	4					HECTD3	3
																		MIR518E	4					HELB	3
																		MIR518F	4					HENMT1	3
																		MIR5196	4					HEXIM2	3
																		MIR519A1	4					HEYL	3
																		MIR519A2	4					HFM1	3
																		MIR519B	4					HIAT1	3
																		MIR519C	4					HIGD1B	3
																		MIR519D	4					HIGD1C	3
																		MIR519E	4					HILS1	3
																		MIR520A	4					HIPK1	3
																		MIR520B	4					HK2	3
																		MIR520C	4					HLA-DMB	3
																		MIR520D	4					HLA-DQA1	3
																		MIR520E	4					HLA-DQB1	3
																		MIR520F	4					HLA-DQB2	3
																		MIR520G	4					HMGA2	3
																		MIR520H	4					HMGB4	3
																		MIR521-1	4					HOTAIR	3
																		MIR521-2	4					HOXB4	3
																		MIR522	4					HOXB7	3
																		MIR523	4					HOXC-AS5	3
																		MIR524	4					HOXC10	3
																		MIR525	4					HOXC11	3
																		MIR526A1	4					HOXC12	3
																		MIR526A2	4					HOXC13	3
																		MIR526B	4					HOXC4	3
																		MIR527	4					HOXC5	3
																		MIR548AR	4					HOXC6	3
																		MIR5700	4					HOXC8	3
																		MIR602	4					HOXC9	3
																		MIR642A	4					HPCA	3
																		MIR642B	4					HPCAL4	3
																		MIR657	4					HPDL	3
																		MIR665	4					HS2ST1	3
																		MIR675	4					HSD17B1	3
																		MIR885	4					HSD17B6	3
																		MIR935	4					HSD52	3
																		MIR937	4					HSPB9	3
																		MLLT4	4					HTR7P1	3
																		MRGPRD	4					HTRA2	3
																		MRGPRF	4					IFNG	3
																		MRGPRG	4					IGF2BP1	3
																		MRGPRG-AS1	4					IGFBP4	3
																		MROH1	4					IGFBP6	3
																		MRPL23-AS1	4					IGSF3	3
																		MRPL41	4					IKZF3	3
																		MRPS12	4					IKZF4	3
																		MRPS2	4					IL22	3
																		MSANTD1	4					IL23A	3
																		MSS51	4					IL26	3
																		MTG1	4					INADL	3
																		MTHFD1L	4					INHBC	3
																		MTUS1	4					INHBE	3
																		MUC2	4					INO80B	3
																		MUC5B	4					INO80B-WBP1	3
																		MXD4	4					INPP5B	3
																		MYL5	4					IPP	3
																		MYOZ1	4					IRAK3	3
																		N4BP3	4					ITGA2B	3
																		NAIF1	4					ITGA3	3
																		NAP1L4	4					ITGA5	3
																		NAPA-AS1	4					ITGA7	3
																		NAT14	4					ITGB7	3
																		NAT2	4					JUN	3
																		NAT8L	4					JUP	3
																		NCCRP1	4					KANK4	3
																		NDOR1	4					KAT2A	3
																		NEAT1	4					KAT7	3
																		NELFA	4					KCMF1	3
																		NELFB	4					KCNA10	3
																		NFKBIB	4					KCNA3	3
																		NFKBID	4					KCNC2	3
																		NFX1	4					KCND3	3
																		NKPD1	4					KCNH4	3
																		NKX3-1	4					KCNJ2	3
																		NLRP13	4					KDM3A	3
																		NLRP4	4					KERA	3
																		NLRP6	4					KHDRBS1	3
																		NLRP8	4					KIAA0319L	3
																		NODAL	4					KIAA0754	3
																		NOXA1	4					KIAA1324	3
																		NPB	4					KIAA1467	3
																		NPHS1	4					KIAA1522	3
																		NR1H4	4					KIAA1551	3
																		NRXN2	4					KIF18B	3
																		NS3BP	4					KIF2C	3
																		NSMF	4					KIFC1	3
																		NTNG2	4					KLF17	3
																		NUDT19	4					KLHL10	3
																		NXPE1	4					KLHL11	3
																		NXPH4	4					KLHL42	3
																		OBP2A	4					KNCN	3
																		ODF4	4					KPNA6	3
																		OLFM1	4					KRAS	3
																		OPA3	4					KRCC1	3
																		OPALIN	4					KRT1	3
																		OR11H12	4					KRT10	3
																		OR13C3	4					KRT12	3
																		OR13F1	4					KRT13	3
																		OR1A1	4					KRT14	3
																		OR1A2	4					KRT15	3
																		OR1B1	4					KRT20	3
																		OR1J2	4					KRT222	3
																		OR1J4	4					KRT23	3
																		OR1L1	4					KRT24	3
																		OR1L6	4					KRT25	3
																		OR1L8	4					KRT26	3
																		OR1N1	4					KRT28	3
																		OR1N2	4					KRT39	3
																		OR1Q1	4					KRT40	3
																		OR2AP1	4					KRT5	3
																		OR4C15	4					KRT6A	3
																		OR4F17	4					KRT6B	3
																		OR5B12	4					KRT6C	3
																		OR5B2	4					KRT71	3
																		OR5B3	4					KRT72	3
																		OR6C4	4					KRT73	3
																		OR8S1	4					KRT74	3
																		OVOL1	4					KRT76	3
																		OVOL3	4					KRT9	3
																		P4HA1	4					KRTAP16-1	3
																		PAFAH1B3	4					KRTAP29-1	3
																		PAH	4					KRTAP3-1	3
																		PALD1	4					KRTAP3-2	3
																		PAOX	4					KRTAP3-3	3
																		PAPL	4					KTI12	3
																		PAR-SN	4					L1TD1	3
																		PAR1	4					LACRT	3
																		PC	4					LAMTOR5	3
																		PCDHB10	4					LASP1	3
																		PCDHB11	4					LBX2	3
																		PCDHB12	4					LBX2-AS1	3
																		PCDHB13	4					LCK	3
																		PCDHB16	4					LDLRAD1	3
																		PCDHB18	4					LEMD3	3
																		PCDHB7	4					LEPRE1	3
																		PCDHB8	4					LEPREL4	3
																		PCDHB9	4					LEPROT	3
																		PCDHGA11	4					LGR5	3
																		PCDHGB7	4					LIN7A	3
																		PCDHGC4	4					LINC00152	3
																		PCGF3	4					LINC00221	3
																		PDCD2L	4					LINC00466	3
																		PDE1B	4					LINC00483	3
																		PDE6B	4					LINC00511	3
																		PEG3	4					LINC00612	3
																		PHPT1	4					LINC00615	3
																		PHRF1	4					LINC00672	3
																		PIGG	4					LINC00673	3
																		PIP5KL1	4					LINC00674	3
																		PKP3	4					LINC00701	3
																		PLCB3	4					LINC00936	3
																		PLD3	4					LINC00937	3
																		PMCHL2	4					LINC00938	3
																		PNMAL2	4					LLPH	3
																		PNPLA7	4					LMO4	3
																		POLD1	4					LOC100128787	3
																		POLR2I	4					LOC100129055	3
																		POMT1	4					LOC100129620	3
																		PPAPDC3	4					LOC100129924	3
																		PPIP5K1	4					LOC100130075	3
																		PPP1R14A	4					LOC100131060	3
																		PPP2R2C	4					LOC100131347	3
																		PPP2R2D	4					LOC100131564	3
																		PPP2R5C	4					LOC100132215	3
																		PPP3CB	4					LOC100240734	3
																		PPP6C	4					LOC100240735	3
																		PQLC1	4					LOC100499405	3
																		PRAP1	4					LOC100505768	3
																		PRDM4	4					LOC100506314	3
																		PRODH2	4					LOC100506963	3
																		PROX2	4					LOC100507250	3
																		PRPF40B	4					LOC100507351	3
																		PRPH	4					LOC100507377	3
																		PRR19	4					LOC100507564	3
																		PRRX2	4					LOC100507634	3
																		PRSS35	4					LOC100652999	3
																		PSAPL1	4					LOC147093	3
																		PSMD5	4					LOC284080	3
																		PSMD8	4					LOC338817	3
																		PTDSS2	4					LOC339442	3
																		PTGDS	4					LOC339524	3
																		PTGES2	4					LOC339803	3
																		PTOV1	4					LOC339807	3
																		PTP4A3	4					LOC400043	3
																		PTPRCAP	4					LOC400752	3
																		PTRH1	4					LOC400958	3
																		PWWP2B	4					LOC402779	3
																		QPCTL	4					LOC440461	3
																		RAB11FIP1	4					LOC440600	3
																		RAB27B	4					LOC642846	3
																		RACGAP1	4					LOC643355	3
																		RAET1E	4					LOC646626	3
																		RALGDS	4					LOC653160	3
																		RALGPS1	4					LOC728431	3
																		RASGRP4	4					LOC729041	3
																		RASSF10	4					LOC729970	3
																		RASSF7	4					LOC729987	3
																		RBFADN	4					LOH12CR2	3
																		RCOR2	4					LOXL3	3
																		RDH13	4					LPAR3	3
																		REEP5	4					LPHN2	3
																		RFC5	4					LPPR4	3
																		RFPL4A	4					LPPR5	3
																		RFPL4AL1	4					LRP1	3
																		RGS12	4					LRP6	3
																		RHEBL1	4					LRRC10	3
																		RHPN2	4					LRRC37A11P	3
																		RIMBP2	4					LRRC39	3
																		RMND5B	4					LRRC3C	3
																		RMST	4					LRRC42	3
																		RNASE13	4					LRRC46	3
																		RNF123	4					LRRC59	3
																		RNF208	4					LRRC8B	3
																		RNF212	4					LRRC8D	3
																		RNF224	4					LRRIQ1	3
																		RNH1	4					LRRIQ3	3
																		RNU6ATAC	4					LRRTM1	3
																		RPL12	4					LRRTM4	3
																		RPL35	4					LSM10	3
																		RPS5	4					LSM12	3
																		RTL1	4					LUC7L3	3
																		RTN4RL1	4					LURAP1	3
																		RUFY2	4					LYRM5	3
																		RXRA	4					M1AP	3
																		RYR1	4					M6PR	3
																		SAPCD2	4					MAB21L3	3
																		SARDH	4					MACF1	3
																		SARS2	4					MAGI3	3
																		SART1	4					MAGOH	3
																		SBSN	4					MANEAL	3
																		SCAI	4					MANSC1	3
																		SCGB1B2P	4					MAP3K12	3
																		SCGB2B2	4					MAP3K14	3
																		SCN1B	4					MAP3K14-AS1	3
																		SCT	4					MAP3K6	3
																		SDHAF1	4					MAP7D1	3
																		SEC16A	4					MAPT-IT1	3
																		SELV	4					MARCKSL1	3
																		SERPINA5	4					MARS	3
																		SGSM2	4					MAST2	3
																		SH2D3C	4					MBD6	3
																		SHF	4					MBTD1	3
																		SIGIRR	4					MCEE	3
																		SIGLECL1	4					MCOLN2	3
																		SIPA1L3	4					MCOLN3	3
																		SLC15A4	4					MDM1	3
																		SLC22A11	4					MDM2	3
																		SLC22A18	4					MEAF6	3
																		SLC25A16	4					MED1	3
																		SLC25A22	4					MED18	3
																		SLC25A25	4					MED24	3
																		SLC25A37	4					MEOX1	3
																		SLC26A1	4					METTL1	3
																		SLC27A4	4					METTL21B	3
																		SLC2A8	4					METTL25	3
																		SLC34A3	4					METTL7B	3
																		SLC39A4	4					MFSD2A	3
																		SLC7A9	4					MFSD5	3
																		SLC9A7P1	4					MGAT4C	3
																		SMARCD1	4					MGC27382	3
																		SMIM17	4					MIEN1	3
																		SMIM5	4					MIER1	3
																		SNAR-F	4					MIP	3
																		SNAR-G1	4					MIR1203	3
																		SNAR-G2	4					MIR1228	3
																		SNORA54	4					MIR1244-1	3
																		SNORA65	4					MIR1262	3
																		SNORD23	4					MIR1279	3
																		SNORD62A	4					MIR137	3
																		SNORD8	4					MIR137HG	3
																		SNORD9	4					MIR148B	3
																		SNORD98	4					MIR152	3
																		SNRPD2	4					MIR196A2	3
																		SNX32	4					MIR197	3
																		SORCS2	4					MIR21	3
																		SPAG11B	4					MIR217	3
																		SPINT2	4					MIR2682	3
																		SPOCK2	4					MIR3117	3
																		SPON2	4					MIR3126	3
																		SPRED3	4					MIR3198-2	3
																		SPRN	4					MIR320B1	3
																		SPTBN4	4					MIR3652	3
																		SRGN	4					MIR3659	3
																		SSH3	4					MIR3678	3
																		SSNA1	4					MIR3913-1	3
																		ST6GALNAC4	4					MIR3913-2	3
																		ST6GALNAC6	4					MIR4255	3
																		STC1	4					MIR4264	3
																		STRN4	4					MIR4302	3
																		SUDS3	4					MIR4422	3
																		SUPT16H	4					MIR4423	3
																		SUPV3L1	4					MIR4432	3
																		SYNE4	4					MIR4434	3
																		SYNPO2L	4					MIR4436A	3
																		SYT5	4					MIR4699	3
																		SYT8	4					MIR4711	3
																		TACC2	4					MIR4726	3
																		TAF7	4					MIR4727	3
																		TAGLN	4					MIR4728	3
																		TALDO1	4					MIR4734	3
																		TBCB	4					MIR4780	3
																		TBX5	4					MIR4794	3
																		TCIRG1	4					MIR5000	3
																		TET1	4					MIR5010	3
																		TFCP2	4					MIR5192	3
																		TH	4					MIR548AA1	3
																		THAP8	4					MIR548AL	3
																		TIMM50	4					MIR548AP	3
																		TMBIM6	4					MIR548C	3
																		TMC8	4					MIR548D1	3
																		TMED11P	4					MIR548W	3
																		TMEM132C	4					MIR548Z	3
																		TMEM145	4					MIR553	3
																		TMEM147	4					MIR5581	3
																		TMEM151A	4					MIR5584	3
																		TMEM175	4					MIR613	3
																		TMEM203	4					MIR615	3
																		TMEM80	4					MIR617	3
																		TMEM86B	4					MIR618	3
																		TMEM8C	4					MIR634	3
																		TNNC1	4					MIR761	3
																		TNNI3	4					MIR920	3
																		TNNT1	4					MIRLET7I	3
																		TNRC6C-AS1	4					MKNK1	3
																		TOLLIP	4					MKNK1-AS1	3
																		TOLLIP-AS1	4					MLLT6	3
																		TOR1B	4					MLX	3
																		TOR2A	4					MMD	3
																		TOR4A	4					MMP19	3
																		TPCN2	4					MOB3C	3
																		TPPP2	4					MOGS	3
																		TPRN	4					MON2	3
																		TRAF2	4					MPHOSPH10	3
																		TRAFD1	4					MPL	3
																		TRAPPC6A	4					MPP2	3
																		TRPM5	4					MPP3	3
																		TSPAN32	4					MRPL10	3
																		TTC1	4					MRPL19	3
																		TTC12	4					MRPL27	3
																		TTC16	4					MRPL35	3
																		TTC18	4					MRPL37	3
																		TTC9B	4					MRPL53	3
																		TTF1	4					MRPS15	3
																		TUBB4B	4					MSRB3	3
																		TUBGCP2	4					MTF1	3
																		TYROBP	4					MTF2	3
																		TYSND1	4					MTHFD2	3
																		UAP1L1	4					MTIF2	3
																		UBA2	4					MTMR9LP	3
																		UBAC1	4					MUCL1	3
																		UCK1	4					MUTYH	3
																		UPK1A	4					MYBPHL	3
																		UPK1A-AS1	4					MYCBP	3
																		USP17L12	4					MYCBPAP	3
																		USP54	4					MYCL1	3
																		USP6	4					MYF5	3
																		UVSSA	4					MYF6	3
																		VASP	4					MYL4	3
																		VAV2	4					MYL6	3
																		VN1R4	4					MYL6B	3
																		VPS26A	4					MYO1A	3
																		VSTM2B	4					MYSM1	3
																		VTRNA1-1	4					NAB2	3
																		VTRNA1-2	4					NABP2	3
																		VTRNA1-3	4					NACA2	3
																		WASH3P	4					NAGLU	3
																		WDR16	4					NAGS	3
																		WDR38	4					NASP	3
																		WDR62	4					NAT8B	3
																		WDR85	4					NAV3	3
																		WDR88	4					NBPF4	3
																		WFS1	4					NBPF6	3
																		WHAMMP1	4					NBR2	3
																		WTIP	4					NCKAP1L	3
																		XAF1	4					NDC1	3
																		XIRP1	4					NDUFA4L2	3
																		XPNPEP1	4					NDUFS5	3
																		YIF1B	4					NEGR1	3
																		ZBTB32	4					NEGR1-IT1	3
																		ZC3H3	4					NEUROD2	3
																		ZDHHC12	4					NEUROD4	3
																		ZFYVE28	4					NFE2	3
																		ZIM2	4					NFE2L1	3
																		ZMYND19	4					NFIA	3
																		ZNF10	4					NFYC	3
																		ZNF132	4					NGFR	3
																		ZNF135	4					NHLH2	3
																		ZNF137P	4					NKIRAS2	3
																		ZNF155	4					NME1	3
																		ZNF227	4					NME1-NME2	3
																		ZNF256	4					NME2	3
																		ZNF28	4					NMT1	3
																		ZNF284	4					NOTO	3
																		ZNF285	4					NPEPPS	3
																		ZNF30	4					NPFF	3
																		ZNF320	4					NPPB	3
																		ZNF321P	4					NR1D1	3
																		ZNF383	4					NRAS	3
																		ZNF415	4					NRD1	3
																		ZNF461	4					NSUN4	3
																		ZNF468	4					NT5C1A	3
																		ZNF507	4					NT5C3B	3
																		ZNF526	4					NTNG1	3
																		ZNF527	4					NTS	3
																		ZNF528	4					NUDT4	3
																		ZNF540	4					NUP107	3
																		ZNF544	4					NXPH3	3
																		ZNF551	4					NXPH4	3
																		ZNF565	4					OLFM3	3
																		ZNF567	4					OLFML3	3
																		ZNF568	4					OMA1	3
																		ZNF569	4					OPRD1	3
																		ZNF570	4					OR10A7	3
																		ZNF573	4					OR11H12	3
																		ZNF584	4					OR4F5	3
																		ZNF585B	4					OR6C1	3
																		ZNF587	4					OR6C2	3
																		ZNF587B	4					OR6C3	3
																		ZNF600	4					OR6C65	3
																		ZNF607	4					OR6C68	3
																		ZNF611	4					OR6C74	3
																		ZNF664-FAM101A	4					OR6C75	3
																		ZNF7	4					OR7E91P	3
																		ZNF702P	4					OR9K2	3
																		ZNF707	4					ORC1	3
																		ZNF780A	4					ORMDL2	3
																		ZNF781	4					ORMDL3	3
																		ZNF79	4					OS9	3
																		ZNF790	4					OSBPL7	3
																		ZNF790-AS1	4					OSBPL9	3
																		ZNF8	4					OSCP1	3
																		ZNF808	4					OTOGL	3
																		ZNF813	4					OTX1	3
																		ZNF814	4					OVCH1-AS1	3
																		ZNF816	4					OVGP1	3
																		ZNF816-ZNF321P	4					PABPC4	3
																		ZNF818P	4					PAIP2B	3
																		ZNF83	4					PAN2	3
																		ZSCAN22	4					PAWR	3
																		CBFA2T3	4					PCBP1	3
																		FLJ22184	4					PCBP1-AS1	3
																		GAMT	4					PCBP2	3
																		GPX4	4					PCGF2	3
																		KRTAP12-3	4					PCTP	3
																		LOC440518	4					PCYOX1	3
																		POFUT2	4					PDE1B	3
																		ZNF439	4					PDK2	3
																		DNASE1L2	4					PDZRN4	3
																		DOHH	4					PEF1	3
																		GRIN3B	4					PELI1	3
																		HCN2	4					PFDN6	3
																		JPH3	4					PGAP3	3
																		LINC00685	4					PGCP1	3
																		LOC401010	4					PGM1	3
																		MEX3D	4					PHACTR4	3
																		ONECUT3	4					PHB	3
																		POLRMT	4					PHC1	3
																		PPP2R3B	4					PHF1	3
																		SPPL2B	4					PHLDA1	3
																		TPGS1	4					PHOSPHO1	3
																		WDR18	4					PHTF1	3
																		ZNRF4	4					PIFO	3
																		CERS1	4					PIK3R3	3
																		CLEC4G	4					PIP4K2B	3
																		DPEP1	4					PKP2	3
																		EDC4	4					PLA2G2A	3
																		FUT3	4					PLA2G2D	3
																		FUT5	4					PLA2G5	3
																		FUT6	4					PLCD3	3
																		GDF1	4					PLEKHM1	3
																		LMNB2	4					PLK3	3
																		LPHN1	4					PLXDC1	3
																		MLLT1	4					PMCH	3
																		OXER1	4					PMEL	3
																		PIN1	4					PNMT	3
																		RASA3	4					PNO1	3
																		SBNO2	4					POC1B-GALNT4	3
																		STK11	4					POLE4	3
																		UPF1	4					POU3F1	3
																		LINC00905	4					PPCS	3
																		OR7G3	4					PPFIA2	3
																		WASH5P	4					PPHLN1	3
																		EMR1	4					PPIAP30	3
																		ZNF426	4					PPIE	3
																		BAX	4					PPIEL	3
																		A3GALT2	3					PPIH	3
																		ABCG1	3					PPM1H	3
																		ACAP3	3					PPM1J	3
																		ACTL8	3					PPP1R12A	3
																		ADAD1	3					PPP1R1A	3
																		ADARB2-AS1	3					PPP1R1B	3
																		ADCK3	3					PPP1R9B	3
																		ADCY8	3					PPP3R1	3
																		ADHFE1	3					PPT1	3
																		ADPRHL2	3					PPY	3
																		AGMAT	3					PRADC1	3
																		AGO1	3					PRAMEF11	3
																		AGT	3					PRAMEF5	3
																		AHDC1	3					PRKAA2	3
																		AIM1L	3					PRMT6	3
																		AKAP3	3					PROK1	3
																		AKIP1	3					PRORSD1P	3
																		AKR1C3	3					PRPF38A	3
																		AKR1C6P	3					PRPF38B	3
																		ALDH4A1	3					PRR15L	3
																		ALOX5	3					PSMA5	3
																		ALPL	3					PSMB2	3
																		ANKHD1	3					PSMB3	3
																		ANKHD1-EIF4EBP3	3					PSMB9	3
																		ANKRD16	3					PSMC3IP	3
																		ANKRD30A	3					PSMD3	3
																		ANKRD46	3					PSRC1	3
																		ANO2	3					PTBP2	3
																		ANXA13	3					PTCH2	3
																		APBB1IP	3					PTGER3	3
																		APC	3					PTGES3	3
																		ARHGAP12	3					PTGFR	3
																		ARHGAP21	3					PTPRB	3
																		ARHGEF16	3					PTPRQ	3
																		ARMC1	3					PTPRR	3
																		ARMC3	3					PTPRU	3
																		ARTN	3					PTRF	3
																		ARV1	3					PUM1	3
																		ASAP1	3					PYROXD1	3
																		ASCL3	3					PYY	3
																		ATAD3B	3					R3HDM2	3
																		ATAD3C	3					RAB11FIP5	3
																		ATG12	3					RAB1A	3
																		ATP13A2	3					RAB21	3
																		ATP5C1	3					RAB3B	3
																		ATP6V0B	3					RAB3IP	3
																		ATP6V0D2	3					RAB42	3
																		ATP6V1C1	3					RAB5C	3
																		ATP6V1C2	3					RABGGTB	3
																		ATP6V1H	3					RAD54L	3
																		AZIN1	3					RAPGEFL1	3
																		B3GALT6	3					RARA	3
																		BAALC	3					RARG	3
																		BAI2	3					RASSF3	3
																		BEND7	3					RASSF8-AS1	3
																		BHLHE22	3					RAVER2	3
																		BMP3	3					RBBP4	3
																		BMP8A	3					RBM15	3
																		BOLA3	3					RBMS2	3
																		BOLA3-AS1	3					RBMXL1	3
																		C10orf10	3					RCC1	3
																		C10orf113	3					RDH16	3
																		C10orf67	3					RDH5	3
																		C10orf68	3					REP15	3
																		C11orf16	3					RERG	3
																		C11orf40	3					RETSAT	3
																		C12orf4	3					RGL2	3
																		C12orf5	3					RGPD1	3
																		C1orf109	3					RHBDL2	3
																		C1orf122	3					RHD	3
																		C1orf159	3					RHEBL1	3
																		C1orf170	3					RIMKLB	3
																		C1orf174	3					RING1	3
																		C1orf200	3					RLF	3
																		C1orf216	3					RMND5A	3
																		C1orf233	3					RNF103	3
																		C1orf64	3					RNF103-CHMP3	3
																		C1orf86	3					RNF11	3
																		C1QL3	3					RNF126P1	3
																		C1R	3					RNF181	3
																		C1RL-AS1	3					RNF19B	3
																		C21orf128	3					RNF220	3
																		C2CD2	3					RNF41	3
																		C2orf44	3					RNFT1	3
																		C8orf22	3					RNU11	3
																		C8orf33	3					RNU6-19P	3
																		C8orf34	3					ROR1	3
																		C8orf37	3					RPA2	3
																		C8orf44	3					RPIA	3
																		C8orf44-SGK3	3					RPL13AP20	3
																		C8orf46	3					RPL19	3
																		C8orf56	3					RPL23	3
																		C8orf59	3					RPL23AP32	3
																		C8orf76	3					RPL27	3
																		CA1	3					RPS15AP10	3
																		CA13	3					RPS18	3
																		CA6	3					RPS27A	3
																		CACNA1C-AS4	3					RPS8	3
																		CACNA1C-IT3	3					RPSAP52	3
																		CACNB2	3					RSAD1	3
																		CALB1	3					RSBN1	3
																		CALML6	3					RSPO1	3
																		CAMK1D	3					RTCA	3
																		CAMK4	3					RTKN	3
																		CASP9	3					RTN4	3
																		CCDC112	3					RUNDC3A	3
																		CCDC27	3					RXRB	3
																		CCDC3	3					S100PBP	3
																		CCDC7	3					S1PR1	3
																		CCNE2	3					SAMD13	3
																		CCT8	3					SAMD14	3
																		CD164L2	3					SARNP	3
																		CD4	3					SARS	3
																		CD52	3					SASS6	3
																		CDA	3					SCAF11	3
																		CDC123	3					SCMH1	3
																		CDC23	3					SDC3	3
																		CDH17	3					SDR9C7	3
																		CDK11A	3					SELRC1	3
																		CDK11B	3					SEMA4F	3
																		CDNF	3					SEPT7P9	3
																		CDO1	3					SERBP1	3
																		CEBPD	3					SERTAD2	3
																		CELA2A	3					SESN2	3
																		CELA2B	3					SF3A3	3
																		CELA3A	3					SFPQ	3
																		CELA3B	3					SFTPB	3
																		CELF2-AS2	3					SFXN5	3
																		CEP104	3					SGCA	3
																		CEP120	3					SH2D6	3
																		CHCHD7	3					SH3D21	3
																		CHRAC1	3					SHMT2	3
																		CLCNKA	3					SIKE1	3
																		CLDN17	3					SKAP1	3
																		CLDN19	3					SKINTL	3
																		CLDN8	3					SKP1P2	3
																		CLEC4C	3					SLC16A4	3
																		CLEC6A	3					SLC16A7	3
																		CLSTN1	3					SLC1A4	3
																		CLSTN3	3					SLC22A15	3
																		CNBD1	3					SLC25A24	3
																		CNGB3	3					SLC25A39	3
																		CNR2	3					SLC30A7	3
																		COL14A1	3					SLC35A3	3
																		COL8A2	3					SLC35B1	3
																		COPS5	3					SLC35E3	3
																		CORT	3					SLC38A2	3
																		COX6C	3					SLC39A5	3
																		CPA6	3					SLC39A7	3
																		CPQ	3					SLC44A3	3
																		CPSF3L	3					SLC4A1	3
																		CRH	3					SLC4A5	3
																		CRISPLD1	3					SLC6A15	3
																		CROCC	3					SLFNL1	3
																		CROCCP3	3					SLFNL1-AS1	3
																		CSF3R	3					SMAP2	3
																		CSGALNACT2	3					SMARCC2	3
																		CSMD2	3					SMARCE1	3
																		CSMD3	3					SMUG1	3
																		CSPP1	3					SMYD1	3
																		CTHRC1	3					SMYD5	3
																		CTNNA1	3					SNHG3	3
																		CTNNBIP1	3					SNIP1	3
																		CTRC	3					SNORA21	3
																		CUBN	3					SNORA36C	3
																		CXCL12	3					SNORA55	3
																		CYB5R2	3					SNORA70B	3
																		CYP7A1	3					SNORA70G	3
																		CYP7B1	3					SNORD103A	3
																		CYSTM1	3					SNORD124	3
																		DCAF13	3					SNORD38A	3
																		DCHS1	3					SNORD38B	3
																		DCLRE1C	3					SNORD45A	3
																		DCP2	3					SNORD46	3
																		DCSTAMP	3					SNORD55	3
																		DECR1	3					SNORD59A	3
																		DENND3	3					SNORD59B	3
																		DENND5A	3					SNORD85	3
																		DHDDS	3					SNORD94	3
																		DHTKD1	3					SNRNP27	3
																		DKK3	3					SNRPF	3
																		DLGAP3	3					SNX11	3
																		DNAJC11	3					SNX7	3
																		DNAJC16	3					SOAT2	3
																		DNAJC18	3					SOCS7	3
																		DNAJC5B	3					SORT1	3
																		DNALI1	3					SP1	3
																		DNHD1	3					SP2	3
																		DPH2	3					SP7	3
																		DPPA3	3					SPAG17	3
																		DPY19L4	3					SPAG9	3
																		DPYS	3					SPATA20	3
																		DSTNP2	3					SPATA32	3
																		DYRK4	3					SPATA42	3
																		E2F5	3					SPATA6	3
																		EBAG9	3					SPOCD1	3
																		EBLN1	3					SPOP	3
																		ECHDC3	3					SPR	3
																		ECSCR	3					SPRED2	3
																		EFCAB1	3					SPRYD3	3
																		EFHD2	3					SPRYD4	3
																		EFR3A	3					SPTBN1	3
																		EIF2AK2	3					SRCIN1	3
																		EIF3F	3					SRGAP1	3
																		ENKUR	3					SRSF1	3
																		ENPP2	3					SRSF10	3
																		EPB41L4A	3					SRSF11	3
																		EPB41L4A-AS1	3					SRSF2	3
																		EPCAM	3					SRSF4	3
																		EPHA8	3					SSBP3	3
																		ERC1	3					SSX2IP	3
																		ESPNP	3					ST6GALNAC3	3
																		ESRP1	3					ST6GALNAC5	3
																		EXTL1	3					STAC2	3
																		EYA1	3					STAC3	3
																		F11	3					STAMBP	3
																		FAM107B	3					STARD3	3
																		FAM110D	3					STAT2	3
																		FAM131C	3					STAT3	3
																		FAM132A	3					STAT5A	3
																		FAM135B	3					STAT5B	3
																		FAM13B	3					STAT6	3
																		FAM150A	3					STH	3
																		FAM160A2	3					STIL	3
																		FAM208B	3					STK40	3
																		FAM213B	3					STRIP1	3
																		FAM228B	3					STX12	3
																		FAM3B	3					STXBP3	3
																		FAM41C	3					STYK1	3
																		FAM83A	3					SUOX	3
																		FAM91A1	3					SUPT4H1	3
																		FAM92A1	3					SYDE2	3
																		FBXO32	3					SYF2	3
																		FBXO43	3					SYNC	3
																		FER1L6	3					SYPL2	3
																		FGF23	3					SYT10	3
																		FLJ39080	3					TAC3	3
																		FLJ42875	3					TAC4	3
																		FOXJ2	3					TACR1	3
																		FOXM1	3					TAF12	3
																		FREM1	3					TAF13	3
																		FRMD4A	3					TARBP2	3
																		FSBP	3					TBC1D30	3
																		FSHR	3					TBK1	3
																		FUCA1	3					TBKBP1	3
																		FXYD4	3					TBX21	3
																		FZD6	3					TCAP	3
																		GAD2	3					TCEANC2	3
																		GALNT8	3					TCF7L1	3
																		GCSAML-AS1	3					TCTEX1D1	3
																		GDAP1	3					TCTEX1D4	3
																		GDF6	3					TEKT2	3
																		GDI2	3					TEKT4P2	3
																		GEM	3					TENC1	3
																		GGH	3					TESK2	3
																		GLDC	3					TESPA1	3
																		GLTPD1	3					TET3	3
																		GNB1	3					TEX261	3
																		GNB3	3					TEX37	3
																		GPM6A	3					TEX38	3
																		GPR158	3					TFAP2E	3
																		GPR162	3					TGFA	3
																		GRAMD3	3					TGOLN2	3
																		GRHL2	3					THNSL2	3
																		GRHL3	3					THRA	3
																		GRIK3	3					THRAP3	3
																		GTF2H2	3					TIE1	3
																		GTF2H2B	3					TIMELESS	3
																		GTF2H2C	3					TLX2	3
																		GTPBP4	3					TMBIM4	3
																		GUSBP3	3					TMCO2	3
																		GUSBP9	3					TMEM100	3
																		GYPB	3					TMEM101	3
																		GYPE	3					TMEM125	3
																		HBB	3					TMEM150A	3
																		HBD	3					TMEM167B	3
																		HBE1	3					TMEM17	3
																		HBEGF	3					TMEM19	3
																		HELT	3					TMEM194A	3
																		HES2	3					TMEM200B	3
																		HES5	3					TMEM39B	3
																		HEYL	3					TMEM5	3
																		HHLA1	3					TMEM50A	3
																		HMGB4	3					TMEM53	3
																		HNF4G	3					TMEM54	3
																		HNRNPCL1	3					TMEM59	3
																		HNRNPD	3					TMEM69	3
																		HPX	3					TMEM92	3
																		HPYR1	3					TMEM99	3
																		HRSP12	3					TMTC1	3
																		HSPA14	3					TMTC2	3
																		HSPA9	3					TMUB2	3
																		HSPB7	3					TNNI3K	3
																		HSPG2	3					TNS4	3
																		HTR1D	3					TOE1	3
																		IBSP	3					TOM1L1	3
																		IDI2	3					TOP2A	3
																		IFFO1	3					TPH2	3
																		IFNE	3					TPTE	3
																		IFNW1	3					TRABD2B	3
																		IGIP	3					TRAPPC3	3
																		IGSF21	3					TRHDE	3
																		IK	3					TRHDE-AS1	3
																		IL15RA	3					TRIM33	3
																		IL2RA	3					TRIM62	3
																		IL5	3					TRIT1	3
																		INTS8	3					TRMT13	3
																		IPO13	3					TRNAU1AP	3
																		IQSEC3	3					TSFM	3
																		ISG15	3					TSHB	3
																		ITFG2	3					TSPAN11	3
																		ITGA8	3					TSPAN19	3
																		ITIH2	3					TSPAN2	3
																		ITIH5	3					TSSK3	3
																		IZUMO3	3					TTC25	3
																		JMJD4	3					TTC31	3
																		JPH1	3					TTC39A	3
																		KAZN	3					TTF2	3
																		KCNK9	3					TTLL6	3
																		KCNQ3	3					TTLL7	3
																		KCNV1	3					TUBA1A	3
																		KDM4A	3					TUBA1C	3
																		KDM4C	3					TUBG1	3
																		KIAA1211	3					TUBG2	3
																		KIAA1217	3					TXNDC12	3
																		KIAA1429	3					TYW3	3
																		KIAA1522	3					UBTF	3
																		KIAA1751	3					UNK	3
																		KIF5B	3					UOX	3
																		KIN	3					UQCRH	3
																		KLF10	3					UROD	3
																		KLHDC7A	3					USP1	3
																		KLHL3	3					USP15	3
																		KLHL38	3					USP24	3
																		KLKB1	3					USP39	3
																		KRTAP13-1	3					UTP11L	3
																		KRTAP13-2	3					UTP18	3
																		KRTAP13-3	3					VAT1	3
																		KRTAP15-1	3					VAV3	3
																		KRTAP20-3	3					VAV3-AS1	3
																		KRTAP21-2	3					VAX2	3
																		KRTAP23-1	3					VCAM1	3
																		KRTAP24-1	3					VEZF1	3
																		KRTAP25-1	3					VTCN1	3
																		KRTAP26-1	3					WASF2	3
																		KRTAP27-1	3					WBP1	3
																		LACTB2	3					WDR3	3
																		LARP4B	3					WDR46	3
																		LCLAT1	3					WDR47	3
																		LEPREL2	3					WDR54	3
																		LIN28A	3					WDR63	3
																		LINC00111	3					WDR65	3
																		LINC00114	3					WDR92	3
																		LINC00202-2	3					WIBG	3
																		LINC00251	3					WIF1	3
																		LINC00264	3					WIPF2	3
																		LINC00307	3					WLS	3
																		LINC00534	3					WNT2B	3
																		LINC00619	3					WNT3	3
																		LINC00710	3					WNT9B	3
																		LINC00838	3					XPOT	3
																		LINC00840	3					XYLT2	3
																		LINC00841	3					YARS	3
																		LMO1	3					YBX1	3
																		LOC100127983	3					YBX3	3
																		LOC100129534	3					YIPF1	3
																		LOC100130093	3					YRDC	3
																		LOC100130155	3					YTHDF2	3
																		LOC100130301	3					ZBTB39	3
																		LOC100130417	3					ZBTB8A	3
																		LOC100130539	3					ZBTB8B	3
																		LOC100132891	3					ZC3H10	3
																		LOC100133445	3					ZC3H12A	3
																		LOC100272216	3					ZCCHC11	3
																		LOC100288748	3					ZCRB1	3
																		LOC100500773	3					ZDHHC17	3
																		LOC100505636	3					ZFP69	3
																		LOC100505659	3					ZFP69B	3
																		LOC100505718	3					ZFYVE9	3
																		LOC100505989	3					ZMPSTE24	3
																		LOC100506963	3					ZMYM1	3
																		LOC100507053	3					ZMYM4	3
																		LOC100507117	3					ZMYM6	3
																		LOC100507424	3					ZMYM6NB	3
																		LOC100616530	3					ZMYND12	3
																		LOC101410533	3					ZNF267	3
																		LOC115110	3					ZNF385A	3
																		LOC149373	3					ZNF385C	3
																		LOC283070	3					ZNF638	3
																		LOC283299	3					ZNF652	3
																		LOC284551	3					ZNF684	3
																		LOC284632	3					ZNF691	3
																		LOC286184	3					ZNF740	3
																		LOC286189	3					ZNF750	3
																		LOC286190	3					ZNHIT6	3
																		LOC389332	3					ZPBP2	3
																		LOC392232	3					ZRANB2-AS1	3
																		LOC399715	3					ZRANB2-AS2	3
																		LOC401463	3					ZSCAN20	3
																		LOC402779	3					ZSWIM5	3
																		LOC440563	3					ZYG11A	3
																		LOC441081	3					ZYG11B	3
																		LOC647859	3					ZZZ3	3
																		LOC649330	3					ACPL2	3
																		LRP12	3					ACTR3BP2	3
																		LRP2BP	3					ALDH1L1-AS2	3
																		LRRC37A6P	3					ANAPC10	3
																		LRRC47	3					ANGPT1	3
																		LRRC6	3					ANKRD20A11P	3
																		LRRC69	3					ANKRD34A	3
																		LRRCC1	3					AP2S1	3
																		LRRTM1	3					APOC1	3
																		LRRTM2	3					APOC1P1	3
																		LTN1	3					APOC4-APOC2	3
																		LY96	3					ARL4C	3
																		LYN	3					ARPC5	3
																		LYPLA1	3					ARRDC4	3
																		LYRM7	3					ASPH	3
																		MAL2	3					ATP5G3	3
																		MAN1C1	3					ATP6V1F	3
																		MANEAL	3					ATRAID	3
																		MAP3K6	3					AXL	3
																		MAP3K7CL	3					B3GALT2	3
																		MAP7D1	3					BCRP2	3
																		MATN2	3					BHLHE22	3
																		MATR3	3					BHLHE40	3
																		MCC	3					BTN2A2	3
																		MCM10	3					C2orf27B	3
																		MCM4	3					C7orf49	3
																		MCMDC2	3					C8orf22	3
																		MDS2	3					C8orf34	3
																		MEGF6	3					C8orf59	3
																		MFAP2	3					CA8	3
																		MFSD8	3					CCDC138	3
																		MICAL2	3					CCDC71L	3
																		MICALCL	3					CCDC74B-AS1	3
																		MIR124-2	3					CCL1	3
																		MIR2052	3					CCL11	3
																		MIR2053	3					CCL13	3
																		MIR31	3					CCL18	3
																		MIR3155A	3					CCL2	3
																		MIR3155B	3					CCL3	3
																		MIR3605	3					CCL3L1	3
																		MIR3675	3					CCL4	3
																		MIR4251	3					CCL4L2	3
																		MIR4253	3					CCL7	3
																		MIR4327	3					CCL8	3
																		MIR4471	3					CCRN4L	3
																		MIR4473	3					CDK6	3
																		MIR4480	3					CEBPD	3
																		MIR4661	3					CEP170	3
																		MIR4663	3					CHCHD5	3
																		MIR4675	3					CHD2	3
																		MIR4684	3					CHMP4C	3
																		MIR4695	3					CHODL	3
																		MIR5194	3					CHTOP	3
																		MIR551A	3					CLDND2	3
																		MIR5680	3					CLRN1-AS1	3
																		MIR5699	3					CMAHP	3
																		MIR599	3					COA5	3
																		MIR603	3					COL6A4P2	3
																		MIR875	3					COPS5	3
																		MLANA	3					COPS8	3
																		MLF2	3					COX17	3
																		MLLT10	3					COX6B1	3
																		MMEL1	3					CTAGE15	3
																		MMP23A	3					CTAGE6	3
																		MMP26	3					CTHRC1	3
																		MPP7	3					CYP27A1	3
																		MPV17	3					CYP7B1	3
																		MRPL15	3					DCAF4L2	3
																		MRTO4	3					DGCR5	3
																		MSC	3					DIRC3	3
																		MSH2	3					DKFZP434I0714	3
																		MTDH	3					DLX6	3
																		MTERFD1	3					DLX6-AS1	3
																		MTFR1	3					DNAJB2	3
																		MTRNR2L7	3					DNAJB9	3
																		MTSS1	3					DTX2	3
																		MXRA8	3					DUSP28	3
																		MYBL1	3					ECEL1P2	3
																		MYCL1	3					EDEM3	3
																		MYO3A	3					EEF1B2	3
																		MYOM3	3					EFCAB1	3
																		MYOT	3					EID2B	3
																		NANOG	3					EIF3E	3
																		NANOGNB	3					ERCC1	3
																		NBN	3					EXOC8	3
																		NBPF1	3					FAM110B	3
																		NBPF3	3					FAM150A	3
																		NCALD	3					FAM182A	3
																		NCDN	3					FAM185A	3
																		NDRG1	3					FAM5C	3
																		NDUFAF6	3					FAM92A1	3
																		NEBL	3					FCGR1C	3
																		NEBL-AS1	3					FCGR3A	3
																		NECAB1	3					FKBP1AP1	3
																		NECAP2	3					FKBP7	3
																		NET1	3					FLJ33534	3
																		NLRC4	3					FLJ46284	3
																		NLRP10	3					FOSB	3
																		NMT2	3					FOXQ1	3
																		NOC2L	3					FSBP	3
																		NOV	3					FUT8-AS1	3
[truncated: 3,037 more rows]
