# Supplementary material for: Genomic copy-number variants drive apoptotic evasion underlying acquired resistance to immune checkpoint inhibitors
Source: Immunity. Author manuscript; Available in PMC 2025 Dec 10. (PMC12693071; doi:10.1016/j.immuni.2025.10.001)
Supplement: 3 [file NIHMS2120882-supplement-3.xlsx]

## Sheet: Sheet1
Enrichment analysis of recurrent (≥ 4 of 17 patients), DP-specific, deleted genes, related to Figure 1B								Enrichment analysis of recurrent (≥ 4 of 17 patients), DP-specific, amplified genes, related to Figure 1C								Enrichment analysis of sensitizer hits, related to Figure S1C								Enrichment analysis of resister hits, related to Figure S1E								Enrichment analysis of overlapping genes, related to Figure S1F								Enrichment analysis of overlapping genes, related to Figure S1G								Enrichment analysis of overlapping genes, related to Figure S1J
Terms	LogP	Enrichment	Count	Hits	Log(q-value)			Terms	LogP	Enrichment	Count	Hits	Log(q-value)			Terms	LogP	Enrichment	Count	Hits	Log(q-value)			Terms	LogP	Enrichment	Count	Hits	Log(q-value)			Term	Count	PValue	Genes	Fold Enrichment	FDR			Term	Count	PValue	Genes	Fold Enrichment	FDR			Term	Count
Expression and translocation of olfactory receptors	-9.28405	2.6911	48	OR1A1|OR52A1|OR1A2|OR1J4|OR10A3|OR1L1|OR1J2|OR13A1|OR51B4|OR4F17|OR4C15|OR52W1|OR56A4|OR56A1|OR2AP1|OR13C3|OR13F1|OR1L8|OR1N2|OR1N1|OR52I2|OR1Q1|OR4C13|OR4C12|OR52L1|OR2AG2|OR6C4|OR1B1|OR56B1|OR52I1|OR51D1|OR52A5|OR51B6|OR51Q1|OR51I1|OR52H1|OR52N4|OR52N2|OR52E6|OR52E8|OR52E4|OR56A3|OR56A5|OR5B2|OR5B12|OR7G3|OR1L6|OR5B3	-5.64075			Transcriptional regulation of granulopoiesis	-20.1784	20.3522	20	CDK2|CDK4|H2BC5|MYC|H2AC6|H2AC4|H2AC20|H2BC21|H3C1|H3C3|H3C11|H3C2|H4C1|H4C2|H4C13|H4C14|H2BC11|H2AZ2|H3C14|H3C13	-16.1361			Viral Infection Pathways	-43.5128	5.19561	104	CALR|CCNC|CHUK|CREB1|CREBBP|CSNK2A2|EP300|ERCC2|ERCC3|FEN1|FNTB|GSK3A|GTF2E1|HDAC1|HLA-A|HLA-E|HSP90AB1|IFNGR1|IFNGR2|IKBKB|JAK1|JAK2|MGAT1|NCBP1|FURIN|PAK2|PCBP2|PIK3C3|POLR2A|PPP1CA|PPP1CB|RAB5C|ARID4A|RPL28|RPL36AL|SOS1|STAT1|TAF1|TAF2|TAF7|TPR|TRAF3|TRAF6|TUFM|UBE2N|YWHAZ|MOGS|CUL5|PABPN1|H2AC6|H2BC9|IKBKG|BECN1|RNMT|RIPK1|SAP30|MTA1|MTA2|MED14|MED23|MED17|MED26|MED7|MED20|VPS4B|NCOR2|KEAP1|M…	-39.1695			Cellular responses to stimuli	-30.6739	5.33153	72	AKT1|ATP6V0C|CALR|CDKN1A|CHUK|CREBBP|CSNK2B|EIF2S1|EP300|EXTL3|FOXO3|FOS|MTOR|ITGB1|RPSA|MTF1|MYC|RPL10A|NFE2L2|PRDX1|PIK3CA|PSMA6|PSMB5|RING1|RPL3L|RPL8|RPL13|RPLP0|RPS2|RPS6KA3|RPS10|RPS11|RPS19|RPS29|SOD2|SP1|UBA52|NUP214|H2BC17|KHSRP|LAMTOR3|HDAC3|MAP4K4|NUP93|TATDN2|KEAP1|CARM1|LAMTOR5|TXNRD2|RRAGA|GCN1|SEC31A|TNIK|SIRT1|NUP188|UBE2S|LAMTOR2|CXXC1|LAMTOR1|NPLOC4|NDC1|RRAGC|MLST8|MAPKAP1|WDR5…	-26.6316			GO:0045892~negative regulation of DNA-templated transcription	14	6.19937e-06	KDM4A, NDUFA13, TGFB1, HDAC3, CHD8, EHMT1, SIRT1, RELB, REST, TRIM28, SOX8, CIC, ZBTB7A, MEN1	4.78344	0.00649074			GO:0051726~regulation of cell cycle	12	5.78278e-09	PPP1R15A, DR1, KAT2A, JUN, ZZZ3, GADD45A, STAT3, KAT7, YEATS4, PUM1, BIRC2, ACTB	11.6055	3.86868e-06			GO:1904263~positive regulation of TORC1 signaling	7
Olfactory Signaling Pathway	-9.01516	2.64217	48	OR1A1|OR52A1|OR1A2|OR1J4|OR10A3|OR1L1|OR1J2|OR13A1|OR51B4|OR4F17|OR4C15|OR52W1|OR56A4|OR56A1|OR2AP1|OR13C3|OR13F1|OR1L8|OR1N2|OR1N1|OR52I2|OR1Q1|OR4C13|OR4C12|OR52L1|OR2AG2|OR6C4|OR1B1|OR56B1|OR52I1|OR51D1|OR52A5|OR51B6|OR51Q1|OR51I1|OR52H1|OR52N4|OR52N2|OR52E6|OR52E8|OR52E4|OR56A3|OR56A5|OR5B2|OR5B12|OR7G3|OR1L6|OR5B3	-5.518			Meiotic recombination	-19.8286	19.6165	20	CDK2|CDK4|H2BC5|MSH4|H2AC6|H2AC4|H2AC20|H2BC21|H3C1|H3C3|H3C11|H3C2|H4C1|H4C2|H4C13|H4C14|H2BC11|H2AZ2|H3C14|H3C13	-15.9623			Epigenetic regulation of gene expression	-27.6039	6.68705	53	ACTB|CCNC|CD36|CREBBP|DNMT3B|DR1|EP300|ERCC2|ERCC3|KAT2A|HDAC1|DPF2|SMARCA4|SMARCD1|SUV39H1|KDM6A|KMT2D|H2AC6|H2BC9|SMARCA5|SAP30|MTA1|MTA2|MED14|MED23|MED17|MED7|MED20|NCOR2|SETD1A|MED24|MED12|MED13|MED16|TRIM28|RBM7|SAP18|MORC2|SIN3A|MED4|UHRF1|CXXC1|POLR1H|PPHLN1|MPHOSPH8|GATAD2A|ZCCHC8|TASP1|MTA3|SUDS3|SAP130|WDR82|KAT8	-24.3745			Cellular responses to stress	-30.08	5.66594	67	AKT1|ATP6V0C|CALR|CDKN1A|CREBBP|CSNK2B|EIF2S1|EP300|EXTL3|FOXO3|FOS|MTOR|RPSA|MYC|RPL10A|NFE2L2|PRDX1|PSMA6|PSMB5|RING1|RPL3L|RPL8|RPL13|RPLP0|RPS2|RPS6KA3|RPS10|RPS11|RPS19|RPS29|SOD2|SP1|UBA52|NUP214|H2BC17|KHSRP|LAMTOR3|HDAC3|MAP4K4|NUP93|TATDN2|KEAP1|CARM1|LAMTOR5|TXNRD2|RRAGA|GCN1|SEC31A|TNIK|SIRT1|NUP188|UBE2S|LAMTOR2|CXXC1|LAMTOR1|NPLOC4|NDC1|RRAGC|MLST8|WDR59|WDR24|SYVN1|TUBA1C|AJUBA|AGO4…	-26.2138			GO:0042307~positive regulation of protein import into nucleus	5	6.47513e-05	TGFB1, HDAC3, TRIM28, UBR5, RBM22	22.8048	0.0338973			GO:0000122~negative regulation of transcription by RNA polymerase II	15	5.06465e-05	ATF7IP, HEXIM1, JUN, DR1, GADD45A, EHMT2, STAT3, ZBTB10, YBX1, YWHAZ, KAT2A, RBBP4, NACA, SARNP, CDK2	3.61915	0.0114539			GO:0045893~positive regulation of DNA-templated transcription	17
Sensory Perception	-8.44374	2.23078	62	ATP2B2|AKR1C4|AKR1C1|KCNN2|PDE6B|SCN1B|SCNN1A|SDC1|OR1A1|OR52A1|OR1A2|OR1J4|OR10A3|OR1L1|OR1J2|TRPM5|CDH23|EPS8L2|OR13A1|OR51B4|OR4F17|OR4C15|TAS1R3|OR52W1|OR56A4|OR56A1|OR2AP1|OR13C3|OR13F1|OR1L8|OR1N2|OR1N1|OR52I2|OR1Q1|TAS2R43|OR4C13|OR4C12|GPIHBP1|OR52L1|OR2AG2|OR6C4|OR1B1|OR56B1|OR52I1|OR51D1|OR52A5|OR51B6|OR51Q1|OR51I1|OR52H1|OR52N4|OR52N2|OR52E6|OR52E8|OR52E4|OR56A3|OR56A5|OR5B2|OR5B12|OR7…	-5.09895			HDACs deacetylate histones	-19.6036	19.155	20	H2BC5|H2AC16|H2AC6|H2AC4|H2AC20|H2BC21|H3C1|H3C3|H3C11|H3C2|H4C1|H4C2|H4C13|H4C14|H2AC11|H2BC11|H2AC12|H3C14|H2BC18|H3C13	-15.8624			Chromatin modifying enzymes	-24.8357	7.16905	45	ACTB|CCND1|CREBBP|DR1|EP300|KAT2A|HDAC1|JAK2|PAX3|ARID4A|SMARCA4|SMARCD1|SUV39H1|KDM6A|BRPF1|KMT2D|YEATS4|KDM5C|H2AC6|H2BC9|SAP30|MTA1|MTA2|NCOR2|SETD1A|SAP18|CARM1|TAF6L|KAT7|JMJD6|BRD1|SETD2|KDM3B|PRMT7|ING3|GATAD2A|PBRM1|MTA3|NSD1|SUDS3|SAP130|SETDB2|KAT8|TADA1|ARID2	-21.7711			Viral Infection Pathways	-29.1654	5.56524	66	AP1G1|AKT1|CALR|CCNC|CCNT1|CDK7|CHUK|CREBBP|CSNK2B|EP300|GRSF1|HLA-A|HLA-B|HLA-F|IFNA16|IFNAR2|IFNGR1|IFNGR2|ITGB1|JAK1|JAK2|RPSA|RPL10A|NFE2L2|PRKCSH|EIF2AK2|PSMA6|PSMB5|REST|RPL3L|RPL8|RPL13|RPLP0|RPS2|RPS10|RPS11|RPS19|RPS29|SP1|STAT1|STAT2|ELOA|TGFB1|TRAF3|TYK2|UBA52|CNBP|MOGS|CXCR4|NELFE|NUP214|H2BC17|RIPK1|HDAC3|NUP93|KEAP1|MED24|MED12|TRIM28|CBX1|SUPT16H|RCOR1|GANAB|NUP188|NDC1|TUBA1C	-25.4241			GO:0097191~extrinsic apoptotic signaling pathway	5	0.000170846	PDIA3, NDUFA13, TGFB1, FAS, BAX	17.8292	0.0596253			GO:0045893~positive regulation of DNA-templated transcription	13	5.13628e-05	SMARCE1, ATF7IP, JUN, DAXX, STAT3, YEATS4, ACTB, KAT2A, MED24, RBBP4, CDK2, TADA1, BIRC2	4.19087	0.0114539			GO:0045944~positive regulation of transcription by RNA polymerase II	21
Transport of fatty acids	-5.34629	15.1375	5	LCN1|SLC27A4|SLC27A6|LCN12|LCN15	-2.20815			Senescence-Associated Secretory Phenotype (SASP)	-19.3465	16.9265	21	CDK2|CDK4|CDKN2C|H2BC5|IL6|H2AC6|H2AC4|H2AC20|H2BC21|H3C1|H3C3|H3C11|H3C2|H4C1|H4C2|H4C13|H4C14|H2BC11|H2AZ2|H3C14|H3C13	-15.7022			Chromatin organization	-24.8357	7.16905	45	ACTB|CCND1|CREBBP|DR1|EP300|KAT2A|HDAC1|JAK2|PAX3|ARID4A|SMARCA4|SMARCD1|SUV39H1|KDM6A|BRPF1|KMT2D|YEATS4|KDM5C|H2AC6|H2BC9|SAP30|MTA1|MTA2|NCOR2|SETD1A|SAP18|CARM1|TAF6L|KAT7|JMJD6|BRD1|SETD2|KDM3B|PRMT7|ING3|GATAD2A|PBRM1|MTA3|NSD1|SUDS3|SAP130|SETDB2|KAT8|TADA1|ARID2	-21.7711			SARS-CoV Infections	-20.1127	6.69317	39	AKT1|CHUK|CREBBP|EP300|HLA-A|HLA-B|HLA-F|IFNA16|IFNAR2|IFNGR1|IFNGR2|ITGB1|JAK1|JAK2|RPSA|NFE2L2|PRKCSH|REST|RPS2|RPS10|RPS11|RPS19|RPS29|SP1|STAT1|STAT2|TRAF3|TYK2|UBA52|CNBP|MOGS|NUP214|RIPK1|NUP93|KEAP1|RCOR1|GANAB|NUP188|NDC1	-16.8134			GO:0006281~DNA repair	8	0.000669847	RECQL4, SUPT16H, CDK7, TRIM28, UBR5, SWI5, DOT1L, MEN1	5.41024	0.134723			GO:0018393~internal peptidyl-lysine acetylation	3	0.000179047	BAG6, KAT2A, KAT7	138.686	0.0273744			GO:0042981~regulation of apoptotic process	9
Immunoregulatory interactions between a Lymphoid and a non-Lymphoid cell	-5.02401	3.26038	18	CD22|CD33|CD81|CXADR|ITGB1|KIR2DL4|KIR3DL1|LAIR1|TYROBP|IFITM1|HCST|LILRB5|LILRA3|LILRA4|NPDC1|RAET1E|PIANP|CLEC4G	-1.96049			RNA Polymerase I Promoter Escape	-19.0678	18.0908	20	GTF2H4|H2BC5|H2AC6|H2AC4|H2AC20|H2BC21|H3C1|H3C3|H3C11|H3C2|H4C1|H4C2|H4C13|H4C14|H2BC11|CBX3|POLR1H|H2AZ2|H3C14|H3C13	-15.5026			SARS-CoV Infections	-24.5967	5.59233	55	CHUK|CREBBP|EP300|FNTB|GSK3A|HDAC1|HLA-A|HLA-E|HSP90AB1|IFNGR1|IFNGR2|IKBKB|JAK1|JAK2|MGAT1|FURIN|PCBP2|PIK3C3|ARID4A|SOS1|STAT1|TPR|TRAF3|TRAF6|TUFM|UBE2N|YWHAZ|MOGS|IKBKG|BECN1|RIPK1|SAP30|MTA1|MTA2|KEAP1|TOMM70|SAP18|TAB1|VPS45|ATG14|TAB2|VPS41|CHMP2A|TBK1|PIK3R4|GATAD2A|VPS11|MTA3|VPS18|SUDS3|VPS16|VPS33A|CHMP6|CHMP7|CHMP4B	-21.5544			Transcriptional Regulation by TP53	-19.7993	7.2686	36	AKT1|CCNT1|CDK5|CDK7|CDKN1A|CREBBP|CSNK2B|EP300|FOS|MTOR|GPI|PRDX1|PMAIP1|ELOA|UBA52|BRPF1|USP7|NELFE|KAT6A|LAMTOR3|AURKB|CARM1|LAMTOR5|RRAGA|SUPT16H|LAMTOR2|CDK12|LAMTOR1|CNOT11|RRAGC|MLST8|MEAF6|MAPKAP1|E2F8|AGO4|LAMTOR4	-16.5699			GO:0006338~chromatin remodeling	14	0.000696226	KDM4A, DUSP5, CHD8, DAPK3, KMT2B, EIF2AK2, SUPV3L1, RECQL4, PPP6C, REST, CHRAC1, WNK1, CARM1, ZBTB7A	2.99422	0.134723			GO:2000819~regulation of nucleotide-excision repair	4	0.000204592	SMARCE1, KAT7, ARID2, ACTB	34.2434	0.0273744			GO:0038061~non-canonical NF-kappaB signal transduction	4
Gap junction assembly	-3.65098	4.70943	8	GJA4|GJB3|GJB5|TUBB4B|GJC2|TUBAL3|GJB4|GJD4	-0.771115			HCMV Late Events	-18.8808	16.1281	21	H2BC5|H2AC16|H2AC6|H2AC4|H2AC20|H2BC21|H3C1|H3C3|H3C11|H3C2|H4C1|H4C2|H4C13|H4C14|H2AC11|H2BC11|SNF8|H2AC12|H3C14|H2BC18|H3C13	-15.3826			Respiratory Syncytial Virus Infection Pathway	-21.0511	9.87736	30	CCNC|CREBBP|CSNK2A2|EP300|HSP90AB1|JAK1|FURIN|PPP1CA|PPP1CB|RAB5C|CUL5|BECN1|MED14|MED23|MED17|MED26|MED7|MED20|MED24|MED12|MED13|MED16|SEC11A|ARIH1|SPCS1|MED4|MED18|MED9|MED28|MED25	-18.2988			Cytokine Signaling in Immune system	-19.4774	4.66088	52	AKT1|ATF1|CDKN1A|CHUK|DUSP6|EIF2S1|EIF4A1|EIF4G2|FOXO3|FOS|CXCL1|HLA-A|HLA-B|HLA-F|HMGB1|HNRNPA2B1|ICAM1|IFNA16|IFNAR2|IFNGR1|IFNGR2|IRF1|IRF2|ITGB1|JAK1|JAK2|MYC|NFKB2|PIK3CA|EIF2AK2|PSMA6|PSMB5|RELB|RPLP0|RPS6KA3|SOD2|STAT1|STAT2|TGFB1|TNFRSF1B|TRAF3|TYK2|UBA52|VCAM1|NUP214|NUP93|EIF4A3|IRF9|NUP188|NDC1|NLRC5|TUBA1C	-16.2802			GO:0001701~in utero embryonic development	7	0.000938155	ITGB1, GPI, CDKN1A, HDAC3, CHD8, SOX8, SLC25A20	6.15627	0.134723			GO:0019885~antigen processing and presentation of endogenous peptide antigen via MHC class I	3	0.000794585	TAP2, TAP1, TAPBP	69.3429	0.0785317			GO:0098586~cellular response to virus	6
Differentiation of Keratinocytes in Interfollicular Epidermis in Mammalian Skin	-3.56338	4.58215	8	GJB3|ITGB1|LGALS7|CALML5|DMKN|SBSN|KRTDAP|LGALS7B	-0.730637			HATs acetylate histones	-18.7353	14.5609	22	ACTB|H2BC5|YEATS4|H2AC16|H2AC6|H2AC4|H2AC20|H2BC21|H3C1|H3C3|H3C11|H3C2|H4C1|H4C2|H4C13|H4C14|H2AC11|H2BC11|H2AC12|H3C14|H2BC18|H3C13	-15.2951			Adipogenesis	-20.3794	10.4084	28	KLF5|CCNC|CD36|CREBBP|EP300|HDAC1|HNRNPU|MTA1|MTA2|MED14|MED23|MED17|MED26|MED7|MED20|NCOR2|MED24|MED12|MED13|MED16|CARM1|MED4|MED18|GATAD2A|MED9|MTA3|MED28|MED25	-17.6989			Cellular response to starvation	-19.4262	10.7175	27	ATP6V0C|EIF2S1|MTOR|RPSA|RPL10A|RPL3L|RPL8|RPL13|RPLP0|RPS2|RPS10|RPS11|RPS19|RPS29|UBA52|LAMTOR3|LAMTOR5|RRAGA|GCN1|LAMTOR2|LAMTOR1|RRAGC|MLST8|WDR59|WDR24|FLCN|LAMTOR4	-16.259			GO:0071479~cellular response to ionizing radiation	4	0.0013292	CDKN1A, TGFB1, SWI5, SIRT1	18.2438	0.134723			GO:1905168~positive regulation of double-strand break repair via homologous recombination	4	0.000821707	ACTR2, YEATS4, ARID2, ACTB	21.5017	0.0785317			GO:0097194~execution phase of apoptosis	4
Blood group systems biosynthesis	-3.4931	6.05498	6	FUT3|FUT5|FUT6|FUT7|RHCE|ST6GALNAC6	-0.730323			Meiosis	-18.6136	15.6842	21	CDK2|CDK4|H2BC5|MSH4|SYCP1|H2AC6|H2AC4|H2AC20|H2BC21|H3C1|H3C3|H3C11|H3C2|H4C1|H4C2|H4C13|H4C14|H2BC11|H2AZ2|H3C14|H3C13	-15.2245			Cellular responses to stimuli	-19.3906	3.33424	76	AR|ARNT|ATF4|CALR|CAPZB|CCNA2|CCNE1|CDK2|CEBPG|CHUK|COX6B1|CREB1|CREBBP|CSNK2A2|CTNNB1|E2F3|EP300|G6PD|GFPT1|GCLC|GNA11|GSK3A|HSF1|HSP90AB1|IKBKB|ITGAV|JUN|PRDX1|PGD|PIK3CA|PPP2R1A|PPP2R2A|PRKAR1A|PRKAR2A|PKN2|MAPK1|MAPK7|PTK2|PTPN1|RNF2|RPA1|RPL28|RPL36AL|HSPA13|TFDP1|TPR|HSP90B1|HIRA|UBE2D3|NPRL3|H2AC6|H2BC9|CUL2|IKBKG|LONP1|NCOR2|KEAP1|CCS|PREB|DNAJA2|YAP1|PGRMC2|CARM1|NPRL2|YME1L1|DIS3|EXOSC7…	-16.7876			Chromatin modifying enzymes	-18.8742	8.33581	31	ACTL6A|CREBBP|EP300|JAK2|NFKB2|REST|RPS2|SUV39H1|VPS72|BRPF1|KAT6A|H2BC17|HDAC3|KDM4A|KMT2B|CARM1|MSL3|KAT7|RCOR1|JMJD6|TAF5L|SETD2|PRMT7|PBRM1|MRGBP|ASH1L|MEAF6|DOT1L|TADA1|ARID2|KANSL1	-15.7613			GO:0051726~regulation of cell cycle	7	0.00133921	NUP214, ITGB1, CDKN1A, CDK7, DOT1L, BAX, E4F1	5.74414	0.134723			GO:0045995~regulation of embryonic development	4	0.00106646	BAG6, DR1, KAT2A, ZZZ3	19.6717	0.0891826			GO:0097191~extrinsic apoptotic signaling pathway	5
Post-translational modification: synthesis of GPI-anchored proteins	-3.15362	2.95708	12	LY6E|LY6H|PSCA|LY6D|DPM2|LY6K|PIGG|NTNG2|LYPD2|RTN4RL1|GPIHBP1|SPRN	-0.574781			RMTs methylate histone arginines	-18.3354	20.6388	18	CDK4|H2AC16|H2AC6|H2AC4|H2AC20|H3C1|H3C3|H3C11|H3C2|H4C1|H4C2|H4C13|H4C14|H2AC11|H2AC12|H2AZ2|H3C14|H3C13	-15.0335			Class I MHC mediated antigen processing & presentation	-17.6853	4.95477	44	CALR|CD36|CHUK|PDIA3|HLA-A|HLA-E|IKBKB|ITGAV|ITGB5|PIK3C3|RNF4|TAP1|TAP2|TAPBP|UBE2A|UBE2D3|UBE2H|UBE2L3|UBE2N|CUL5|CUL2|IKBKG|SOCS1|BECN1|SOCS3|UBA3|UBE2M|KEAP1|RBCK1|ATG14|UBR4|UFL1|FBXO7|PIK3R4|UBE2J1|ERAP1|UBA6|UBE2W|UBA5|FBXL18|FBXO11|UBE3D|RNF19B|UBE2F	-15.2285			Chromatin organization	-18.8742	8.33581	31	ACTL6A|CREBBP|EP300|JAK2|NFKB2|REST|RPS2|SUV39H1|VPS72|BRPF1|KAT6A|H2BC17|HDAC3|KDM4A|KMT2B|CARM1|MSL3|KAT7|RCOR1|JMJD6|TAF5L|SETD2|PRMT7|PBRM1|MRGBP|ASH1L|MEAF6|DOT1L|TADA1|ARID2|KANSL1	-15.7613			GO:0006325~chromatin organization	7	0.00133921	KDM4A, HDAC3, TRIM28, DAPK3, EHMT1, SIRT1, ZBTB7A	5.74414	0.134723			GO:0090043~regulation of tubulin deacetylation	3	0.00136585	DR1, KAT2A, ZZZ3	53.3407	0.101528			GO:0045786~negative regulation of cell cycle	5
Adaptive Immune System	-3.1277	1.62239	48	AKT2|CD22|CD33|CD81|CTSD|CXADR|DYNC1H1|HRAS|HSPA5|ITGB1|KIR2DL4|KIR3DL1|LAG3|LAIR1|NFATC1|NFKBIB|PPP3CB|PSMD8|TYROBP|UBE2D2|VASP|CUL2|IFITM1|KIF20A|TUBB4B|UBAC1|FBXW10|DCTN6|HCST|LILRB5|LILRA3|LILRA4|RACGAP1|BLNK|ANAPC2|TRIM36|NPDC1|RNF123|TUBAL3|SPSB1|LRSAM1|FBXO17|FBXO27|RAET1E|MIB2|FBXL14|PIANP|CLEC4G	-0.563586			ERCC6 (CSB) and EHMT2 (G9a) positively regulate rRNA expression	-18.3354	20.6388	18	H2BC5|H2AC6|H2AC4|H2AC20|H2BC21|H3C1|H3C3|H3C11|H3C2|H4C1|H4C2|H4C13|H4C14|H2BC11|CBX3|H2AZ2|H3C14|H3C13	-15.0335			Signaling by TGF-beta Receptor Complex	-17.0559	10.6017	23	CCNC|EP300|HDAC1|ITGAV|ITGB5|JUNB|NEDD8|YBX1|FURIN|PPP1CA|PPP1CB|MAPK1|TFDP1|TGFBR2|TGFBR3|UBE2D3|USP9X|UBE2M|NCOR2|STRAP|PPP1R15A|WWTR1|TGIF2	-14.6368			Diseases of signal transduction by growth factor receptors and second messengers	-18.6039	6.26363	38	AKT1|ATIC|BRAF|CCNC|CDKN1A|CHUK|CREBBP|DNMT1|DUSP6|EP300|FGF4|FOXO3|MTOR|JAK2|MYC|NF1|PIK3CA|PSMA6|PSMB5|SEL1L|TGFB1|TYK2|UBA52|BRAP|HDAC3|QKI|TENT4A|CEP43|SEC31A|DERL2|FBXW7|WDR48|MLST8|MAPKAP1|KREMEN2|SYVN1|SPRED1|AGO4	-15.5192			GO:0043065~positive regulation of apoptotic process	8	0.00134635	ITGB1, REST, TGFB1, APC, DAPK3, FAS, BAX, SIRT1	4.79807	0.134723			GO:0043161~proteasome-mediated ubiquitin-dependent protein catabolic process	7	0.00216157	KCMF1, BAG6, UBE2H, PCBP2, SPOP, PSMB8, BIRC2	5.20257	0.137561			GO:0043161~proteasome-mediated ubiquitin-dependent protein catabolic process	9
Gap junction trafficking	-3.09765	3.94278	8	GJA4|GJB3|GJB5|TUBB4B|GJC2|TUBAL3|GJB4|GJD4	-0.561563			Positive epigenetic regulation of rRNA expression	-18.1865	16.4462	20	ACTB|H2BC5|H2AC6|H2AC4|H2AC20|H2BC21|H3C1|H3C3|H3C11|H3C2|H4C1|H4C2|H4C13|H4C14|H2BC11|CBX3|POLR1H|H2AZ2|H3C14|H3C13	-14.9571			Deubiquitination	-16.7702	5.45099	38	ACTB|BIRC2|AR|CCNA2|EP300|GATA3|KAT2A|NEDD8|NFRKB|RAD23B|TGFBR2|TNFAIP3|TRAF3|TRAF6|VDAC2|USP7|USP9X|BAP1|H2AC6|H2BC9|IKBKG|BECN1|RIPK1|USP14|USP8|HGS|KEAP1|TOMM70|RCE1|TNIP1|TAB1|USP19|USP18|INO80|RHOT1|SUDS3|VCPIP1|ACTR8	-14.3714			Metabolism of RNA	-16.7859	4.34912	48	AKT1|CDK7|CSTF1|EIF4A1|ELAVL1|GRSF1|HNRNPA2B1|TNPO1|RPSA|RPL10A|PSMA6|PSMB5|RPL3L|RPL8|RPL13|RPLP0|RPS2|RPS10|RPS11|RPS19|RPS29|SRSF7|SUPV3L1|UBA52|NUP214|KHSRP|NUP93|EIF4A3|SMG7|PAN2|CWC27|NUDT21|DDX42|NUP188|MTO1|UPF2|DIMT1|NXT1|PPIL1|SMG8|WDR33|CNOT11|TRMU|RBM22|NDC1|SMG9|THOC6|GTPBP3	-13.8897			GO:0045944~positive regulation of transcription by RNA polymerase II	16	0.00141542	ATF1, TGFB1, HDAC3, PRDM4, CHD8, DOT1L, CCNC, SIRT1, RELB, TNFRSF1A, REST, CDK7, E4F1, SOX8, LMX1B, MEN1	2.51841	0.134723			GO:0031647~regulation of protein stability	5	0.00241001	ATF7IP, BAG6, KAT2A, TOMM7, YWHAZ	8.82225	0.137561			GO:0006338~chromatin remodeling	13
Biosynthesis of DHA-derived SPMs	-3.04924	6.23307	5	CYP2C8|CYP2C9|CYP2E1|GPX4|LTC4S	-0.556022			RNA Polymerase I Promoter Opening	-18.1236	22.6876	17	H2BC5|H2AC6|H2AC4|H2AC20|H2BC21|H3C1|H3C3|H3C11|H3C2|H4C1|H4C2|H4C13|H4C14|H2BC11|H2AZ2|H3C14|H3C13	-14.9264			Transcriptional regulation of white adipocyte differentiation	-16.6002	10.8651	22	KLF5|CCNC|CD36|CREBBP|EP300|MED14|MED23|MED17|MED26|MED7|MED20|NCOR2|MED24|MED12|MED13|MED16|CARM1|MED4|MED18|MED9|MED28|MED25	-14.2159			Interferon Signaling	-16.3475	7.45449	29	CHUK|EIF2S1|EIF4A1|EIF4G2|HLA-A|HLA-B|HLA-F|ICAM1|IFNA16|IFNAR2|IFNGR1|IFNGR2|IRF1|IRF2|JAK1|JAK2|EIF2AK2|STAT1|STAT2|TYK2|UBA52|VCAM1|NUP214|NUP93|EIF4A3|IRF9|NUP188|NDC1|TUBA1C	-13.5191			GO:0045786~negative regulation of cell cycle	4	0.00270484	CDT1, TGFB1, SIRT1, MEN1	14.2634	0.235998			GO:0006355~regulation of DNA-templated transcription	12	0.00246746	ATF7IP, DAXX, DR1, KAT2A, ZZZ3, RBBP4, ACTR6, STAT3, KAT7, YEATS4, YBX1, ARID2	2.89834	0.137561			GO:0035458~cellular response to interferon-beta	4
Free fatty acid receptors	-3.01061	12.7155	3	FFAR1|FFAR3|FFAR2	-0.556022			RHO GTPases activate PKNs	-17.9881	17.7789	19	RHOC|H2BC5|YWHAZ|H2AC6|H2AC4|H2AC20|H2BC21|H3C1|H3C3|H3C11|H3C2|H4C1|H4C2|H4C13|H4C14|H2BC11|H2AZ2|H3C14|H3C13	-14.8292			Autophagy	-15.8643	7.27806	28	CSNK2A2|HSF1|HSP90AB1|PIK3C3|TSC1|UBE2D3|UBE2L3|UBE2N|VDAC2|BECN1|ATG12|ATG5|RB1CC1|TOMM70|GABARAPL2|ATG14|CHMP2A|TBK1|PIK3R4|TOMM7|ATG16L1|MFN1|ATG3|CHMP6|ATG10|CHMP7|CHMP4B|VPS37A	-13.5463			PTEN Regulation	-15.481	11.9083	20	AKT1|CSNK2B|MTOR|PSMA6|PSMB5|REST|RING1|UBA52|USP7|LAMTOR3|HDAC3|LAMTOR5|RRAGA|RCOR1|LAMTOR2|LAMTOR1|RRAGC|MLST8|AGO4|LAMTOR4	-12.7397			GO:0042776~proton motive force-driven mitochondrial ATP synthesis	4	0.00434276	NDUFA8, NDUFA13, NDUFB7, NDUFV1	12.069	0.349759			GO:0051302~regulation of cell division	3	0.00359662	DR1, KAT2A, ZZZ3	33.0204	0.185088			GO:0006954~inflammatory response	10
Fibronectin matrix formation	-3.01061	12.7155	3	CEACAM1|CEACAM8|ITGB1	-0.556022			B-WICH complex positively regulates rRNA expression	-17.8873	17.5769	19	ACTB|H2BC5|H2AC6|H2AC4|H2AC20|H2BC21|H3C1|H3C3|H3C11|H3C2|H4C1|H4C2|H4C13|H4C14|H2BC11|POLR1H|H2AZ2|H3C14|H3C13	-14.7745			Metabolism of RNA	-15.837	3.32824	62	ELAVL1|EPRS1|ERCC2|ERCC3|HNRNPF|HNRNPU|NCBP1|NOP2|CNOT3|YBX1|PCBP1|PCBP2|POLR2A|PPP2R1A|PPP2R2A|RPL28|RPL36AL|SUPV3L1|TPR|YWHAZ|SLBP|DDX39B|PABPN1|SF3A2|RNMT|CNOT8|EFTUD2|DDX23|PAN2|RBM7|CWC27|SAP18|SMNDC1|USP39|NUDT21|DDX42|DIS3|EXOSC7|EXOSC2|EDC4|LSM4|SENP3|PABPC1|DIMT1|NOB1|TRMT6|XRN1|DCP1A|METTL3|XAB2|METTL14|SUGP1|ELAC2|STEEP1|SARNP|LSM10|PNPT1|ERI1|TRMT61A|MTERF4|ADAT2|NSUN4	-13.523			SARS-CoV-2-host interactions	-15.2701	8.28845	25	AKT1|CHUK|CREBBP|HLA-A|HLA-B|HLA-F|IFNA16|IFNAR2|JAK1|RPSA|RPS2|RPS10|RPS11|RPS19|RPS29|STAT1|STAT2|TRAF3|TYK2|UBA52|CNBP|NUP214|NUP93|NUP188|NDC1	-12.5702			GO:0032981~mitochondrial respiratory chain complex I assembly	4	0.00492871	NDUFA8, NDUFA13, NDUFB7, NDUFAF6	11.5365	0.358359			GO:0070316~regulation of G0 to G1 transition	3	0.00508147	SMARCE1, ARID2, ACTB	27.7371	0.242822			GO:0043029~T cell homeostasis	4
Gap junction trafficking and regulation	-2.96171	3.76755	8	GJA4|GJB3|GJB5|TUBB4B|GJC2|TUBAL3|GJB4|GJD4	-0.54373			DNA methylation	-17.8575	21.9674	17	H2BC5|H2AC6|H2AC4|H2AC20|H2BC21|H3C1|H3C3|H3C11|H3C2|H4C1|H4C2|H4C13|H4C14|H2BC11|H2AZ2|H3C14|H3C13	-14.7695			Macroautophagy	-15.007	7.42843	26	CSNK2A2|HSF1|PIK3C3|TSC1|UBE2D3|UBE2L3|UBE2N|VDAC2|BECN1|ATG12|ATG5|RB1CC1|TOMM70|GABARAPL2|ATG14|CHMP2A|TBK1|PIK3R4|TOMM7|ATG16L1|MFN1|ATG3|CHMP6|ATG10|CHMP7|CHMP4B	-12.7356			PIP3 activates AKT signaling	-14.9016	7.58559	26	AKT1|CDKN1A|CHUK|CSNK2B|FGF4|FOXO3|MTOR|PIK3CA|PSMA6|PSMB5|REST|RING1|UBA52|USP7|LAMTOR3|HDAC3|LAMTOR5|RRAGA|RCOR1|LAMTOR2|LAMTOR1|RRAGC|MLST8|MAPKAP1|AGO4|LAMTOR4	-12.2572			GO:0009060~aerobic respiration	4	0.00513409	NDUFA8, NDUFA13, NDUFB7, NDUFV1	11.3693	0.358359			GO:0039694~viral RNA genome replication	2	0.00853159	PCBP1, PCBP2	231.143	0.380509			GO:0071456~cellular response to hypoxia	6
Lewis blood group biosynthesis	-2.92502	5.88679	5	FUT3|FUT5|FUT6|FUT7|ST6GALNAC6	-0.513692			RNA Polymerase I Promoter Clearance	-17.7366	15.6555	20	GTF2H4|H2BC5|H2AC6|H2AC4|H2AC20|H2BC21|H3C1|H3C3|H3C11|H3C2|H4C1|H4C2|H4C13|H4C14|H2BC11|CBX3|POLR1H|H2AZ2|H3C14|H3C13	-14.6721			SARS-CoV-2 Infection	-14.9754	4.95782	37	CHUK|CREBBP|GSK3A|HLA-A|HLA-E|HSP90AB1|IKBKB|JAK1|MGAT1|FURIN|PIK3C3|STAT1|TPR|TRAF3|TRAF6|TUFM|UBE2N|YWHAZ|MOGS|IKBKG|BECN1|TOMM70|TAB1|VPS45|ATG14|TAB2|VPS41|CHMP2A|TBK1|PIK3R4|VPS11|VPS18|VPS16|VPS33A|CHMP6|CHMP7|CHMP4B	-12.7113			SARS-CoV-2 Infection	-13.9644	6.33263	28	AKT1|CHUK|CREBBP|HLA-A|HLA-B|HLA-F|IFNA16|IFNAR2|JAK1|RPSA|PRKCSH|RPS2|RPS10|RPS11|RPS19|RPS29|STAT1|STAT2|TRAF3|TYK2|UBA52|CNBP|MOGS|NUP214|NUP93|GANAB|NUP188|NDC1	-11.377			GO:0140861~DNA repair-dependent chromatin remodeling	3	0.00595415	HDAC3, UBR5, SIRT1	25.581	0.389625			GO:0030071~regulation of mitotic metaphase/anaphase transition	3	0.00926907	SMARCE1, ARID2, ACTB	20.395	0.387563			GO:0045892~negative regulation of DNA-templated transcription	11
TFAP2 (AP-2) family regulates transcription of growth factors and their receptors	-2.90403	7.70634	4	CGB3|ATAD2|CGB5|CGB8	-0.513692			Activated PKN1 stimulates transcription of AR (androgen receptor) regulated genes KLK2 and KLK3	-17.6015	21.2915	17	H2BC5|H2AC6|H2AC4|H2AC20|H2BC21|H3C1|H3C3|H3C11|H3C2|H4C1|H4C2|H4C13|H4C14|H2BC11|H2AZ2|H3C14|H3C13	-14.5592			Transcriptional Regulation by TP53	-14.8476	4.66526	39	CCNA2|CCNE1|CDK2|COX6B1|CREBBP|CSNK2A2|GADD45A|EP300|ERCC2|ERCC3|G6PD|GLS|GPI|HDAC1|ING2|JUN|CNOT3|PRDX1|POLR2A|PPP2R1A|RPA1|STK11|TAF1|TAF2|TAF7|TFDP1|TSC1|YWHAZ|BRPF1|USP7|CDK13|MTA2|CNOT8|CARM1|BRD1|AGO2|BRD7|GATAD2A|TAF3	-12.5977			Adaptive Immune System	-13.8013	4.00172	43	AP1G1|AKT1|CALR|CCNF|CHUK|MTOR|PDIA3|HLA-A|HLA-B|HLA-F|HMGB1|ICAM1|ITGB1|LAIR1|PIK3CA|PSMA6|PSMB5|TAP1|TAP2|TAPBP|TYROBP|UBA52|UBE2G2|VCAM1|KEAP1|RNF41|LILRA1|WWP1|SEC31A|HECTD1|FBXW8|UBE2S|UBE2J1|ERAP1|UBE2R2|DET1|RNF220|KLHL9|MLST8|MAPKAP1|FBXO11|LNX1|TUBA1C	-11.2361			GO:0042981~regulation of apoptotic process	6	0.00740855	TRAF3, DAPK3, FAS, BAX, SIRT1, ZBTB7A	4.90303	0.440545			GO:0045582~positive regulation of T cell differentiation	3	0.0114879	SMARCE1, ARID2, ACTB	18.2481	0.452083			GO:0071479~cellular response to ionizing radiation	4
Pausing and recovery of Tat-mediated HIV elongation	-2.86172	4.70943	6	CDK9|POLR2I|SUPT5H|NELFA|CTDP1|SUPT16H	-0.506228			RNA Polymerase I Transcription	-17.5637	15.3601	20	GTF2H4|H2BC5|H2AC6|H2AC4|H2AC20|H2BC21|H3C1|H3C3|H3C11|H3C2|H4C1|H4C2|H4C13|H4C14|H2BC11|CBX3|POLR1H|H2AZ2|H3C14|H3C13	-14.5426			RSV-host interactions	-14.6101	8.94773	22	CCNC|CREBBP|EP300|JAK1|CUL5|BECN1|MED14|MED23|MED17|MED26|MED7|MED20|MED24|MED12|MED13|MED16|ARIH1|MED4|MED18|MED9|MED28|MED25	-12.3706			Class I MHC mediated antigen processing & presentation	-13.692	5.70202	30	CALR|CCNF|CHUK|PDIA3|HLA-A|HLA-B|HLA-F|HMGB1|PSMA6|PSMB5|TAP1|TAP2|TAPBP|UBA52|UBE2G2|KEAP1|RNF41|WWP1|SEC31A|HECTD1|FBXW8|UBE2S|UBE2J1|ERAP1|UBE2R2|DET1|RNF220|KLHL9|FBXO11|LNX1	-11.1549			GO:1903077~negative regulation of protein localization to plasma membrane	3	0.00757384	TGFB1, WNK1, TMED2	22.6294	0.440545			GO:0046967~cytosol to endoplasmic reticulum transport	2	0.0127704	TAP2, TAP1	154.095	0.474633			GO:0010629~negative regulation of gene expression	8
Tat-mediated HIV elongation arrest and recovery	-2.86172	4.70943	6	CDK9|POLR2I|SUPT5H|NELFA|CTDP1|SUPT16H	-0.506228			PRC2 methylates histones and DNA	-17.4769	20.9689	17	H2BC5|H2AC6|H2AC4|H2AC20|H2BC21|H3C1|H3C3|H3C11|H3C2|H4C1|H4C2|H4C13|H4C14|H2BC11|H2AZ2|H3C14|H3C13	-14.4953			Signaling by TGFB family members	-14.4678	7.07748	26	CCNC|EP300|HDAC1|ITGAV|ITGB5|JUNB|NEDD8|YBX1|FURIN|PPP1CA|PPP1CB|MAPK1|TFDP1|TGFBR2|TGFBR3|UBE2D3|USP9X|UBE2M|NCOR2|STRAP|NCSTN|PPP1R15A|WWTR1|AGO2|PSENEN|TGIF2	-12.2484			Intracellular signaling by second messengers	-13.1633	6.42846	26	AKT1|CDKN1A|CHUK|CSNK2B|FGF4|FOXO3|MTOR|PIK3CA|PSMA6|PSMB5|REST|RING1|UBA52|USP7|LAMTOR3|HDAC3|LAMTOR5|RRAGA|RCOR1|LAMTOR2|LAMTOR1|RRAGC|MLST8|MAPKAP1|AGO4|LAMTOR4	-10.6773			GO:0050821~protein stabilization	6	0.0084705	CDK7, TYROBP, SEL1L, DNLZ, SYVN1, GTPBP4	4.74487	0.466769			GO:2000781~positive regulation of double-strand break repair	3	0.0139158	SMARCE1, ARID2, ACTB	16.5102	0.48037			GO:0010763~positive regulation of fibroblast migration	3
HIV elongation arrest and recovery	-2.86172	4.70943	6	CDK9|POLR2I|SUPT5H|NELFA|CTDP1|SUPT16H	-0.506228			Regulation of endogenous retroelements by the Human Silencing Hub (HUSH) complex	-17.4769	20.9689	17	H2BC5|H2AC6|H2AC4|H2AC20|H2BC21|H3C1|H3C3|H3C11|H3C2|H4C1|H4C2|H4C13|H4C14|H2BC11|H2AZ2|H3C14|H3C13	-14.4953			Regulation of lipid metabolism by PPARalpha	-14.3416	8.19719	23	ARNT|CCNC|CD36|CREBBP|EP300|MED14|MED23|MED17|MED26|MED7|MED20|NCOR2|MED24|MED12|MED13|MED16|CARM1|SIN3A|MED4|MED18|MED9|MED28|MED25	-12.1318			L13a-mediated translational silencing of Ceruloplasmin expression	-12.462	9.816	18	EIF1AX|EIF2S1|EIF4A1|RPSA|RPL10A|RPL3L|RPL8|RPL13|RPLP0|RPS2|RPS10|RPS11|RPS19|RPS29|UBA52|EIF3H|EIF3K|EIF3L	-10.043			GO:0006346~DNA methylation-dependent constitutive heterochromatin formation	3	0.0106607	TRIM28, EHMT1, SIRT1	18.9795	0.558089			GO:0007249~canonical NF-kappaB signal transduction	3	0.0158693	TBK1, PRDX1, BIRC2	15.4095	0.48037			GO:0097193~intrinsic apoptotic signaling pathway	4
Pausing and recovery of HIV elongation	-2.86172	4.70943	6	CDK9|POLR2I|SUPT5H|NELFA|CTDP1|SUPT16H	-0.506228			SIRT1 negatively regulates rRNA expression	-17.3547	20.6559	17	H2BC5|H2AC6|H2AC4|H2AC20|H2BC21|H3C1|H3C3|H3C11|H3C2|H4C1|H4C2|H4C13|H4C14|H2BC11|H2AZ2|H3C14|H3C13	-14.4093			Synthesis of glycosylphosphatidylinositol (GPI)	-14.2973	23.0472	12	PIGA|PIGC|PIGH|PIGL|PIGB|PIGP|PIGX|PIGV|PIGO|PIGY|PIGM|PIGW	-12.097			SARS-CoV-2 activates/modulates innate and adaptive immune responses	-12.462	9.816	18	CHUK|CREBBP|HLA-A|HLA-B|HLA-F|IFNA16|IFNAR2|JAK1|STAT1|STAT2|TRAF3|TYK2|UBA52|CNBP|NUP214|NUP93|NUP188|NDC1	-10.043			GO:0045740~positive regulation of DNA replication	3	0.0113344	ATF1, CDT1, CDKN1A	18.3864	0.565099			GO:0006338~chromatin remodeling	10	0.0162373	SMARCE1, DAXX, KAT2A, TBK1, RBBP4, ACTR6, CDK2, YEATS4, ARID2, ACTB	2.52064	0.48037			GO:0051726~regulation of cell cycle	7
Biosynthesis of specialized proresolving mediators (SPMs)	-2.80948	5.57696	5	CYP2C8|CYP2C9|CYP2E1|GPX4|LTC4S	-0.464287			Assembly of the ORC complex at the origin of replication	-17.3547	20.6559	17	H2BC5|H2AC6|H2AC4|H2AC20|H2BC21|H3C1|H3C3|H3C11|H3C2|H4C1|H4C2|H4C13|H4C14|H2BC11|H2AZ2|H3C14|H3C13	-14.4093			Toll Like Receptor 3 (TLR3) Cascade	-13.9919	8.96279	21	BIRC2|CHUK|CREB1|IKBKB|JUN|PPP2R1A|MAPK1|MAPK7|TRAF3|TRAF6|UBE2D3|UBE2N|IKBKG|RIPK1|FADD|USP14|N4BP1|TAB1|USP18|TAB2|TBK1	-11.8159			GTP hydrolysis and joining of the 60S ribosomal subunit	-12.3897	9.72511	18	EIF1AX|EIF2S1|EIF4A1|RPSA|RPL10A|RPL3L|RPL8|RPL13|RPLP0|RPS2|RPS10|RPS11|RPS19|RPS29|UBA52|EIF3H|EIF3K|EIF3L	-9.97579			GO:0098586~cellular response to virus	4	0.0119998	TGFB1, IFNA16, IFNGR2, BAX	8.34558	0.571083			GO:0045663~positive regulation of myoblast differentiation	3	0.0165451	SMARCE1, ARID2, ACTB	15.0745	0.48037			GO:0051607~defense response to virus	7
Formation of HIV elongation complex in the absence of HIV Tat	-2.74717	3.90387	7	CDK9|GTF2H3|POLR2I|SUPT5H|NELFA|CTDP1|SUPT16H	-0.462032			Chromatin modifications during the maternal to zygotic transition (MZT)	-17.2346	20.3522	17	H2BC5|H2AC6|H2AC4|H2AC20|H2BC21|H3C1|H3C3|H3C11|H3C2|H4C1|H4C2|H4C13|H4C14|H2BC11|H2AZ2|H3C14|H3C13	-14.3062			Cellular responses to stress	-13.8882	3.05626	61	AR|ARNT|ATF4|CALR|CAPZB|CCNA2|CCNE1|CDK2|CEBPG|COX6B1|CREB1|CREBBP|CSNK2A2|E2F3|EP300|G6PD|GFPT1|GCLC|GSK3A|HSF1|HSP90AB1|JUN|PRDX1|PGD|MAPK1|MAPK7|RNF2|RPA1|RPL28|RPL36AL|HSPA13|TFDP1|TPR|HSP90B1|HIRA|UBE2D3|NPRL3|H2AC6|H2BC9|CUL2|LONP1|NCOR2|KEAP1|CCS|PREB|DNAJA2|PGRMC2|CARM1|NPRL2|YME1L1|DIS3|EXOSC7|EXOSC2|PPP1R15A|ASF1A|SIN3A|DNAJC2|CXXC1|STOML2|EGLN1|HM13	-11.7267			Regulation of PTEN gene transcription	-12.3771	16.8569	13	MTOR|REST|RING1|LAMTOR3|HDAC3|LAMTOR5|RRAGA|RCOR1|LAMTOR2|LAMTOR1|RRAGC|MLST8|LAMTOR4	-9.96831			GO:0043066~negative regulation of apoptotic process	8	0.0141632	SUPV3L1, CDKN1A, HDAC3, MAPKAP1, FAS, EIF2AK2, SOX8, SIRT1	3.10073	0.644735			GO:0006915~apoptotic process	8	0.0167899	PPP1R15A, BAG6, DAXX, GADD45A, BRAT1, CHMP3, BIRC2, MCL1	2.98249	0.48037			GO:0043065~positive regulation of apoptotic process	8
HIV Transcription Elongation	-2.74717	3.90387	7	CDK9|GTF2H3|POLR2I|SUPT5H|NELFA|CTDP1|SUPT16H	-0.462032			Defective pyroptosis	-17.1166	20.0572	17	H2BC5|H2AC6|H2AC4|H2AC20|H2BC21|H3C1|H3C3|H3C11|H3C2|H4C1|H4C2|H4C13|H4C14|H2BC11|H2AZ2|H3C14|H3C13	-14.2046			MyD88-independent TLR4 cascade	-13.6473	8.64269	21	BIRC2|CHUK|CREB1|IKBKB|JUN|PPP2R1A|MAPK1|MAPK7|TRAF3|TRAF6|UBE2D3|UBE2N|IKBKG|RIPK1|FADD|USP14|N4BP1|TAB1|USP18|TAB2|TBK1	-11.5108			Influenza Infection	-11.9795	7.93887	20	CALR|GRSF1|RPSA|RPL10A|EIF2AK2|RPL3L|RPL8|RPL13|RPLP0|RPS2|RPS10|RPS11|RPS19|RPS29|TGFB1|UBA52|NUP214|NUP93|NUP188|NDC1	-9.59117			GO:0031100~animal organ regeneration	3	0.0149729	UPF2, CDKN1A, FPGS	15.9017	0.653194			GO:1902459~positive regulation of stem cell population maintenance	3	0.017233	SMARCE1, RBBP4, ACTB	14.7538	0.48037			GO:0043536~positive regulation of blood vessel endothelial cell migration	4
Formation of HIV-1 elongation complex containing HIV-1 Tat	-2.74717	3.90387	7	CDK9|GTF2H3|POLR2I|SUPT5H|NELFA|CTDP1|SUPT16H	-0.462032			Formation of the beta-catenin:TCF transactivating complex	-17.0125	17.6549	18	H2BC5|MYC|H2AC6|H2AC4|H2AC20|H2BC21|H3C1|H3C3|H3C11|H3C2|H4C1|H4C2|H4C13|H4C14|H2BC11|H2AZ2|H3C14|H3C13	-14.1163			TRIF (TICAM1)-mediated TLR4 signaling	-13.6473	8.64269	21	BIRC2|CHUK|CREB1|IKBKB|JUN|PPP2R1A|MAPK1|MAPK7|TRAF3|TRAF6|UBE2D3|UBE2N|IKBKG|RIPK1|FADD|USP14|N4BP1|TAB1|USP18|TAB2|TBK1	-11.5108			Amino acids regulate mTORC1	-11.9755	15.8033	13	ATP6V0C|MTOR|LAMTOR3|LAMTOR5|RRAGA|LAMTOR2|LAMTOR1|RRAGC|MLST8|WDR59|WDR24|FLCN|LAMTOR4	-9.59117			GO:0008625~extrinsic apoptotic signaling pathway via death domain receptors	3	0.0190444	FAS, BAX, TNFRSF1A	14.0087	0.726214			GO:0042981~regulation of apoptotic process	5	0.0195661	DAXX, YEATS4, BIRC2, ACTB, MCL1	4.81548	0.506393			GO:0060337~type I interferon-mediated signaling pathway	4
Tat-mediated elongation of the HIV-1 transcript	-2.74717	3.90387	7	CDK9|GTF2H3|POLR2I|SUPT5H|NELFA|CTDP1|SUPT16H	-0.462032			Regulation of endogenous retroelements by Piwi-interacting RNAs (piRNAs)	-16.9126	17.4447	18	ACTB|H2BC5|H2AC6|H2AC4|H2AC20|H2BC21|H3C1|H3C3|H3C11|H3C2|H4C1|H4C2|H4C13|H4C14|H2BC11|H2AZ2|H3C14|H3C13	-14.0316			Toll-like Receptor Cascades	-13.5588	6.51333	26	BIRC2|CD36|CHUK|CREB1|IKBKB|JUN|PIK3C3|PPP2R1A|MAPK1|MAPK7|HSP90B1|TRAF3|TRAF6|UBE2D3|UBE2N|IKBKG|SOCS1|RIPK1|FADD|USP14|N4BP1|TAB1|USP18|TAB2|TBK1|PIK3R4	-11.4382			Eukaryotic Translation Initiation	-11.9048	9.13315	18	EIF1AX|EIF2S1|EIF4A1|RPSA|RPL10A|RPL3L|RPL8|RPL13|RPLP0|RPS2|RPS10|RPS11|RPS19|RPS29|UBA52|EIF3H|EIF3K|EIF3L	-9.53924			GO:0090400~stress-induced premature senescence	2	0.0200387	CDKN1A, SIRT1	98.0606	0.726214			GO:0010468~regulation of gene expression	5	0.0198332	DAXX, PCBP2, CDK2, YBX1, TAPBP	4.79549	0.506393			GO:0050821~protein stabilization	7
Glycoprotein hormones	-2.74441	7.06415	4	CGB3|LHB|CGB5|CGB8	-0.462032			Condensation of Prophase Chromosomes	-16.8865	19.4922	17	H2BC5|H2AC6|H2AC4|H2AC20|H2BC21|H3C1|H3C3|H3C11|H3C2|H4C1|H4C2|H4C13|H4C14|H2BC11|H2AZ2|H3C14|H3C13	-14.0203			Potential therapeutics for SARS	-13.4924	9.09757	20	FNTB|HDAC1|HSP90AB1|IFNGR1|IFNGR2|JAK1|JAK2|FURIN|ARID4A|SOS1|RIPK1|SAP30|MTA1|MTA2|KEAP1|SAP18|TBK1|GATAD2A|MTA3|SUDS3	-11.377			Cap-dependent Translation Initiation	-11.9048	9.13315	18	EIF1AX|EIF2S1|EIF4A1|RPSA|RPL10A|RPL3L|RPL8|RPL13|RPLP0|RPS2|RPS10|RPS11|RPS19|RPS29|UBA52|EIF3H|EIF3K|EIF3L	-9.53924			GO:2000677~regulation of transcription regulatory region DNA binding	2	0.0200387	DOT1L, ZBTB7A	98.0606	0.726214			GO:0006101~citrate metabolic process	2	0.0211943	CS, ACLY	92.4571	0.506393			GO:0051603~proteolysis involved in protein catabolic process	4
Biosynthesis of maresin-like SPMs	-2.72512	10.5962	3	CYP2C8|CYP2C9|CYP2E1	-0.462032			NoRC negatively regulates rRNA expression	-16.4368	14.8727	19	GTF2H4|H2BC5|H2AC6|H2AC4|H2AC20|H2BC21|H3C1|H3C3|H3C11|H3C2|H4C1|H4C2|H4C13|H4C14|H2BC11|POLR1H|H2AZ2|H3C14|H3C13	-13.5848			SARS-CoV-2-host interactions	-13.4589	5.69632	29	CHUK|CREBBP|HLA-A|HLA-E|HSP90AB1|IKBKB|JAK1|PIK3C3|STAT1|TPR|TRAF3|TRAF6|TUFM|UBE2N|YWHAZ|IKBKG|BECN1|TOMM70|TAB1|VPS45|ATG14|TAB2|VPS41|TBK1|PIK3R4|VPS11|VPS18|VPS16|VPS33A	-11.3536			Nonsense-Mediated Decay (NMD)	-11.3867	9.27067	17	RPSA|RPL10A|RPL3L|RPL8|RPL13|RPLP0|RPS2|RPS10|RPS11|RPS19|RPS29|UBA52|EIF4A3|SMG7|UPF2|SMG8|SMG9	-9.07682			GO:0006974~DNA damage response	6	0.0209669	CDKN1A, APC, WNK1, UBR5, SIRT1, MEN1	3.77156	0.726214			GO:0031399~regulation of protein modification process	2	0.0211943	PPP1R15A, EHMT2	92.4571	0.506393			GO:0030334~regulation of cell migration	5
RNA Polymerase II Pre-transcription Events	-2.65811	2.90307	10	CDK9|GTF2H3|MLLT1|POLR2I|SUPT5H|TAF7|TAF10|NELFA|CTDP1|SUPT16H	-0.420684			Oxidative Stress Induced Senescence	-16.3549	14.7311	19	CDK4|CDKN2C|H2BC5|H2AC6|H2AC4|H2AC20|H2BC21|H3C1|H3C3|H3C11|H3C2|H4C1|H4C2|H4C13|H4C14|H2BC11|H2AZ2|H3C14|H3C13	-13.5167			PPARA activates gene expression	-13.4164	7.92247	22	ARNT|CCNC|CD36|CREBBP|EP300|MED14|MED23|MED17|MED26|MED7|MED20|NCOR2|MED24|MED12|MED13|MED16|CARM1|MED4|MED18|MED9|MED28|MED25	-11.3161			Nonsense Mediated Decay (NMD) enhanced by the Exon Junction Complex (EJC)	-11.3867	9.27067	17	RPSA|RPL10A|RPL3L|RPL8|RPL13|RPLP0|RPS2|RPS10|RPS11|RPS19|RPS29|UBA52|EIF4A3|SMG7|UPF2|SMG8|SMG9	-9.07682			GO:0010629~negative regulation of gene expression	6	0.0214842	KDM4A, CDKN1A, REST, TGFB1, ABCC2, SIRT1	3.74754	0.726214			GO:2000045~regulation of G1/S transition of mitotic cell cycle	3	0.0223788	SMARCE1, ARID2, ACTB	12.8413	0.516255			GO:0071356~cellular response to tumor necrosis factor	5
Formation of RNA Pol II elongation complex	-2.65574	3.39079	8	CDK9|GTF2H3|MLLT1|POLR2I|SUPT5H|NELFA|CTDP1|SUPT16H	-0.420684			HCMV Early Events	-16.3046	13.3457	20	H2BC5|H2AC16|H2AC6|H2AC4|H2AC20|H2BC21|H3C1|H3C3|H3C11|H3C2|H4C1|H4C2|H4C13|H4C14|H2AC11|H2BC11|H2AC12|H3C14|H2BC18|H3C13	-13.4797			Cytokine Signaling in Immune system	-13.3719	3.08004	58	ALOX5|BIRC2|CCND1|CD36|CD44|CHUK|CREB1|CRKL|GATA3|HLA-A|HLA-E|HNRNPF|IFNGR1|IFNGR2|IKBKB|ILF2|ILF3|IRF1|IRF2|JAK1|JAK2|JUN|JUNB|MCL1|YBX1|PAK2|PIK3CA|PPP2R1A|MAPK1|MAPK7|PTPN1|PTPN2|RAF1|SMARCA4|SOS1|STAT1|TPR|HSP90B1|TRAF3|TRAF6|UBE2D3|UBE2N|YWHAZ|CUL5|IKBKG|SOCS1|BECN1|SOCS3|UBA3|UBE2M|USP14|N4BP1|IRF9|TAB1|USP18|TAB2|ARIH1|TBK1	-11.2741			mTORC1-mediated signalling	-11.2971	29.1753	9	MTOR|LAMTOR3|LAMTOR5|RRAGA|LAMTOR2|LAMTOR1|RRAGC|MLST8|LAMTOR4	-8.99115			GO:0090263~positive regulation of canonical Wnt signaling pathway	4	0.022406	TGFB1, WNK1, UBR5, DAPK3	6.59231	0.726214			GO:0006397~mRNA processing	5	0.0235122	PAN2, PPP1R8, YBX1, PABPC1, USP39	4.55006	0.524323			GO:0000122~negative regulation of transcription by RNA polymerase II	14
RNA Polymerase II Transcription Elongation	-2.65574	3.39079	8	CDK9|GTF2H3|MLLT1|POLR2I|SUPT5H|NELFA|CTDP1|SUPT16H	-0.420684			HCMV Infection	-16.2719	12.2113	21	H2BC5|H2AC16|H2AC6|H2AC4|H2AC20|H2BC21|H3C1|H3C3|H3C11|H3C2|H4C1|H4C2|H4C13|H4C14|H2AC11|H2BC11|SNF8|H2AC12|H3C14|H2BC18|H3C13	-13.4601			Toll Like Receptor 4 (TLR4) Cascade	-12.8185	7.03653	23	BIRC2|CD36|CHUK|CREB1|IKBKB|JUN|PPP2R1A|MAPK1|MAPK7|TRAF3|TRAF6|UBE2D3|UBE2N|IKBKG|SOCS1|RIPK1|FADD|USP14|N4BP1|TAB1|USP18|TAB2|TBK1	-10.7585			Antigen Presentation: Folding, assembly and peptide loading of class I MHC	-11.2836	23.3403	10	CALR|PDIA3|HLA-A|HLA-B|HLA-F|TAP1|TAP2|TAPBP|SEC31A|ERAP1	-8.98165			GO:0006120~mitochondrial electron transport, NADH to ubiquinone	3	0.0225974	NDUFA8, NDUFB7, NDUFV1	12.7905	0.726214			GO:0045597~positive regulation of cell differentiation	3	0.0272294	SMARCE1, ARID2, ACTB	11.5571	0.581187			GO:0009410~response to xenobiotic stimulus	7
Transcriptional regulation by the AP-2 (TFAP2) family of transcription factors	-2.61187	4.23849	6	CGB3|NOP2|ATAD2|CGB5|CGB8|TFAP2E	-0.403043			Diseases of programmed cell death	-16.2503	16.1028	18	H2BC5|PRDX1|H2AC6|H2AC4|H2AC20|H2BC21|H3C1|H3C3|H3C11|H3C2|H4C1|H4C2|H4C13|H4C14|H2BC11|H2AZ2|H3C14|H3C13	-13.451			Epigenetic regulation by WDR5-containing histone modifying complexes	-12.7378	6.03248	26	CCNC|CD36|CREBBP|DR1|EP300|KAT2A|KDM6A|KMT2D|H2AC6|H2BC9|MED14|MED23|MED17|MED7|MED20|NCOR2|SETD1A|MED24|MED12|MED13|MED16|MED4|CXXC1|TASP1|WDR82|KAT8	-10.6845			Interferon alpha/beta signaling	-11.1704	12.1927	14	HLA-A|HLA-B|HLA-F|IFNA16|IFNAR2|IRF1|IRF2|JAK1|EIF2AK2|STAT1|STAT2|TYK2|UBA52|IRF9	-8.89149			GO:0000122~negative regulation of transcription by RNA polymerase II	11	0.0226909	REST, TGFB1, HDAC3, TRIM28, CHD8, EHMT1, E4F1, SOX8, SIRT1, ZBTB7A, MEN1	2.25191	0.726214			GO:0051123~RNA polymerase II preinitiation complex assembly	3	0.0289322	DR1, MED24, MED18	11.1843	0.581187			GO:0051146~striated muscle cell differentiation	3
Synthesis of bile acids and bile salts via 27-hydroxycholesterol	-2.60115	6.52075	4	AKR1C4|AKR1C1|AKR1C2|RXRA	-0.403043			Negative epigenetic regulation of rRNA expression	-16.1939	14.4557	19	GTF2H4|H2BC5|H2AC6|H2AC4|H2AC20|H2BC21|H3C1|H3C3|H3C11|H3C2|H4C1|H4C2|H4C13|H4C14|H2BC11|POLR1H|H2AZ2|H3C14|H3C13	-13.4069			Adaptive Immune System	-12.4321	3.03252	55	CALR|CAPZB|CD36|CHUK|PDIA3|HLA-A|HLA-E|IKBKB|ITGAV|ITGB5|PAK2|PIK3C3|PIK3CA|PPP2R1A|RAF1|RNF4|SOS1|TAP1|TAP2|TAPBP|TRAF6|UBE2A|UBE2D3|UBE2H|UBE2L3|UBE2N|YWHAZ|RAB7A|CUL5|CUL2|IKBKG|SOCS1|BECN1|SOCS3|UBA3|UBE2M|KEAP1|KIF20A|RBCK1|ATG14|TAB2|UBR4|UFL1|FBXO7|PIK3R4|UBE2J1|ERAP1|UBA6|UBE2W|UBA5|FBXL18|FBXO11|UBE3D|RNF19B|UBE2F	-10.4047			Formation of a pool of free 40S subunits	-10.7338	9.24367	16	EIF1AX|RPSA|RPL10A|RPL3L|RPL8|RPL13|RPLP0|RPS2|RPS10|RPS11|RPS19|RPS29|UBA52|EIF3H|EIF3K|EIF3L	-8.4977			GO:0008285~negative regulation of cell population proliferation	7	0.0228893	CDKN1A, REST, TGFB1, APC, EIF2AK2, GTPBP4, MEN1	3.15597	0.726214			GO:0008283~cell population proliferation	4	0.0292981	BRAT1, PRDX1, STAT3, PPP1R8	5.92674	0.581187			GO:0031648~protein destabilization	4
Synthesis of bile acids and bile salts via 7alpha-hydroxycholesterol	-2.60055	5.04582	5	AKR1C4|AKR1C1|AKR1C2|HSD17B4|RXRA	-0.403043			Reproduction	-16.0779	11.9551	21	CDK2|CDK4|H2BC5|MSH4|SYCP1|H2AC6|H2AC4|H2AC20|H2BC21|H3C1|H3C3|H3C11|H3C2|H4C1|H4C2|H4C13|H4C14|H2BC11|H2AZ2|H3C14|H3C13	-13.3028			TNF signaling	-12.2637	13.4442	14	BIRC2|CHUK|IKBKB|TNFAIP3|UBE2D3|UBE2L3|IKBKG|RIPK1|FADD|TAX1BP1|TAB1|RBCK1|TAB2|TBK1	-10.2447			Signaling by Interleukins	-10.5474	4.44139	29	AKT1|ATF1|CDKN1A|CHUK|DUSP6|FOXO3|FOS|CXCL1|HMGB1|HNRNPA2B1|ICAM1|ITGB1|JAK1|JAK2|MYC|NFKB2|PIK3CA|PSMA6|PSMB5|RPLP0|RPS6KA3|SOD2|STAT2|TGFB1|TNFRSF1B|TYK2|UBA52|VCAM1|NLRC5	-8.33765			GO:0034198~cellular response to amino acid starvation	3	0.0264009	CDKN1A, FAS, EIF2AK2	11.7673	0.812991			GO:0006085~acetyl-CoA biosynthetic process	2	0.0295472	ACLY, PPCS	66.0408	0.581187			GO:0009615~response to virus	5
Transcription of the HIV genome	-2.57047	3.02749	9	CDK9|GTF2H3|POLR2I|SUPT5H|TAF7|TAF10|NELFA|CTDP1|SUPT16H	-0.389578			Activation of anterior HOX genes in hindbrain development during early embryogenesis	-15.9589	14.0615	19	H2BC5|HOXA1|HOXB3|H2AC6|H2AC4|H2AC20|H2BC21|H3C1|H3C3|H3C11|H3C2|H4C1|H4C2|H4C13|H4C14|H2BC11|H2AZ2|H3C14|H3C13	-13.2066			Cell Cycle	-12.0313	3.07822	52	ATRX|CCND1|CCNA2|CCNE1|CDK2|CKS1B|CSNK2A2|E2F3|EP300|FEN1|CENPI|HDAC1|HSP90AB1|JAK2|POLD1|POLR2A|PPP1CB|PPP2R1A|PPP2R2A|MAPK1|MAPK3|RAD51C|RPA1|TERT|TFDP1|TK1|TPR|TYMS|UBE2N|YWHAZ|H2AC6|H2BC9|SMARCA5|SMC3|KIF20A|DIDO1|PHF8|CHMP2A|LCMT1|RSF1|POLE3|CHTF8|WRAP53|HDAC8|RCC2|CENPM|DSCC1|CHMP6|FBXL18|CHMP7|CHMP4B|LEMD2	-10.0478			MTOR signalling	-10.0351	18.2346	10	AKT1|MTOR|LAMTOR3|LAMTOR5|RRAGA|LAMTOR2|LAMTOR1|RRAGC|MLST8|LAMTOR4	-7.86783			GO:0045893~positive regulation of DNA-templated transcription	9	0.0285396	REST, TGFB1, TRIM28, CHD8, KMT2B, DOT1L, MLLT1, SOX8, HNRNPAB	2.46177	0.853741			GO:0006357~regulation of transcription by RNA polymerase II	14	0.0304059	SMARCE1, JUN, DR1, STAT3, ZBTB10, YEATS4, MED18, ACTB, KAT2A, ZZZ3, PCBP2, TADA1, KAT7, ARID2	1.8803	0.581187			GO:0033209~tumor necrosis factor-mediated signaling pathway	4
Diseases associated with O-glycosylation of proteins	-2.52287	2.98019	9	MUC2|MUC7|NOTCH1|ADAMTSL2|SPON2|POMT1|ADAMTS13|ADAMTS19|MUC5B	-0.359433			Activation of HOX genes during differentiation	-15.9589	14.0615	19	H2BC5|HOXA1|HOXB3|H2AC6|H2AC4|H2AC20|H2BC21|H3C1|H3C3|H3C11|H3C2|H4C1|H4C2|H4C13|H4C14|H2BC11|H2AZ2|H3C14|H3C13	-13.2066			Antigen Presentation: Folding, assembly and peptide loading of class I MHC	-11.931	16.594	12	CALR|PDIA3|HLA-A|HLA-E|PIK3C3|TAP1|TAP2|TAPBP|BECN1|ATG14|PIK3R4|ERAP1	-9.96243			ER-Phagosome pathway	-9.98528	11.3218	13	CALR|CHUK|PDIA3|HLA-A|HLA-B|HLA-F|HMGB1|PSMA6|PSMB5|TAP1|TAP2|TAPBP|UBA52	-7.82379			GO:2000045~regulation of G1/S transition of mitotic cell cycle	3	0.0304435	CDKN1A, CDK7, PSME1	10.8956	0.861468			GO:0006914~autophagy	4	0.034818	VMP1, CALCOCO2, RB1CC1, CHMP3	5.53636	0.647035			GO:0034644~cellular response to UV	4
FGFR3b ligand binding and activation	-2.49758	9.08248	3	FGF8|FGFR3|FGF20	-0.359433			RUNX1 regulates genes involved in megakaryocyte differentiation and platelet function	-15.9389	17.2993	17	H2BC5|H2AC6|H2AC4|H2AC20|H2BC21|H3C1|H3C3|H3C11|H3C2|H4C1|H4C2|H4C13|H4C14|H2BC11|H2AZ2|H3C14|H3C13	-13.1977			DDX58/IFIH1-mediated induction of interferon-alpha/beta	-11.7912	8.64269	18	CHUK|CREBBP|EP300|HSP90AB1|IKBKB|PCBP2|TNFAIP3|TRAF3|TRAF6|UBE2D3|IKBKG|RIPK1|FADD|TAX1BP1|ATG12|ATG5|TOMM70|TBK1	-9.82989			Influenza Viral RNA Transcription and Replication	-9.94513	7.57222	17	GRSF1|RPSA|RPL10A|RPL3L|RPL8|RPL13|RPLP0|RPS2|RPS10|RPS11|RPS19|RPS29|UBA52|NUP214|NUP93|NUP188|NDC1	-7.78649			GO:0001837~epithelial to mesenchymal transition	3	0.0304435	TGFB1, TRIM28, HNRNPAB	10.8956	0.861468			GO:0045892~negative regulation of DNA-templated transcription	7	0.0362458	ATF7IP, SMARCE1, DAXX, JUN, RBBP4, KAT7, PPHLN1	2.81882	0.648925			GO:1902176~negative regulation of oxidative stress-induced intrinsic apoptotic signaling pathway	3
Peptide hormone biosynthesis	-2.47144	6.05498	4	CGB3|LHB|CGB5|CGB8	-0.354164			Amyloid fiber formation	-15.7285	15.1068	18	H2BC5|LYZ|H2AC6|H2AC4|H2AC20|H2BC21|H3C1|H3C3|H3C11|H3C2|H4C1|H4C2|H4C13|H4C14|H2BC11|PSENEN|H3C14|H3C13	-12.9979			SARS-CoV-2 activates/modulates innate and adaptive immune responses	-11.4385	6.78492	21	CHUK|CREBBP|HLA-A|HLA-E|HSP90AB1|IKBKB|JAK1|PIK3C3|STAT1|TPR|TRAF3|TRAF6|UBE2N|IKBKG|BECN1|TOMM70|TAB1|ATG14|TAB2|TBK1|PIK3R4	-9.51019			Energy dependent regulation of mTOR by LKB1-AMPK	-9.90718	21.8815	9	MTOR|LAMTOR3|LAMTOR5|RRAGA|LAMTOR2|LAMTOR1|RRAGC|MLST8|LAMTOR4	-7.75418			GO:0033209~tumor necrosis factor-mediated signaling pathway	3	0.0325511	TRAF3, FAS, TNFRSF1A	10.5065	0.888838			GO:0000209~protein polyubiquitination	4	0.0374929	UBE2H, SPOP, RNF19B, BIRC2	5.37542	0.648925			GO:0006406~mRNA export from nucleus	4
Interferon alpha/beta signaling	-2.38638	2.84675	9	IFNA1|IFNA5|IFNA8|IFNA13|IRF7|IFITM1|IFITM3|IFITM2|XAF1	-0.289631			Chromatin modifying enzymes	-15.4042	9.00372	24	ACTB|CDK4|H2BC5|YEATS4|H2AC16|H2AC6|H2AC4|H2AC20|H2BC21|H3C1|H3C3|H3C11|H3C2|H4C1|H4C2|H4C13|H4C14|H2AC11|H2BC11|H2AC12|H2AZ2|H3C14|H2BC18|H3C13	-12.711			Regulation of TNFR1 signaling	-10.9782	14.3051	12	BIRC2|CHUK|IKBKB|TNFAIP3|UBE2D3|UBE2L3|IKBKG|RIPK1|FADD|TAX1BP1|RBCK1|TBK1	-9.09275			Translation initiation complex formation	-9.89561	12.7311	12	EIF1AX|EIF2S1|EIF4A1|RPSA|RPS2|RPS10|RPS11|RPS19|RPS29|EIF3H|EIF3K|EIF3L	-7.75288			GO:0006366~transcription by RNA polymerase II	5	0.0333893	SUPT16H, CDK7, HDAC3, PRDM4, TNFRSF1A	4.08586	0.888838			GO:1900152~negative regulation of nuclear-transcribed mRNA catabolic process, deadenylation-dependent decay	2	0.0378297	YBX1, PABPC1	51.3651	0.648925			GO:0043525~positive regulation of neuron apoptotic process	4
IGF1R signaling cascade	-2.31567	3.2966	7	AKT2|FGF8|FGFR3|FGFR4|HRAS|IGF2|FGF20	-0.252212			Chromatin organization	-15.4042	9.00372	24	ACTB|CDK4|H2BC5|YEATS4|H2AC16|H2AC6|H2AC4|H2AC20|H2BC21|H3C1|H3C3|H3C11|H3C2|H4C1|H4C2|H4C13|H4C14|H2AC11|H2BC11|H2AC12|H2AZ2|H3C14|H2BC18|H3C13	-12.711			Interferon Signaling	-10.6119	4.41653	29	CD44|CHUK|HLA-A|HLA-E|IFNGR1|IFNGR2|IKBKB|ILF2|ILF3|IRF1|IRF2|JAK1|JAK2|YBX1|PPP2R1A|MAPK1|PTPN1|PTPN2|RAF1|STAT1|TPR|UBE2N|IKBKG|SOCS1|BECN1|SOCS3|IRF9|USP18|ARIH1	-8.75431			Ribosomal scanning and start codon recognition	-9.89561	12.7311	12	EIF1AX|EIF2S1|EIF4A1|RPSA|RPS2|RPS10|RPS11|RPS19|RPS29|EIF3H|EIF3K|EIF3L	-7.75288			GO:0016567~protein ubiquitination	7	0.0346887	KLHL9, FBXW8, UBR5, SYVN1, E4F1, SIRT1, UBA52	2.8601	0.888838			GO:1901222~regulation of non-canonical NF-kappaB signal transduction	2	0.0419448	PRDX1, BIRC2	46.2286	0.701526			GO:0032496~response to lipopolysaccharide	5
IRS-related events triggered by IGF1R	-2.31567	3.2966	7	AKT2|FGF8|FGFR3|FGFR4|HRAS|IGF2|FGF20	-0.252212			Maternal to zygotic transition (MZT)	-15.4011	14.5085	18	EIF4B|H2BC5|H2AC6|H2AC4|H2AC20|H2BC21|H3C1|H3C3|H3C11|H3C2|H4C1|H4C2|H4C13|H4C14|H2BC11|H2AZ2|H3C14|H3C13	-12.711			Death Receptor Signaling	-10.5958	6.52279	20	BIRC2|CHUK|HDAC1|IKBKB|SOS1|TNFAIP3|TRAF6|UBE2D3|UBE2L3|IKBKG|RIPK1|FADD|TAX1BP1|TAB1|RBCK1|GNA13|TAB2|NCSTN|TBK1|PSENEN	-8.73962			N-glycan trimming in the ER and Calnexin/Calreticulin cycle	-9.88495	17.682	10	CALR|PDIA3|PRKCSH|SEL1L|UBA52|MOGS|GANAB|DERL2|EDEM3|SYVN1	-7.74845			GO:1904037~positive regulation of epithelial cell apoptotic process	2	0.0348065	CARM1, BAX	56.0346	0.888838			GO:0070934~CRD-mediated mRNA stabilization	2	0.0460424	YBX1, PABPC1	42.026	0.733389			GO:0035024~negative regulation of Rho protein signal transduction	3
Biosynthesis of maresins	-2.30892	7.94717	3	CYP2C8|CYP2C9|CYP2E1	-0.252212			Cellular Senescence	-15.3466	11.0296	21	CDK2|CDK4|CDKN2C|H2BC5|IL6|H2AC6|H2AC4|H2AC20|H2BC21|H3C1|H3C3|H3C11|H3C2|H4C1|H4C2|H4C13|H4C14|H2BC11|H2AZ2|H3C14|H3C13	-12.6661			Signaling by Receptor Tyrosine Kinases	-10.4297	3.27345	41	ACTB|ALK|ARF6|CREB1|CRKL|CTNNB1|EP300|GABRB3|HDAC1|HNRNPF|ITGAV|JAK2|JUNB|NCBP1|FURIN|PAK2|PIK3C3|PIK3CA|POLR2A|PPP2R1A|MAPK1|MAPK7|PTK2|PTPN1|SOS1|TGFBR3|FOSL1|CUL5|SOCS1|USP8|HGS|BCAR1|YAP1|CDC37|TAB2|CYFIP1|NCSTN|SIN3A|PIK3R4|PSENEN|ELMO2	-8.58882			Activation of the mRNA upon binding of the cap-binding complex and eIFs, and subsequent binding to 43S	-9.79762	12.5037	12	EIF1AX|EIF2S1|EIF4A1|RPSA|RPS2|RPS10|RPS11|RPS19|RPS29|EIF3H|EIF3K|EIF3L	-7.6744			GO:0042475~odontogenesis of dentin-containing tooth	3	0.0358165	TGFB1, BSG, BAX	9.97227	0.892854			GO:0048598~embryonic morphogenesis	2	0.0460424	YTHDF2, YBX1	42.026	0.733389			GO:2000060~positive regulation of ubiquitin-dependent protein catabolic process	3
Signaling by Type 1 Insulin-like Growth Factor 1 Receptor (IGF1R)	-2.26167	3.22494	7	AKT2|FGF8|FGFR3|FGFR4|HRAS|IGF2|FGF20	-0.224753			Regulation of endogenous retroelements by KRAB-ZFP proteins	-15.3216	14.3662	18	H2BC5|H2AC6|H2AC4|H2AC20|H2BC21|H3C1|H3C3|H3C11|H3C2|H4C1|H4C2|H4C13|H4C14|H2BC11|CBX5|H2AZ2|H3C14|H3C13	-12.6504			Transcriptional activity of SMAD2/SMAD3:SMAD4 heterotrimer	-10.2747	11.2355	13	CCNC|EP300|HDAC1|JUNB|YBX1|FURIN|MAPK1|TFDP1|UBE2D3|USP9X|NCOR2|WWTR1|TGIF2	-8.44593			TP53 Regulates Metabolic Genes	-9.73357	10.8366	13	AKT1|MTOR|GPI|PRDX1|LAMTOR3|LAMTOR5|RRAGA|LAMTOR2|LAMTOR1|RRAGC|MLST8|AGO4|LAMTOR4	-7.61555			GO:0006785~heme B biosynthetic process	2	0.0396799	ALAS1, HMBS	49.0303	0.96616			GO:0015031~protein transport	6	0.0471758	MON2, NACA, VPS52, TAP2, CHMP3, TAP1	3.01491	0.733967			GO:0001782~B cell homeostasis	3
Diseases of metabolism	-2.23715	1.83145	21	CYP11B1|CYP11B2|ECHS1|GAA|IDUA|MUC2|MUC7|NOTCH1|PAH|PC|SDC1|TALDO1|DPM2|ADAMTSL2|SPON2|POMT1|ADAMTS13|MAN1B1|OPLAH|ADAMTS19|MUC5B	-0.210851			Pre-NOTCH Transcription and Translation	-15.1965	15.7267	17	H2BC5|H2AC6|H2AC4|H2AC20|H2BC21|H3C1|H3C3|H3C11|H3C2|H4C1|H4C2|H4C13|H4C14|H2BC11|H2AZ2|H3C14|H3C13	-12.5344			Regulation of IFNG signaling	-10.1393	25.1424	8	IFNGR1|IFNGR2|JAK1|JAK2|PTPN1|PTPN2|SOCS1|SOCS3	-8.32363			Calnexin/calreticulin cycle	-9.71998	21.0062	9	CALR|PDIA3|PRKCSH|SEL1L|UBA52|GANAB|DERL2|EDEM3|SYVN1	-7.6071			GO:0010628~positive regulation of gene expression	7	0.0426889	KDM4A, REST, TGFB1, TYROBP, UBR5, TMED2, SOX8	2.71851	0.993359											GO:0009636~response to toxic substance	4
TRAF6 mediated IRF7 activation	-2.17587	4.07547	5	IFNA1|IFNA5|IFNA8|IFNA13|IRF7	-0.175005			Regulation of endogenous retroelements	-14.8859	12.3741	19	ACTB|H2BC5|H2AC6|H2AC4|H2AC20|H2BC21|H3C1|H3C3|H3C11|H3C2|H4C1|H4C2|H4C13|H4C14|H2BC11|CBX5|H2AZ2|H3C14|H3C13	-12.2328			Ub-specific processing proteases	-10.1314	4.85545	25	BIRC2|AR|CCNA2|GATA3|KAT2A|TRAF6|VDAC2|USP7|USP9X|H2AC6|H2BC9|IKBKG|BECN1|RIPK1|USP14|USP8|HGS|KEAP1|TOMM70|RCE1|TAB1|USP19|USP18|RHOT1|SUDS3	-8.31699			Potential therapeutics for SARS	-9.26667	9.98104	13	IFNAR2|IFNGR1|IFNGR2|ITGB1|JAK1|JAK2|NFE2L2|REST|STAT2|TYK2|RIPK1|KEAP1|RCOR1	-7.1975			GO:0048034~heme O biosynthetic process	2	0.044529	ALAS1, HMBS	43.5825	0.993359											GO:0048714~positive regulation of oligodendrocyte differentiation	3
Creation of C4 and C2 activators	-2.14825	7.06415	3	C1S|FCN2|COLEC10	-0.175005			TCF dependent signaling in response to WNT	-14.3946	9.2319	22	CSNK2B|H2BC5|MYC|SOX2|SOX4|YWHAZ|H2AC6|H2AC4|H2AC20|H2BC21|H3C1|H3C3|H3C11|H3C2|H4C1|H4C2|H4C13|H4C14|H2BC11|H2AZ2|H3C14|H3C13	-11.7502			MITF-M-regulated melanocyte development	-9.95996	5.71643	21	ACTB|CCND1|CDK2|CREB1|CREBBP|CTNNB1|EP300|EPRS1|HDAC1|MC1R|PAX3|MAPK1|DPF2|SMARCA4|SMARCD1|SOX9|TERT|YWHAZ|SIN3A|AGO2|WNT3A	-8.15821			KEAP1-NFE2L2 pathway	-9.10322	8.69053	14	AKT1|CDKN1A|CREBBP|CSNK2B|EP300|MYC|NFE2L2|PRDX1|PSMA6|PSMB5|SP1|UBA52|KEAP1|NPLOC4	-7.05215			GO:0008354~germ cell migration	2	0.044529	ITGB1, TGFB1	43.5825	0.993359											GO:0006511~ubiquitin-dependent protein catabolic process	6
SHC-mediated cascade:FGFR3	-2.14436	4.98646	4	FGF8|FGFR3|HRAS|FGF20	-0.175005			RUNX1 regulates transcription of genes involved in differentiation of HSCs	-14.2192	13.8395	17	H2BC5|H2AC6|H2AC4|H2AC20|H2BC21|H3C1|H3C3|H3C11|H3C2|H4C1|H4C2|H4C13|H4C14|H2BC11|H2AZ2|H3C14|H3C13	-11.5835			Interferon gamma signaling	-9.86898	7.2556	17	CD44|HLA-A|HLA-E|IFNGR1|IFNGR2|IRF1|IRF2|JAK1|JAK2|YBX1|MAPK1|PTPN1|PTPN2|RAF1|SOCS1|SOCS3|IRF9	-8.0722			Cellular response to chemical stress	-8.98003	6.14218	18	AKT1|CDKN1A|CREBBP|CSNK2B|EP300|MYC|NFE2L2|PRDX1|PSMA6|PSMB5|SOD2|SP1|UBA52|HDAC3|KEAP1|CARM1|TXNRD2|NPLOC4	-6.94533			GO:0007346~regulation of mitotic cell cycle	3	0.0463217	HDAC3, DAPK3, SIRT1	8.65241	0.993359											GO:0016567~protein ubiquitination	8
Reactions specific to the complex N-glycan synthesis pathway	-2.00873	6.35773	3	FUT3|LHB|CHST8	-0.105477			Pre-NOTCH Expression and Processing	-14.144	13.7024	17	H2BC5|H2AC6|H2AC4|H2AC20|H2BC21|H3C1|H3C3|H3C11|H3C2|H4C1|H4C2|H4C13|H4C14|H2BC11|H2AZ2|H3C14|H3C13	-11.5167			SUMO E3 ligases SUMOylate target proteins	-9.83316	5.35604	22	AR|CREBBP|DNMT3B|EP300|HDAC1|ING2|RNF2|RPA1|SP3|TPR|IKBKG|MTA1|SMC3|NCOR2|TRIM28|SIN3A|NSMCE4A|NSMCE3|SMC6|L3MBTL2|NSMCE1|NSMCE2	-8.03883			Formation of the ternary complex, and subsequently, the 43S complex	-8.96656	12.3434	11	EIF1AX|EIF2S1|RPSA|RPS2|RPS10|RPS11|RPS19|RPS29|EIF3H|EIF3K|EIF3L	-6.9371			GO:0003170~heart valve development	2	0.0493539	APC, MATR3	39.2242	0.993359											GO:0048511~rhythmic process	4
Developmental Cell Lineages	-1.99077	2.47704	9	GJB3|ITGB1|LGALS7|CALML5|DMKN|SYCN|SBSN|KRTDAP|LGALS7B	-0.0967786			Transcriptional regulation by small RNAs	-14.0697	13.5681	17	H2BC5|H2AC6|H2AC4|H2AC20|H2BC21|H3C1|H3C3|H3C11|H3C2|H4C1|H4C2|H4C13|H4C14|H2BC11|H2AZ2|H3C14|H3C13	-11.4506			Turbulent (oscillatory, disturbed) flow shear stress activates signaling by PIEZO1 and integrins in endothelial cells	-9.73534	15.714	10	CHUK|GNA11|IKBKB|ITGAV|PPP2R1A|PPP2R2A|PTK2|PTPN1|IKBKG|YAP1	-7.95555			Antigen processing-Cross presentation	-8.90995	9.36492	13	CALR|CHUK|PDIA3|HLA-A|HLA-B|HLA-F|HMGB1|PSMA6|PSMB5|TAP1|TAP2|TAPBP|UBA52	-6.88468			GO:0006782~protoporphyrinogen IX biosynthetic process	2	0.0493539	ALAS1, HMBS	39.2242	0.993359											GO:0030307~positive regulation of cell growth	4
FRS-mediated FGFR3 signaling	-1.96511	4.46157	4	FGF8|FGFR3|HRAS|FGF20	-0.0822361			Estrogen-dependent gene expression	-13.3451	11.1859	18	H2BC5|MYC|H2AC6|H2AC4|H2AC20|H2BC21|H3C1|H3C3|H3C11|H3C2|H4C1|H4C2|H4C13|H4C14|H2BC11|H2AZ2|H3C14|H3C13	-10.7421			Asparagine N-linked glycosylation	-9.73422	3.8412	31	CALR|CAPZB|GFPT1|B4GALT1|PDIA3|MGAT1|MVD|PGM3|PMM2|RAD23B|MOGS|COPB2|MPDU1|GOSR1|PREB|ALG3|COG5|SLC35A1|COG2|DOLK|COG4|GMPPB|TRAPPC4|NANS|NGLY1|CMAS|UGGT1|GNPNAT1|ALG8|ALG9|COG7	-7.95555			Evasion by RSV of host interferon responses	-8.90778	17.5052	9	CREBBP|EP300|IFNA16|IFNAR2|JAK1|EIF2AK2|STAT2|TYK2|UBA52	-6.8846																			GO:0070269~pyroptotic inflammatory response	3
SHC-mediated cascade:FGFR4	-1.96511	4.46157	4	FGF8|FGFR4|HRAS|FGF20	-0.0822361			Signaling by WNT	-13.3022	7.26322	24	CSNK2B|GNG5|H2BC5|MYC|SOX2|SOX4|YWHAZ|H2AC6|H2AC4|H2AC20|H2BC21|H3C1|H3C3|H3C11|H3C2|H4C1|H4C2|H4C13|H4C14|H2BC11|TMED5|H2AZ2|H3C14|H3C13	-10.7071			Regulated Necrosis	-9.62054	13.1131	11	BIRC2|IRF1|IRF2|UBE2L3|RIPK1|FADD|CDC37|CHMP2A|CHMP6|CHMP7|CHMP4B	-7.85124			Response of EIF2AK4 (GCN2) to amino acid deficiency	-8.79862	8.25161	14	EIF2S1|RPSA|RPL10A|RPL3L|RPL8|RPL13|RPLP0|RPS2|RPS10|RPS11|RPS19|RPS29|UBA52|GCN1	-6.79375																			GO:0006325~chromatin organization	6
IRS-mediated signalling	-1.92354	3.10133	6	AKT2|FGF8|FGFR3|FGFR4|HRAS|FGF20	-0.0510927			DNA Replication Pre-Initiation	-12.9996	10.696	18	CDK2|H2BC5|H2AC6|H2AC4|H2AC20|H2BC21|H3C1|H3C3|H3C11|H3C2|H4C1|H4C2|H4C13|H4C14|H2BC11|H2AZ2|H3C14|H3C13	-10.4122			MyD88:MAL(TIRAP) cascade initiated on plasma membrane	-9.52044	6.91416	17	CD36|CHUK|CREB1|IKBKB|JUN|PPP2R1A|MAPK1|MAPK7|TRAF6|UBE2N|IKBKG|SOCS1|USP14|N4BP1|TAB1|USP18|TAB2	-7.77135			Signaling by ROBO receptors	-8.73738	5.93397	18	RPSA|RPL10A|PFN1|PSMA6|PSMB5|RPL3L|RPL8|RPL13|RPLP0|RPS2|RPS10|RPS11|RPS19|RPS29|UBA52|CXCR4|EIF4A3|UPF2	-6.74235																			GO:0007399~nervous system development	8
O-linked glycosylation	-1.91116	2.17866	11	MUC2|MUC7|ADAMTSL2|SPON2|POMT1|ADAMTS13|POFUT2|ST6GALNAC4|ADAMTS19|B3GNT8|MUC5B	-0.0467772			Assembly of the pre-replicative complex	-12.739	11.3438	17	H2BC5|H2AC6|H2AC4|H2AC20|H2BC21|H3C1|H3C3|H3C11|H3C2|H4C1|H4C2|H4C13|H4C14|H2BC11|H2AZ2|H3C14|H3C13	-10.1665			Toll Like Receptor 9 (TLR9) Cascade	-9.52044	6.91416	17	CHUK|CREB1|IKBKB|JUN|PIK3C3|PPP2R1A|MAPK1|MAPK7|TRAF6|UBE2N|IKBKG|USP14|N4BP1|TAB1|USP18|TAB2|PIK3R4	-7.77135			Epigenetic regulation of gene expression	-8.57446	4.68509	22	ACTL6A|CCNC|CDK5|CDK7|CREBBP|DNMT1|EP300|PHF1|SUV39H1|DEK|H2BC17|HDAC3|KMT2B|MED24|MED12|TRIM28|SIRT1|HCFC2|CXXC1|AJUBA|POLR1F|KANSL1	-6.62206																			GO:0000962~positive regulation of mitochondrial RNA catabolic process	2
Formation of the Early Elongation Complex	-1.9076	3.53207	5	GTF2H3|POLR2I|SUPT5H|NELFA|CTDP1	-0.0467772			Epigenetic regulation of gene expression by MLL3 and MLL4 complexes	-12.5032	10.9837	17	H2BC5|H2AC6|H2AC4|H2AC20|H2BC21|H3C1|H3C3|H3C11|H3C2|H4C1|H4C2|H4C13|H4C14|H2BC11|H2AZ2|H3C14|H3C13	-9.95229			Toll Like Receptor TLR6:TLR2 Cascade	-9.52044	6.91416	17	CD36|CHUK|CREB1|IKBKB|JUN|PPP2R1A|MAPK1|MAPK7|TRAF6|UBE2N|IKBKG|SOCS1|USP14|N4BP1|TAB1|USP18|TAB2	-7.77135			Regulation of expression of SLITs and ROBOs	-8.5278	6.62135	16	RPSA|RPL10A|PSMA6|PSMB5|RPL3L|RPL8|RPL13|RPLP0|RPS2|RPS10|RPS11|RPS19|RPS29|UBA52|EIF4A3|UPF2	-6.58414																			GO:0032008~positive regulation of TOR signaling	3
Formation of the HIV-1 Early Elongation Complex	-1.9076	3.53207	5	GTF2H3|POLR2I|SUPT5H|NELFA|CTDP1	-0.0467772			MLL4 and MLL3 complexes regulate expression of PPARG target genes in adipogenesis and hepatic steatosis	-12.5032	10.9837	17	H2BC5|H2AC6|H2AC4|H2AC20|H2BC21|H3C1|H3C3|H3C11|H3C2|H4C1|H4C2|H4C13|H4C14|H2BC11|H2AZ2|H3C14|H3C13	-9.95229			Diseases of signal transduction by growth factor receptors and second messengers	-9.49954	3.41801	35	ACTB|ALK|CCNC|CHUK|CREB1|CREBBP|CTNNB1|EP300|KAT2A|GSK3A|HDAC1|JAK2|JUN|JUNB|MCL1|NCBP1|PIK3CA|POLR2A|PPP1CB|PPP2R1A|PRKAR1A|MAPK1|RAF1|SOS1|TGFBR2|TPR|SHOC2|TRIM24|NCOR2|CDC37|NCSTN|AGO2|PSENEN|BIRC6|WNT3A	-7.75391			Interleukin-4 and Interleukin-13 signaling	-8.51503	8.71907	13	AKT1|CDKN1A|FOXO3|FOS|ICAM1|ITGB1|JAK1|JAK2|MYC|TGFB1|TNFRSF1B|TYK2|VCAM1	-6.57482																			GO:0001666~response to hypoxia	5
CYP2E1 reactions	-1.88577	5.77976	3	CYP2C8|CYP2C9|CYP2E1	-0.0449234			Epigenetic regulation of adipogenesis genes by MLL3 and MLL4 complexes	-12.5032	10.9837	17	H2BC5|H2AC6|H2AC4|H2AC20|H2BC21|H3C1|H3C3|H3C11|H3C2|H4C1|H4C2|H4C13|H4C14|H2BC11|H2AZ2|H3C14|H3C13	-9.95229			SUMOylation	-9.47696	5.1389	22	AR|CREBBP|DNMT3B|EP300|HDAC1|ING2|RNF2|RPA1|SP3|TPR|IKBKG|MTA1|SMC3|NCOR2|TRIM28|SIN3A|NSMCE4A|NSMCE3|SMC6|L3MBTL2|NSMCE1|NSMCE2	-7.73677			DDX58/IFIH1-mediated induction of interferon-alpha/beta	-8.46595	9.72511	12	CHUK|CREBBP|CYLD|EP300|HMGB1|IFNA16|NFKB2|TRAF3|UBA52|RIPK1|FADD|NLRC5	-6.52916																			GO:0042542~response to hydrogen peroxide	3
Abortive elongation of HIV-1 transcript in the absence of Tat	-1.88443	4.23849	4	POLR2I|SUPT5H|NELFA|CTDP1	-0.0449234			Gene Silencing by RNA	-12.276	10.6457	17	H2BC5|H2AC6|H2AC4|H2AC20|H2BC21|H3C1|H3C3|H3C11|H3C2|H4C1|H4C2|H4C13|H4C14|H2BC11|H2AZ2|H3C14|H3C13	-9.73205			Vesicle-mediated transport	-9.4186	2.77748	47	ACTB|ARF6|CALR|CAPZB|CD36|NEDD8|RAB5C|VPS52|SRC|TFRC|HSP90B1|TSC1|YWHAZ|RAB7A|HGS|COPB2|VPS4B|GOSR1|PUM1|RGP1|ARPC4|ACTR3|ACTR2|KIF20A|PREB|COG5|EXOC5|RAB10|VPS45|GABARAPL2|COG2|STAB1|COG4|CHMP2A|COPS4|TRAPPC4|CHMP5|RAB14|CCZ1|VPS53|CHMP6|VPS25|CHMP7|COG7|CHMP4B|VPS37A|CCZ1B	-7.68273			Viral mRNA Translation	-8.39057	8.52313	13	GRSF1|RPSA|RPL10A|RPL3L|RPL8|RPL13|RPLP0|RPS2|RPS10|RPS11|RPS19|RPS29|UBA52	-6.46719																			GO:0007249~canonical NF-kappaB signal transduction	3
Signaling by FGFR3 in disease	-1.88443	4.23849	4	FGF8|FGFR3|HRAS|FGF20	-0.0449234			Signaling by NOTCH	-12.2233	8.26483	20	H2BC5|MYC|YWHAZ|H2AC6|H2AC4|H2AC20|H2BC21|H3C1|H3C3|H3C11|H3C2|H4C1|H4C2|H4C13|H4C14|H2BC11|PSENEN|H2AZ2|H3C14|H3C13	-9.68613			Toll Like Receptor TLR1:TLR2 Cascade	-9.35387	6.75521	17	CD36|CHUK|CREB1|IKBKB|JUN|PPP2R1A|MAPK1|MAPK7|TRAF6|UBE2N|IKBKG|SOCS1|USP14|N4BP1|TAB1|USP18|TAB2	-7.62226			MAPK family signaling cascades	-8.34816	4.76795	21	BRAF|DUSP5|DUSP6|FGF4|FOXO3|JAK1|JAK2|MYC|NF1|PIK3CA|PSMA6|PSMB5|TYK2|UBA52|BRAP|LAMTOR3|RCE1|LAMTOR2|WDR83|SPRED1|AGO4	-6.42917																			GO:0048536~spleen development	3
TP53 Regulates Transcription of DNA Repair Genes	-1.88294	2.74717	7	CDK9|GTF2H3|POLR2I|SUPT5H|NELFA|CTDP1|SUPT16H	-0.0449234			Mitotic Prophase	-12.1109	10.4056	17	H2BC5|H2AC6|H2AC4|H2AC20|H2BC21|H3C1|H3C3|H3C11|H3C2|H4C1|H4C2|H4C13|H4C14|H2BC11|H2AZ2|H3C14|H3C13	-9.58049			Toll Like Receptor 2 (TLR2) Cascade	-9.35387	6.75521	17	CD36|CHUK|CREB1|IKBKB|JUN|PPP2R1A|MAPK1|MAPK7|TRAF6|UBE2N|IKBKG|SOCS1|USP14|N4BP1|TAB1|USP18|TAB2	-7.62226			Deubiquitination	-8.09462	4.84238	20	ACTL6A|CYLD|EP300|MYC|PSMA6|PSMB5|TGFB1|TRAF3|UBA52|USP7|USP9X|BAP1|H2BC17|RIPK1|USP10|KEAP1|RCE1|USP24|INO80|WDR48	-6.20805																			GO:0018107~peptidyl-threonine phosphorylation	3
Insulin receptor signalling cascade	-1.87383	3.02749	6	AKT2|FGF8|FGFR3|FGFR4|HRAS|FGF20	-0.039417			ESR-mediated signaling	-11.606	8.22747	19	GNG5|H2BC5|MYC|H2AC6|H2AC4|H2AC20|H2BC21|H3C1|H3C3|H3C11|H3C2|H4C1|H4C2|H4C13|H4C14|H2BC11|H2AZ2|H3C14|H3C13	-9.08219			TNFR1-induced NF-kappa-B signaling pathway	-9.28092	17.2854	9	BIRC2|CHUK|IKBKB|TNFAIP3|IKBKG|RIPK1|TAB1|RBCK1|TAB2	-7.55143			Complex I biogenesis	-7.88294	9.87473	11	NDUFA8|NDUFA10|NDUFB7|NDUFV1|NDUFS6|NDUFS8|NDUFV2|ACAD9|NDUFA13|NDUFAF5|NDUFAF6	-6.02816																			GO:0051204~protein insertion into mitochondrial membrane	2
Synthesis of bile acids and bile salts	-1.84802	3.41814	5	AKR1C4|AKR1C1|AKR1C2|HSD17B4|RXRA	-0.0229484			DNA Replication	-11.4139	8.67074	18	CDK2|H2BC5|H2AC6|H2AC4|H2AC20|H2BC21|H3C1|H3C3|H3C11|H3C2|H4C1|H4C2|H4C13|H4C14|H2BC11|H2AZ2|H3C14|H3C13	-8.89661			Mitophagy	-9.08338	11.8837	11	CSNK2A2|UBE2D3|UBE2L3|UBE2N|VDAC2|ATG12|ATG5|TOMM70|TBK1|TOMM7|MFN1	-7.37553			Toll Like Receptor 3 (TLR3) Cascade	-7.86349	8.64454	12	ATF1|CHUK|DUSP6|FOS|HMGB1|NFKB2|RPS6KA3|TRAF3|UBA52|RIPK1|FADD|NLRC5	-6.01152																			GO:2000074~regulation of type B pancreatic cell development	2
Signaling by Insulin receptor	-1.83928	2.49323	8	AKT2|CTSD|FGF8|FGFR3|FGFR4|HRAS|TCIRG1|FGF20	-0.0155264			Epigenetic regulation of gene expression	-11.3216	6.53646	22	ACTB|GTF2H4|H2BC5|H2AC6|H2AC4|H2AC20|H2BC21|H3C1|H3C3|H3C11|H3C2|H4C1|H4C2|H4C13|H4C14|H2BC11|CBX3|CBX5|POLR1H|H2AZ2|H3C14|H3C13	-8.81082			HIV Life Cycle	-9.06663	5.40168	20	ERCC2|ERCC3|FEN1|GTF2E1|NCBP1|FURIN|POLR2A|TAF1|TAF2|TAF7|TPR|RNMT|VPS4B|CHMP2A|CHMP5|CHMP6|TAF3|CHMP7|CHMP4B|VPS37A	-7.36302			Interferon gamma signaling	-7.86349	8.64454	12	HLA-A|HLA-B|HLA-F|ICAM1|IFNGR1|IFNGR2|IRF1|IRF2|JAK1|JAK2|VCAM1|IRF9	-6.01152																			GO:0072347~response to anesthetic	2
Downstream signaling of activated FGFR3	-1.80886	4.03666	4	FGF8|FGFR3|HRAS|FGF20	0			Epigenetic regulation by WDR5-containing histone modifying complexes	-11.2978	9.28823	17	H2BC5|H2AC6|H2AC4|H2AC20|H2BC21|H3C1|H3C3|H3C11|H3C2|H4C1|H4C2|H4C13|H4C14|H2BC11|H2AZ2|H3C14|H3C13	-8.79329			Late Phase of HIV Life Cycle	-8.93717	5.61406	19	ERCC2|ERCC3|GTF2E1|NCBP1|FURIN|POLR2A|TAF1|TAF2|TAF7|TPR|RNMT|VPS4B|CHMP2A|CHMP5|CHMP6|TAF3|CHMP7|CHMP4B|VPS37A	-7.24318			SARS-CoV-1 Infection	-7.78988	6.92296	14	EP300|RPSA|PRKCSH|RPS2|RPS10|RPS11|RPS19|RPS29|SP1|TRAF3|UBA52|MOGS|RIPK1|GANAB	-5.94898																			GO:0008625~extrinsic apoptotic signaling pathway via death domain receptors	3
FRS-mediated FGFR4 signaling	-1.80886	4.03666	4	FGF8|FGFR4|HRAS|FGF20	0			Cellular responses to stress	-11.0702	4.01144	34	ATP6V1G2|CAPZA1|CDK2|CDK4|CDKN2C|CSNK2B|H2BC5|HSPA1A|HSPA1B|IL6|MYC|PRDX1|RPL5|RPL41|RPS9|RPS20|RPS26|H2AC6|H2AC4|H2AC20|H2BC21|H3C1|H3C3|H3C11|H3C2|H4C1|H4C2|H4C13|H4C14|H2BC11|CREB3L2|H2AZ2|H3C14|H3C13	-8.57195			Processing of Capped Intron-Containing Pre-mRNA	-8.85614	3.8412	28	HNRNPF|HNRNPU|NCBP1|YBX1|PCBP1|PCBP2|POLR2A|TPR|SLBP|DDX39B|PABPN1|SF3A2|EFTUD2|DDX23|RBM7|CWC27|SAP18|SMNDC1|USP39|NUDT21|DDX42|LSM4|METTL3|XAB2|METTL14|SUGP1|STEEP1|SARNP	-7.17082			Constitutive Signaling by AKT1 E17K in Cancer	-7.75494	21.4976	7	AKT1|CDKN1A|CHUK|FOXO3|MTOR|MLST8|MAPKAP1	-5.91676																			GO:0030335~positive regulation of cell migration	6
Striated Muscle Contraction	-1.79101	3.31132	5	ACTN3|TNNC1|TNNI2|TNNI3|TNNT3	0			Transcriptional regulation by RUNX1	-10.9484	8.14086	18	CSNK2B|H2BC5|H2AC6|H2AC4|H2AC20|H2BC21|H3C1|H3C3|H3C11|H3C2|H4C1|H4C2|H4C13|H4C14|H2BC11|H2AZ2|H3C14|H3C13	-8.45629			HIV Infection	-8.84647	4.5697	23	ERCC2|ERCC3|FEN1|GTF2E1|HLA-A|NCBP1|FURIN|PAK2|POLR2A|TAF1|TAF2|TAF7|TPR|CUL5|RNMT|VPS4B|CHMP2A|CHMP5|CHMP6|TAF3|CHMP7|CHMP4B|VPS37A	-7.1621			Cell Cycle, Mitotic	-7.72735	3.43962	28	AKT1|CDK7|CDKN1A|CSNK2B|EP300|JAK2|TNPO1|MYC|NEK2|PSMA6|PSMB5|UBA52|VRK1|NUP214|H2BC17|AURKB|NUP93|CEP43|PHF8|CTDNEP1|NUP188|UBE2S|NDC1|TAOK1|CDT1|TUBA1C|AJUBA|CNEP1R1	-5.89209																			GO:1904018~positive regulation of vasculature development	2
Signaling by activated point mutants of FGFR3	-1.77613	5.29811	3	FGF8|FGFR3|FGF20	0			Packaging Of Telomere Ends	-10.9039	18.6561	11	H2BC5|H2AC6|H2AC4|H2AC20|H2BC21|H4C1|H4C2|H4C13|H4C14|H2BC11|H2AZ2	-8.41786			Toll Like Receptor 10 (TLR10) Cascade	-8.73626	7.20225	15	CHUK|CREB1|IKBKB|JUN|PPP2R1A|MAPK1|MAPK7|TRAF6|UBE2N|IKBKG|USP14|N4BP1|TAB1|USP18|TAB2	-7.07023			MyD88-independent TLR4 cascade	-7.68021	8.33581	12	ATF1|CHUK|DUSP6|FOS|HMGB1|NFKB2|RPS6KA3|TRAF3|UBA52|RIPK1|FADD|NLRC5	-5.85407																			GO:0034097~response to cytokine	3
FGFR3 mutant receptor activation	-1.77613	5.29811	3	FGF8|FGFR3|FGF20	0			Cleavage of the damaged purine	-10.6951	17.9099	11	H2BC5|H2AC6|H2AC4|H2AC20|H2BC21|H4C1|H4C2|H4C13|H4C14|H2BC11|H2AZ2	-8.21506			Toll Like Receptor 5 (TLR5) Cascade	-8.73626	7.20225	15	CHUK|CREB1|IKBKB|JUN|PPP2R1A|MAPK1|MAPK7|TRAF6|UBE2N|IKBKG|USP14|N4BP1|TAB1|USP18|TAB2	-7.07023			TRIF (TICAM1)-mediated TLR4 signaling	-7.68021	8.33581	12	ATF1|CHUK|DUSP6|FOS|HMGB1|NFKB2|RPS6KA3|TRAF3|UBA52|RIPK1|FADD|NLRC5	-5.85407																			GO:0007219~Notch signaling pathway	4
AKT phosphorylates targets in the cytosol	-1.77613	5.29811	3	AKT2|BAD|GSK3A	0			Recognition and association of DNA glycosylase with site containing an affected purine	-10.5943	17.5587	11	H2BC5|H2AC6|H2AC4|H2AC20|H2BC21|H4C1|H4C2|H4C13|H4C14|H2BC11|H2AZ2	-8.12605			MyD88 cascade initiated on plasma membrane	-8.73626	7.20225	15	CHUK|CREB1|IKBKB|JUN|PPP2R1A|MAPK1|MAPK7|TRAF6|UBE2N|IKBKG|USP14|N4BP1|TAB1|USP18|TAB2	-7.07023			RSV-host interactions	-7.62084	8.23774	12	CCNC|CREBBP|EP300|IFNA16|IFNAR2|JAK1|EIF2AK2|STAT2|TYK2|UBA52|MED24|MED12	-5.80256																			GO:0034198~cellular response to amino acid starvation	3
Basigin interactions	-1.73788	3.85317	4	ITGB1|MAG|SLC7A9|SLC7A10	0			Depurination	-10.5943	17.5587	11	H2BC5|H2AC6|H2AC4|H2AC20|H2BC21|H4C1|H4C2|H4C13|H4C14|H2BC11|H2AZ2	-8.12605			SARS-CoV-2 modulates autophagy	-8.73504	24.1995	7	TUFM|VPS45|VPS41|VPS11|VPS18|VPS16|VPS33A	-7.07023			HATs acetylate histones	-7.55673	6.64154	14	ACTL6A|CREBBP|EP300|VPS72|BRPF1|KAT6A|H2BC17|MSL3|KAT7|TAF5L|MRGBP|MEAF6|TADA1|KANSL1	-5.74743																			GO:0032025~response to cobalt ion	2
DDX58/IFIH1-mediated induction of interferon-alpha/beta	-1.70099	2.35472	8	IFNA1|IFNA5|IFNA8|IFNA13|IRF7|NFKBIB|PIN1|UBE2D2	0			DNA Damage/Telomere Stress Induced Senescence	-10.5713	14.8016	12	CDK2|H2BC5|H2AC6|H2AC4|H2AC20|H2BC21|H4C1|H4C2|H4C13|H4C14|H2BC11|H2AZ2	-8.10883			Cell Cycle, Mitotic	-8.68546	2.91122	40	CCND1|CCNA2|CCNE1|CDK2|CKS1B|CSNK2A2|E2F3|EP300|FEN1|CENPI|HDAC1|HSP90AB1|JAK2|POLD1|PPP1CB|PPP2R1A|PPP2R2A|MAPK1|MAPK3|RPA1|TFDP1|TK1|TPR|TYMS|H2AC6|H2BC9|SMC3|KIF20A|PHF8|CHMP2A|LCMT1|POLE3|HDAC8|RCC2|CENPM|CHMP6|FBXL18|CHMP7|CHMP4B|LEMD2	-7.02698			Respiratory Syncytial Virus Infection Pathway	-7.50179	7.22437	13	CCNC|CREBBP|CSNK2B|EP300|IFNA16|IFNAR2|JAK1|EIF2AK2|STAT2|TYK2|UBA52|MED24|MED12	-5.69754																			GO:0036446~myofibroblast differentiation	2
Synthesis of bile acids and bile salts via 24-hydroxycholesterol	-1.67744	4.89056	3	AKR1C4|AKR1C1|AKR1C2	0			Recognition and association of DNA glycosylase with site containing an affected pyrimidine	-10.3996	16.8961	11	H2BC5|H2AC6|H2AC4|H2AC20|H2BC21|H4C1|H4C2|H4C13|H4C14|H2BC11|H2AZ2	-7.9539			PINK1-PRKN Mediated Mitophagy	-8.67691	12.804	10	UBE2D3|UBE2L3|UBE2N|VDAC2|ATG12|ATG5|TOMM70|TBK1|TOMM7|MFN1	-7.01932			Peptide chain elongation	-7.39147	7.86751	12	RPSA|RPL10A|RPL3L|RPL8|RPL13|RPLP0|RPS2|RPS10|RPS11|RPS19|RPS29|UBA52	-5.59469																			GO:0002502~peptide antigen assembly with MHC class I protein complex	2
FGFR3 ligand binding and activation	-1.67744	4.89056	3	FGF8|FGFR3|FGF20	0			Cleavage of the damaged pyrimidine	-10.3996	16.8961	11	H2BC5|H2AC6|H2AC4|H2AC20|H2BC21|H4C1|H4C2|H4C13|H4C14|H2BC11|H2AZ2	-7.9539			Post-translational modification: synthesis of GPI-anchored proteins	-8.51418	6.43177	16	PIGA|PIGC|PIGH|PIGL|PIGB|PIGK|PIGP|PIGT|PIGX|PIGV|PIGO|PIGY|PIGM|PIGS|PIGU|PIGW	-6.86982			Regulation of TP53 Activity	-7.37836	6.43236	14	AKT1|CDK5|CSNK2B|EP300|MTOR|UBA52|BRPF1|USP7|KAT6A|AURKB|SUPT16H|MLST8|MEAF6|MAPKAP1	-5.5828																			GO:0000957~mitochondrial RNA catabolic process	2
Phospholipase C-mediated cascade; FGFR3	-1.67744	4.89056	3	FGF8|FGFR3|FGF20	0			Depyrimidination	-10.3996	16.8961	11	H2BC5|H2AC6|H2AC4|H2AC20|H2BC21|H4C1|H4C2|H4C13|H4C14|H2BC11|H2AZ2	-7.9539			IFNG signaling activates MAPKs	-8.40522	29.6321	6	IFNGR1|IFNGR2|JAK1|JAK2|MAPK1|RAF1	-6.76519			ISG15 antiviral mechanism	-7.3005	10.0605	10	EIF4A1|EIF4G2|JAK1|EIF2AK2|UBA52|NUP214|NUP93|EIF4A3|NUP188|NDC1	-5.51707																			GO:0021955~central nervous system neuron axonogenesis	2
Passive transport by Aquaporins	-1.67744	4.89056	3	AQP2|AQP5|AQP6	0			Viral Infection Pathways	-10.3834	3.8822	33	CSNK2B|GTF2H4|H2BC5|HSPA1A|HSPA1B|RAB5B|RPL5|RPL41|RPS9|RPS20|RPS26|SNRPG|YWHAZ|H2AC16|H2AC6|H2AC4|H2AC20|H2BC21|H3C1|H3C3|H3C11|H3C2|H4C1|H4C2|H4C13|H4C14|H2AC11|H2BC11|SNF8|H2AC12|H3C14|H2BC18|H3C13	-7.94318			Epigenetic regulation of gene expression by MLL3 and MLL4 complexes	-8.38117	5.21305	19	CCNC|CD36|CREBBP|EP300|KDM6A|KMT2D|H2AC6|H2BC9|MED14|MED23|MED17|MED7|MED20|NCOR2|MED24|MED12|MED13|MED16|MED4	-6.74371			Eukaryotic Translation Elongation	-7.28137	7.69459	12	RPSA|RPL10A|RPL3L|RPL8|RPL13|RPLP0|RPS2|RPS10|RPS11|RPS19|RPS29|UBA52	-5.50507																			GO:0010868~negative regulation of triglyceride biosynthetic process	2
Regulation of IFNA/IFNB signaling	-1.67105	3.68564	4	IFNA1|IFNA5|IFNA8|IFNA13	0			Signaling by Nuclear Receptors	-10.2227	6.43546	20	GNG5|H2BC5|MYC|H2AC6|H2AC4|H2AC20|H2BC21|H3C1|H3C3|H3C11|H3C2|H4C1|H4C2|H4C13|H4C14|H2BC11|ANGPTL3|H2AZ2|H3C14|H3C13	-7.79847			MLL4 and MLL3 complexes regulate expression of PPARG target genes in adipogenesis and hepatic steatosis	-8.38117	5.21305	19	CCNC|CD36|CREBBP|EP300|KDM6A|KMT2D|H2AC6|H2BC9|MED14|MED23|MED17|MED7|MED20|NCOR2|MED24|MED12|MED13|MED16|MED4	-6.74371			Nonsense Mediated Decay (NMD) independent of the Exon Junction Complex (EJC)	-7.2274	7.61096	12	RPSA|RPL10A|RPL3L|RPL8|RPL13|RPLP0|RPS2|RPS10|RPS11|RPS19|RPS29|UBA52	-5.45835																			GO:0007507~heart development	5
Downstream signaling of activated FGFR4	-1.67105	3.68564	4	FGF8|FGFR4|HRAS|FGF20	0			Base-Excision Repair, AP Site Formation	-10.2133	16.2817	11	H2BC5|H2AC6|H2AC4|H2AC20|H2BC21|H4C1|H4C2|H4C13|H4C14|H2BC11|H2AZ2	-7.79424			Epigenetic regulation of adipogenesis genes by MLL3 and MLL4 complexes	-8.38117	5.21305	19	CCNC|CD36|CREBBP|EP300|KDM6A|KMT2D|H2AC6|H2BC9|MED14|MED23|MED17|MED7|MED20|NCOR2|MED24|MED12|MED13|MED16|MED4	-6.74371			Selenocysteine synthesis	-7.17413	7.52912	12	RPSA|RPL10A|RPL3L|RPL8|RPL13|RPLP0|RPS2|RPS10|RPS11|RPS19|RPS29|UBA52	-5.41058																			GO:0042149~cellular response to glucose starvation	3
WNT ligand biogenesis and trafficking	-1.67105	3.68564	4	WNT8A|WNT9A|VPS26A|WNT5B	0			Meiotic synapsis	-10.1802	13.7592	12	H2BC5|SYCP1|H2AC6|H2AC4|H2AC20|H2BC21|H4C1|H4C2|H4C13|H4C14|H2BC11|H2AZ2	-7.76627			SMAD2/SMAD3:SMAD4 heterotrimer regulates transcription	-8.32419	11.921	10	CCNC|EP300|HDAC1|JUNB|YBX1|FURIN|MAPK1|TFDP1|WWTR1|TGIF2	-6.69266			Eukaryotic Translation Termination	-7.17413	7.52912	12	RPSA|RPL10A|RPL3L|RPL8|RPL13|RPLP0|RPS2|RPS10|RPS11|RPS19|RPS29|UBA52	-5.41058																			GO:0006974~DNA damage response	6
Signaling by FGFR	-1.63631	2.29107	8	FGF8|FGFR3|FGFR4|HNRNPF|HRAS|POLR2I|FGF20|FGFRL1	0			Cellular responses to stimuli	-10.1422	3.61586	35	ATP6V1G2|CAPZA1|CDK2|CDK4|CDKN2C|CSNK2B|GNG5|H2BC5|HSPA1A|HSPA1B|IL6|MYC|PRDX1|RPL5|RPL41|RPS9|RPS20|RPS26|H2AC6|H2AC4|H2AC20|H2BC21|H3C1|H3C3|H3C11|H3C2|H4C1|H4C2|H4C13|H4C14|H2BC11|CREB3L2|H2AZ2|H3C14|H3C13	-7.73339			Regulation of TP53 Activity	-8.32257	5.17201	19	CCNA2|CDK2|CSNK2A2|EP300|HDAC1|ING2|PPP2R1A|RPA1|STK11|TAF1|TAF2|TAF7|BRPF1|USP7|MTA2|BRD1|BRD7|GATAD2A|TAF3	-6.69189			Axon guidance	-7.12268	3.40161	26	CDK5|CSNK2B|ARHGAP35|ITGB1|RPSA|RPL10A|PFN1|PIK3CA|PSMA6|PSMB5|RPL3L|RPL8|RPL13|RPLP0|RPS2|RPS6KA3|RPS10|RPS11|RPS19|RPS29|TYROBP|UBA52|CXCR4|EIF4A3|UPF2|TUBA1C	-5.36255																			GO:0031334~positive regulation of protein-containing complex assembly	3
O-glycosylation of TSR domain-containing proteins	-1.63382	3.02749	5	ADAMTSL2|SPON2|ADAMTS13|POFUT2|ADAMTS19	0			HDMs demethylate histones	-9.71947	17.6975	10	H3C1|H3C3|H3C11|H3C2|H4C1|H4C2|H4C13|H4C14|H3C14|H3C13	-7.32062			TRAF6 mediated induction of NFkB and MAP kinases upon TLR7/8 or 9 activation	-8.30988	6.73457	15	CHUK|CREB1|IKBKB|JUN|PPP2R1A|MAPK1|MAPK7|TRAF6|UBE2N|IKBKG|USP14|N4BP1|TAB1|USP18|TAB2	-6.68357			MAPK1/MAPK3 signaling	-7.0465	4.62693	18	BRAF|DUSP5|DUSP6|FGF4|JAK1|JAK2|NF1|PIK3CA|PSMA6|PSMB5|TYK2|UBA52|BRAP|LAMTOR3|RCE1|LAMTOR2|WDR83|SPRED1	-5.29312																			GO:0008542~visual learning	3
Diseases of glycosylation	-1.62597	1.9121	12	MUC2|MUC7|NOTCH1|SDC1|DPM2|ADAMTSL2|SPON2|POMT1|ADAMTS13|MAN1B1|ADAMTS19|MUC5B	0			Inhibition of DNA recombination at telomere	-9.53988	14.2142	11	H2BC5|H2AC6|H2AC4|H2AC20|H2BC21|H4C1|H4C2|H4C13|H4C14|H2BC11|H2AZ2	-7.14594			Translation of Replicase and Assembly of the Replication Transcription Complex	-8.30674	21.9996	7	PIK3C3|BECN1|CHMP2A|PIK3R4|CHMP6|CHMP7|CHMP4B	-6.68357			Asparagine N-linked glycosylation	-7.0342	4.18284	20	CALR|PDIA3|PPP6C|PRKCSH|SEL1L|UBA52|MOGS|ALG3|TMED2|TMED10|KDELR2|SEC31A|GANAB|ALG6|DERL2|PPP6R3|ALG12|EDEM3|SYVN1|TUBA1C	-5.28194																			GO:0006915~apoptotic process	9
Gluconeogenesis	-1.60798	3.53207	4	ENO2|GPI|PC|GAPDHS	0			RHO GTPase Effectors	-9.4944	5.85673	20	ACTB|RHOC|H2BC5|YWHAZ|H2AC6|H2AC4|H2AC20|H2BC21|H3C1|H3C3|H3C11|H3C2|H4C1|H4C2|H4C13|H4C14|H2BC11|H2AZ2|H3C14|H3C13	-7.10531			Translation of Replicase and Assembly of the Replication Transcription Complex	-8.30674	21.9996	7	PIK3C3|BECN1|CHMP2A|PIK3R4|CHMP6|CHMP7|CHMP4B	-6.68357			Antiviral mechanism by IFN-stimulated genes	-7.02535	6.59616	13	CHUK|EIF2S1|EIF4A1|EIF4G2|JAK1|EIF2AK2|UBA52|NUP214|NUP93|EIF4A3|NUP188|NDC1|TUBA1C	-5.27531																			GO:0006979~response to oxidative stress	4
Termination of O-glycan biosynthesis	-1.60798	3.53207	4	MUC2|MUC7|ST6GALNAC4|MUC5B	0			Deposition of new CENPA-containing nucleosomes at the centromere	-9.23943	13.3656	11	H2BC5|H2AC6|H2AC4|H2AC20|H2BC21|H4C1|H4C2|H4C13|H4C14|H2BC11|H2AZ2	-6.85989			MAP kinase activation	-8.2997	9.01846	12	CHUK|CREB1|IKBKB|JUN|PPP2R1A|MAPK1|MAPK7|TRAF6|UBE2N|IKBKG|TAB1|TAB2	-6.68064			Transcriptional regulation by RUNX1	-7.01099	5.18673	16	ACTL6A|RUNX2|CBFB|CDK7|CREBBP|CSNK2B|EP300|PSMA6|PSMB5|RING1|UBA52|H2BC17|KMT2B|PBRM1|AGO4|ARID2	-5.2676																			GO:0048661~positive regulation of smooth muscle cell proliferation	3
FGFR4 ligand binding and activation	-1.58793	4.54124	3	FGF8|FGFR4|FGF20	0			Nucleosome assembly	-9.23943	13.3656	11	H2BC5|H2AC6|H2AC4|H2AC20|H2BC21|H4C1|H4C2|H4C13|H4C14|H2BC11|H2AZ2	-6.85989			Membrane Trafficking	-8.24473	2.68814	43	ACTB|ARF6|CAPZB|NEDD8|RAB5C|VPS52|SRC|TFRC|TSC1|YWHAZ|RAB7A|HGS|COPB2|VPS4B|GOSR1|PUM1|RGP1|ARPC4|ACTR3|ACTR2|KIF20A|PREB|COG5|EXOC5|RAB10|VPS45|GABARAPL2|COG2|COG4|CHMP2A|COPS4|TRAPPC4|CHMP5|RAB14|CCZ1|VPS53|CHMP6|VPS25|CHMP7|COG7|CHMP4B|VPS37A|CCZ1B	-6.62813			Translation	-7.00887	4.16791	20	EIF1AX|EIF2S1|EIF4A1|FARSA|RPSA|RPL10A|RPL3L|RPL8|RPL13|RPLP0|RPS2|RPS10|RPS11|RPS19|RPS29|UBA52|EIF3H|EIF3K|EIF3L|MRPS21	-5.2676																			GO:0006924~activation-induced cell death of T cells	2
Cell-extracellular matrix interactions	-1.58793	4.54124	3	ILK|ITGB1|VASP	0			PKMTs methylate histone lysines	-9.07287	15.3601	10	H3C1|H3C3|H3C11|H3C2|H4C1|H4C2|H4C13|H4C14|H3C14|H3C13	-6.69802			MyD88 dependent cascade initiated on endosome	-8.2288	6.64823	15	CHUK|CREB1|IKBKB|JUN|PPP2R1A|MAPK1|MAPK7|TRAF6|UBE2N|IKBKG|USP14|N4BP1|TAB1|USP18|TAB2	-6.61582			SARS-CoV-1-host interactions	-6.97253	8.12478	11	EP300|RPSA|RPS2|RPS10|RPS11|RPS19|RPS29|SP1|TRAF3|UBA52|RIPK1	-5.2345																			GO:0001701~in utero embryonic development	5
SLC-mediated transmembrane transport	-1.58222	1.65136	18	LCN1|SLC22A18|SLC12A2|SLC30A2|SLC26A1|SLC27A4|SLC7A9|SLC24A2|SLC27A6|SLC2A8|SLC39A4|SLC22A11|SLC7A10|SLC25A22|SLC15A4|SLC34A3|LCN12|LCN15	0			Cell Cycle	-8.29773	3.76375	27	CDK2|CDK4|CDKN2C|CSNK2B|H2BC5|MSH4|MYC|SYCP1|YWHAZ|H2AC6|H2AC4|H2AC20|H2BC21|H3C1|H3C3|H3C11|H3C2|H4C1|H4C2|H4C13|H4C14|CDC14A|H2BC11|FKBPL|H2AZ2|H3C14|H3C13	-5.94563			Programmed Cell Death	-8.17673	5.36443	18	BIRC2|CTNNB1|DAPK3|IRF1|IRF2|PAK2|MAPK1|PTK2|TFDP1|UBE2L3|YWHAZ|RIPK1|FADD|CDC37|CHMP2A|CHMP6|CHMP7|CHMP4B	-6.5682			Cell Cycle	-6.912	2.99747	30	AKT1|CDK7|CDKN1A|CSNK2B|EP300|JAK2|TNPO1|MYC|NEK2|PPP6C|PSMA6|PSMB5|UBA52|VRK1|NUP214|H2BC17|AURKB|NUP93|CEP43|PHF8|CTDNEP1|NUP188|UBE2S|PPP6R3|NDC1|TAOK1|CDT1|TUBA1C|AJUBA|CNEP1R1	-5.18251																			GO:0016241~regulation of macroautophagy	3
Fertilization	-1.54833	3.39079	4	CD9|ADAM20|CATSPERG|CATSPER4	0			Base Excision Repair	-8.27352	10.9207	11	H2BC5|H2AC6|H2AC4|H2AC20|H2BC21|H4C1|H4C2|H4C13|H4C14|H2BC11|H2AZ2	-5.92583			Signaling by Rho GTPases, Miro GTPases and RHOBTB3	-8.16407	2.56907	46	ACTB|AR|CAPZB|CCNE1|CTNNB1|CENPI|HSP90AB1|MCAM|PAK2|PIK3C3|PIK3CA|PPP1CB|PPP2R1A|PKN2|MAPK1|PTK2|SOS1|TFRC|YWHAZ|RAB7A|DDX39B|USP9X|H2AC6|H2BC9|HGS|DLG5|SLC4A7|ARPC4|ACTR3|ACTR2|PGRMC2|GNA13|FERMT2|WWP2|CDC37|CYFIP1|SCRIB|PIK3R4|COPS4|PHIP|RHOT1|MFN1|EMC3|RCC2|ELMO2|CENPM	-6.55713			SUMO E3 ligases SUMOylate target proteins	-6.76595	5.75288	14	CREBBP|DNMT1|EP300|NFKB2|EIF2AK2|RING1|SAFB|SP3|NUP214|AURKB|NUP93|TRIM28|NUP188|NDC1	-5.04896																			GO:0007259~cell surface receptor signaling pathway via JAK-STAT	3
Transport of vitamins, nucleosides, and related molecules	-1.53917	2.86384	5	LCN1|SLC27A4|SLC27A6|LCN12|LCN15	0			Cell Cycle, Mitotic	-8.16997	4.11328	24	CDK2|CDK4|CDKN2C|CSNK2B|H2BC5|MYC|H2AC6|H2AC4|H2AC20|H2BC21|H3C1|H3C3|H3C11|H3C2|H4C1|H4C2|H4C13|H4C14|CDC14A|H2BC11|FKBPL|H2AZ2|H3C14|H3C13	-5.82664			Response of endothelial cells to shear stress	-8.14902	6.56407	15	CHUK|CTNNB1|GNA11|IKBKB|ITGAV|PIK3CA|PPP2R1A|PPP2R2A|PRKAR1A|PRKAR2A|PKN2|PTK2|PTPN1|IKBKG|YAP1	-6.54289			Nervous system development	-6.73278	3.24865	26	CDK5|CSNK2B|ARHGAP35|ITGB1|RPSA|RPL10A|PFN1|PIK3CA|PSMA6|PSMB5|RPL3L|RPL8|RPL13|RPLP0|RPS2|RPS6KA3|RPS10|RPS11|RPS19|RPS29|TYROBP|UBA52|CXCR4|EIF4A3|UPF2|TUBA1C	-5.01885																			GO:0031397~negative regulation of protein ubiquitination	3
PI3K Cascade	-1.53917	2.86384	5	AKT2|FGF8|FGFR3|FGFR4|FGF20	0			Telomere Maintenance	-8.15958	9.30384	12	CDK2|H2BC5|H2AC6|H2AC4|H2AC20|H2BC21|H4C1|H4C2|H4C13|H4C14|H2BC11|H2AZ2	-5.82057			Signaling by Interleukins	-8.10172	3.08506	34	ALOX5|CCND1|CD36|CHUK|CREB1|CRKL|GATA3|HNRNPF|IKBKB|JAK1|JAK2|JUN|JUNB|MCL1|PAK2|PIK3CA|PPP2R1A|MAPK1|MAPK7|SMARCA4|SOS1|HSP90B1|TRAF6|UBE2N|YWHAZ|IKBKG|SOCS1|SOCS3|USP14|N4BP1|TAB1|USP18|TAB2|TBK1	-6.50033			Transcriptional regulation by RUNX3	-6.62099	8.58098	10	CBFB|CDKN1A|CREBBP|EP300|FOXO3|MYC|PSMA6|PSMB5|TGFB1|UBA52	-4.91615																			GO:0036499~PERK-mediated unfolded protein response	2
Phospholipase C-mediated cascade; FGFR4	-1.50619	4.23849	3	FGF8|FGFR4|FGF20	0			Signaling by Rho GTPases	-7.37315	3.49855	26	ACTB|RHOC|CCT6A|H2BC5|TWF1|ABCD3|YWHAZ|H2AC6|H2AC4|H2AC20|H2BC21|H3C1|H3C3|H3C11|H3C2|H4C1|H4C2|H4C13|H4C14|H2BC11|YKT6|DOCK7|H2AZ2|H3C14|ARHGAP27|H3C13	-5.05101			SARS-CoV-1 Infection	-8.05581	5.27351	18	EP300|GSK3A|MGAT1|PCBP2|PIK3C3|TRAF3|TRAF6|YWHAZ|MOGS|BECN1|RIPK1|TOMM70|CHMP2A|TBK1|PIK3R4|CHMP6|CHMP7|CHMP4B	-6.45756			Antigen processing: Ubiquitination & Proteasome degradation	-6.60307	4.32227	18	CCNF|PSMA6|PSMB5|UBA52|UBE2G2|KEAP1|RNF41|WWP1|HECTD1|FBXW8|UBE2S|UBE2J1|UBE2R2|DET1|RNF220|KLHL9|FBXO11|LNX1	-4.90023																			GO:0030218~erythrocyte differentiation	3
PI-3K cascade:FGFR3	-1.50619	4.23849	3	FGF8|FGFR3|FGF20	0			Chromosome Maintenance	-7.22252	7.69215	12	CDK2|H2BC5|H2AC6|H2AC4|H2AC20|H2BC21|H4C1|H4C2|H4C13|H4C14|H2BC11|H2AZ2	-4.9098			Antigen processing: Ubiquitination & Proteasome degradation	-7.92754	3.69893	26	RNF4|UBE2A|UBE2D3|UBE2H|UBE2L3|UBE2N|CUL5|CUL2|SOCS1|SOCS3|UBA3|UBE2M|KEAP1|RBCK1|UBR4|UFL1|FBXO7|UBE2J1|UBA6|UBE2W|UBA5|FBXL18|FBXO11|UBE3D|RNF19B|UBE2F	-6.34085			RUNX1 interacts with co-factors whose precise effect on RUNX1 targets is not known	-6.56046	15.128	7	ACTL6A|CBFB|CSNK2B|EP300|RING1|PBRM1|ARID2	-4.86075																			GO:0045665~negative regulation of neuron differentiation	3
Synaptic adhesion-like molecules	-1.50619	4.23849	3	LRFN1|LRFN4|LRFN3	0			Signaling by Rho GTPases, Miro GTPases and RHOBTB3	-7.1772	3.41942	26	ACTB|RHOC|CCT6A|H2BC5|TWF1|ABCD3|YWHAZ|H2AC6|H2AC4|H2AC20|H2BC21|H3C1|H3C3|H3C11|H3C2|H4C1|H4C2|H4C13|H4C14|H2BC11|YKT6|DOCK7|H2AZ2|H3C14|ARHGAP27|H3C13	-4.8713			Nucleotide-binding domain, leucine rich repeat containing receptor (NLR) signaling pathways	-7.92194	9.50696	11	BIRC2|CHUK|HSP90AB1|IKBKB|MEFV|TNFAIP3|TRAF6|UBE2N|IKBKG|TAB1|TAB2	-6.33752			SUMOylation	-6.54292	5.51966	14	CREBBP|DNMT1|EP300|NFKB2|EIF2AK2|RING1|SAFB|SP3|NUP214|AURKB|NUP93|TRIM28|NUP188|NDC1	-4.84599																			GO:0035176~social behavior	3
Processing of SMDT1	-1.50619	4.23849	3	YME1L1|PHB2|PMPCA	0			M Phase	-6.31132	4.13942	18	CSNK2B|H2BC5|H2AC6|H2AC4|H2AC20|H2BC21|H3C1|H3C3|H3C11|H3C2|H4C1|H4C2|H4C13|H4C14|H2BC11|H2AZ2|H3C14|H3C13	-4.02869			TGF-beta receptor signaling activates SMADs	-7.92194	9.50696	11	ITGAV|ITGB5|NEDD8|FURIN|PPP1CA|PPP1CB|TGFBR2|TGFBR3|UBE2M|STRAP|PPP1R15A	-6.33752			Epigenetic regulation by WDR5-containing histone modifying complexes	-6.50683	5.48261	14	CCNC|CDK5|CREBBP|EP300|H2BC17|HDAC3|KMT2B|MED24|MED12|SIRT1|HCFC2|CXXC1|AJUBA|KANSL1	-4.81089
N-glycan antennae elongation in the medial/trans-Golgi	-1.49183	3.26038	4	FUT3|LHB|MGAT4B|CHST8	0			Replacement of protamines by nucleosomes in the male pronucleus	-6.28015	14.2465	7	H2BC5|H2BC21|H4C1|H4C2|H4C13|H4C14|H2BC11	-4.00128			Toll Like Receptor 7/8 (TLR7/8) Cascade	-7.91718	6.32392	15	CHUK|CREB1|IKBKB|JUN|PPP2R1A|MAPK1|MAPK7|TRAF6|UBE2N|IKBKG|USP14|N4BP1|TAB1|USP18|TAB2	-6.33578			Signaling by NOTCH	-6.47316	4.73914	16	AKT1|CCNC|CREBBP|ELF3|EP300|MYC|NOTCH3|PSMA6|PSMB5|SEL1L|UBA52|H2BC17|HDAC3|TMED2|FBXW7|AGO4	-4.78208
Metabolism of vitamins and cofactors	-1.4772	1.69089	15	AKR1C4|AKR1C1|FASN|FPGS|PC|SDC1|SLC25A16|PDSS1|MTHFD1L|NMNAT1|NADK|SLC52A2|PARP10|NAPRT|GPIHBP1	0			Interleukin-7 signaling	-5.72718	15.7565	6	H3C1|H3C3|H3C11|H3C2|H3C14|H3C13	-3.47376			Biosynthesis of the N-glycan precursor (dolichol lipid-linked oligosaccharide, LLO) and transfer to a nascent protein	-7.86945	6.81677	14	GFPT1|MVD|PGM3|PMM2|MPDU1|ALG3|SLC35A1|DOLK|GMPPB|NANS|CMAS|GNPNAT1|ALG8|ALG9	-6.29029			HIV Infection	-6.43898	5.03023	15	AP1G1|CCNT1|CDK7|HLA-A|PSMA6|PSMB5|ELOA|UBA52|CXCR4|NELFE|NUP214|NUP93|SUPT16H|NUP188|NDC1	-4.75271
Transcriptional Regulation by TP53	-1.46911	1.53994	21	AKT2|CDC25C|CDK9|COX6B1|COX7A1|DNA2|GPI|GTF2H3|CNOT3|PIN1|PIP4K2A|POLR2I|RFC5|STK11|SUPT5H|TAF7|TAF10|NELFA|CTDP1|SUPT16H|AIFM2	0			Ub-specific processing proteases	-5.63791	5.48822	12	BIRC2|H2BC5|MYC|H2AC16|H2AC6|H2AC4|H2AC20|H2BC21|H2AC11|H2BC11|H2AC12|H2BC18	-3.39149			TICAM1, RIP1-mediated IKK complex recruitment	-7.79409	15.3648	8	BIRC2|CHUK|IKBKB|TRAF6|UBE2D3|UBE2N|IKBKG|RIPK1	-6.22321			RAF/MAP kinase cascade	-6.4189	4.4284	17	BRAF|DUSP5|DUSP6|FGF4|JAK1|JAK2|NF1|PIK3CA|PSMA6|PSMB5|UBA52|BRAP|LAMTOR3|RCE1|LAMTOR2|WDR83|SPRED1	-4.73644
Signaling by FGFR in disease	-1.45612	2.44528	6	FGF8|FGFR3|FGFR4|HRAS|POLR2I|FGF20	0			Factors involved in megakaryocyte development and platelet production	-5.56973	5.96996	11	ACTB|CAPZA1|CDK2|H3C1|H3C3|H3C11|H3C2|CBX5|DOCK7|H3C14|H3C13	-3.33699			Metabolism of lipids	-7.57214	2.40144	48	ACLY|ALOX5|ARNT|CCNC|CD36|CREBBP|CSNK2A2|EP300|ACSL3|FDX1|KDSR|GPX4|MVD|PIK3C3|PIK3CA|PI4KB|PPP1CA|PPP1CB|PCYT2|SQLE|MED14|MED23|MED17|MED26|MED7|MED20|SPTLC2|TECR|NCOR2|MED24|MED12|MED13|MED16|CARM1|MORC2|SIN3A|MED4|PIK3R4|RAB14|MED18|MED9|STARD7|ELOVL1|MED28|MED25|PTPMT1|FITM2|SPTSSA	-6.0219			Nuclear events mediated by NFE2L2	-6.38176	8.10426	10	CREBBP|EP300|MYC|NFE2L2|PRDX1|PSMA6|PSMB5|SP1|UBA52|KEAP1	-4.70401
Peptide hormone metabolism	-1.43053	2.09308	8	CGB3|CMA1|CTSD|FFAR1|LHB|UCN|CGB5|CGB8	0			Metalloprotease DUBs	-5.55885	14.8016	6	H2AC16|H2AC6|H2AC4|H2AC20|H2AC11|H2AC12	-3.3328			NOD1/2 Signaling Pathway	-7.56339	11.9668	9	BIRC2|CHUK|IKBKB|TNFAIP3|TRAF6|UBE2N|IKBKG|TAB1|TAB2	-6.01733			Protein ubiquitination	-6.32442	7.99324	10	HLA-A|UBA52|UBE2G2|USP7|USP9X|H2BC17|RRAGA|UBE2S|UBE2R2|CDC73	-4.65041
Bile acid and bile salt metabolism	-1.3702	2.58444	5	AKR1C4|AKR1C1|AKR1C2|HSD17B4|RXRA	0			DNA Repair	-5.52129	4.26968	15	ACTB|CDK2|GTF2H4|H2BC5|PMS2|H2AC6|H2AC4|H2AC20|H2BC21|H4C1|H4C2|H4C13|H4C14|H2BC11|H2AZ2	-3.29854			Endosomal Sorting Complex Required For Transport (ESCRT)	-7.56339	11.9668	9	HGS|VPS4B|CHMP2A|CHMP5|CHMP6|VPS25|CHMP7|CHMP4B|VPS37A	-6.01733			SRP-dependent cotranslational protein targeting to membrane	-6.27643	6.25186	12	RPSA|RPL10A|RPL3L|RPL8|RPL13|RPLP0|RPS2|RPS10|RPS11|RPS19|RPS29|UBA52	-4.60797
PI-3K cascade:FGFR4	-1.36193	3.73984	3	FGF8|FGFR4|FGF20	0			Nonhomologous End-Joining (NHEJ)	-5.25859	10.1761	7	H2BC5|H2BC21|H4C1|H4C2|H4C13|H4C14|H2BC11	-3.05828			Cellular responses to mechanical stimuli	-7.48427	5.89275	15	CHUK|CTNNB1|GNA11|IKBKB|ITGAV|PIK3CA|PPP2R1A|PPP2R2A|PRKAR1A|PRKAR2A|PKN2|PTK2|PTPN1|IKBKG|YAP1	-5.94234			Toll Like Receptor 4 (TLR4) Cascade	-6.23439	6.19653	12	ATF1|CHUK|DUSP6|FOS|HMGB1|NFKB2|RPS6KA3|TRAF3|UBA52|RIPK1|FADD|NLRC5	-4.56958
Initial triggering of complement	-1.36193	3.73984	3	C1S|FCN2|COLEC10	0			G2/M DNA damage checkpoint	-5.14976	8.04036	8	H2BC5|YWHAZ|H2BC21|H4C1|H4C2|H4C13|H4C14|H2BC11	-2.95256			Interleukin-17 signaling	-7.44673	7.68239	12	CHUK|CREB1|IKBKB|JUN|PPP2R1A|MAPK1|MAPK7|TRAF6|UBE2N|IKBKG|TAB1|TAB2	-5.90754			Signaling by Receptor Tyrosine Kinases	-6.22676	3.23422	24	AKT1|ATF1|ATP6V0C|BRAF|CDK5|DNMT1|DUSP6|EP300|FGF4|FOS|MTOR|ITGB1|JAK2|MYC|PIK3CA|REST|RPS6KA3|UBA52|HDAC3|RNF41|WWP1|MLST8|MAPKAP1|SPRED1	-4.56376
Defective GALNT3 causes HFTC	-1.36193	3.73984	3	MUC2|MUC7|MUC5B	0			Deubiquitination	-4.99316	4.39134	13	ACTB|BIRC2|H2BC5|MYC|H2AC16|H2AC6|H2AC4|H2AC20|H2BC21|H2AC11|H2BC11|H2AC12|H2BC18	-2.80516			TAK1-dependent IKK and NF-kappa-B activation	-7.4304	9.87736	10	CHUK|IKBKB|TRAF6|UBE2N|IKBKG|USP14|N4BP1|TAB1|USP18|TAB2	-5.89451			Selenoamino acid metabolism	-6.19281	6.14218	12	RPSA|RPL10A|RPL3L|RPL8|RPL13|RPLP0|RPS2|RPS10|RPS11|RPS19|RPS29|UBA52	-4.537
Defective GALNT12 causes CRCS1	-1.36193	3.73984	3	MUC2|MUC7|MUC5B	0			Processing of DNA double-strand break ends	-4.95549	7.57289	8	CDK2|H2BC5|H2BC21|H4C1|H4C2|H4C13|H4C14|H2BC11	-2.77052			Complex I biogenesis	-7.42962	6.91416	13	NDUFA9|NDUFB6|NDUFB8|NDUFB9|NDUFS2|NDUFV1|NDUFS8|ACAD9|NDUFA13|NDUFAF7|FOXRED1|NDUFAF5|NDUFS7	-5.89451			PPARA activates gene expression	-6.09681	6.68601	11	ALAS1|CCNC|CREBBP|EP300|MTF1|SP1|HDAC3|MED24|MED12|CARM1|FAM120B	-4.45071
Fatty acid metabolism	-1.36058	1.70063	13	CYP2C8|CYP2C9|DPEP1|ECHS1|FASN|HSD17B4|LTC4S|PTGDS|RXRA|ELOVL1|PTGES2|ACBD5|NUDT19	0			Recruitment and ATM-mediated phosphorylation of repair and signaling proteins at DNA double strand breaks	-4.86724	8.90407	7	H2BC5|H2BC21|H4C1|H4C2|H4C13|H4C14|H2BC11	-2.68528			Deadenylation-dependent mRNA decay	-7.33672	8.45063	11	CNOT3|CNOT8|PAN2|DIS3|EXOSC7|EXOSC2|EDC4|LSM4|PABPC1|XRN1|DCP1A	-5.81622			Regulation of lipid metabolism by PPARalpha	-6.05122	6.61709	11	ALAS1|CCNC|CREBBP|EP300|MTF1|SP1|HDAC3|MED24|MED12|CARM1|FAM120B	-4.40773
Telomere C-strand (Lagging Strand) Synthesis	-1.33873	2.9231	4	DNA2|POLD1|RFC5|DSCC1	0			DNA Double Strand Break Response	-4.82232	8.76708	7	H2BC5|H2BC21|H4C1|H4C2|H4C13|H4C14|H2BC11	-2.64631			Transcriptional and post-translational regulation of MITF-M expression and activity	-7.25814	7.40802	12	CREB1|CREBBP|CTNNB1|EP300|EPRS1|HDAC1|MC1R|PAX3|MAPK1|SOX9|YWHAZ|WNT3A	-5.74668			Macroautophagy	-5.91366	5.78684	12	CSNK2B|MTOR|UBA52|LAMTOR3|LAMTOR5|RRAGA|LAMTOR2|LAMTOR1|RRAGC|MLST8|TUBA1C|LAMTOR4	-4.288
Arachidonate metabolism	-1.32129	2.27062	6	CYP2C8|CYP2C9|DPEP1|LTC4S|PTGDS|PTGES2	0			Cytokine Signaling in Immune system	-4.65811	2.75114	22	BIRC2|CAPZA1|DUSP6|HLA-DPA1|HLA-DPB1|HLA-DQA2|HNRNPA2B1|HSPA1A|HSPA1B|IL6|MCL1|MYC|RALA|RAP1B|SOX2|YWHAZ|H3C1|H3C3|H3C11|H3C2|H3C14|H3C13	-2.49376			Mitochondrial protein degradation	-7.21604	5.63654	15	CS|DLD|FECH|FH|MDH2|NDUFB6|NDUFV1|PDHA1|PDHB|LONP1|YME1L1|TIMM22|NDUFA13|IARS2|STARD7	-5.70903			Regulation of NFE2L2 gene expression	-5.90493	38.9004	4	CREBBP|EP300|MYC|NFE2L2	-4.28288
Defective C1GALT1C1 causes TNPS	-1.2978	3.53207	3	MUC2|MUC7|MUC5B	0			Signaling by Interleukins	-4.63545	3.41873	16	CAPZA1|DUSP6|HNRNPA2B1|IL6|MCL1|MYC|RALA|RAP1B|SOX2|YWHAZ|H3C1|H3C3|H3C11|H3C2|H3C14|H3C13	-2.47964			Regulation of TP53 Activity through Acetylation	-7.16013	13.1698	8	EP300|HDAC1|ING2|BRPF1|MTA2|BRD1|BRD7|GATAD2A	-5.65878			Aerobic respiration and respiratory electron transport	-5.75652	3.96785	17	ATP5PF|CS|GLO1|NDUFA8|NDUFA10|NDUFB7|NDUFV1|NDUFS6|NDUFS8|NDUFV2|SDHA|UBA52|ACAD9|NDUFA13|NDUFAF5|NDUFAF6|COX18	-4.15276
Other semaphorin interactions	-1.2978	3.53207	3	ITGB1|TYROBP|SEMA6A	0			G2/M Checkpoints	-4.40996	5.55059	9	CDK2|H2BC5|YWHAZ|H2BC21|H4C1|H4C2|H4C13|H4C14|H2BC11	-2.27346			Signaling by Rho GTPases	-7.12225	2.4571	43	ACTB|AR|CAPZB|CTNNB1|CENPI|HSP90AB1|MCAM|PAK2|PIK3C3|PIK3CA|PPP1CB|PPP2R1A|PKN2|MAPK1|PTK2|SOS1|TFRC|YWHAZ|RAB7A|DDX39B|USP9X|H2AC6|H2BC9|HGS|DLG5|SLC4A7|ARPC4|ACTR3|ACTR2|PGRMC2|GNA13|FERMT2|WWP2|CDC37|CYFIP1|SCRIB|PIK3R4|COPS4|PHIP|EMC3|RCC2|ELMO2|CENPM	-5.62588			Regulation of IFNA/IFNB signaling	-5.71232	15.2219	6	IFNA16|IFNAR2|JAK1|STAT1|STAT2|TYK2	-4.11563
Evasion by RSV of host interferon responses	-1.29249	2.82566	4	IFNA1|IFNA5|IFNA8|IFNA13	0			UCH proteinases	-4.3387	7.40078	7	ACTB|H2AC16|H2AC6|H2AC4|H2AC20|H2AC11|H2AC12	-2.20756			Aerobic respiration and respiratory electron transport	-7.06852	3.45708	25	COX6B1|CS|DLD|FH|LDHA|MDH2|NDUFA9|NDUFB6|NDUFB8|NDUFB9|NDUFS2|NDUFV1|NDUFS8|PDHA1|PDHB|PKM|MAEA|ACAD9|NDUFA13|NDUFAF7|FOXRED1|NDUFAF5|COX14|COX18|NDUFS7	-5.57888			Formation of RNA Pol II elongation complex	-5.69641	9.33611	8	CCNT1|CDK7|MLLT1|ELOA|NELFE|SUPT16H|IWS1|CDC73	-4.10589
Peroxisomal protein import	-1.2899	2.23078	6	ECH1|HSD17B4|UBE2D2|PAOX|TYSND1|NUDT19	0			MET activates RAP1 and RAC1	-4.20735	34.8894	3	RAP1A|RAP1B|DOCK7	-2.08673			Regulation of NF-kappa B signaling	-7.0608	16.133	7	CHUK|IKBKB|TRAF6|IKBKG|USP14|N4BP1|USP18	-5.57359			RNA Polymerase II Transcription Elongation	-5.69641	9.33611	8	CCNT1|CDK7|MLLT1|ELOA|NELFE|SUPT16H|IWS1|CDC73	-4.10589
Synthesis of substrates in N-glycan biosythesis	-1.2899	2.23078	6	GFUS|DPM2|ST6GALNAC4|ST6GALNAC6|DOLPP1|FUOM	0			Translocation of ZAP-70 to Immunological synapse	-4.12471	17.1387	4	HLA-DPA1|HLA-DPB1|HLA-DQA2|PTPN22	-2.00927			Respiratory syncytial virus (RSV) genome replication, transcription and translation	-7.0608	16.133	7	CSNK2A2|HSP90AB1|FURIN|PPP1CA|PPP1CB|SEC11A|SPCS1	-5.57359			Signaling by TGFB family members	-5.68977	5.51345	12	ACVR1B|CCNC|CCNT1|EP300|ITGB1|MYC|MYF6|SP1|TGFB1|UBA52|USP9X|AGO4	-4.10002
Signaling by the B Cell Receptor (BCR)	-1.24934	2.03215	7	CD22|HRAS|NFATC1|NFKBIB|PPP3CB|PSMD8|BLNK	0			HDR through Homologous Recombination (HRR) or Single Strand Annealing (SSA)	-3.93808	5.47285	8	CDK2|H2BC5|H2BC21|H4C1|H4C2|H4C13|H4C14|H2BC11	-1.83279			mRNA Splicing - Major Pathway	-7.00703	3.94558	21	HNRNPF|HNRNPU|NCBP1|YBX1|PCBP1|PCBP2|POLR2A|DDX39B|SF3A2|EFTUD2|DDX23|RBM7|CWC27|SAP18|SMNDC1|USP39|DDX42|LSM4|XAB2|SUGP1|STEEP1	-5.52583			Transcriptional regulation by RUNX2	-5.65492	6.78496	10	AKT1|RUNX2|CBFB|CDKN1A|DLX5|PSMA6|PSMB5|UBA52|HDAC3|WWP1	-4.06899
Nicotinate metabolism	-1.24838	2.73451	4	NMNAT1|NADK|PARP10|NAPRT	0			Phosphorylation of CD3 and TCR zeta chains	-3.86153	14.8016	4	HLA-DPA1|HLA-DPB1|HLA-DQA2|PTPN22	-1.76371			HATs acetylate histones	-6.99645	4.77807	17	ACTB|CREBBP|DR1|EP300|KAT2A|PAX3|BRPF1|YEATS4|H2AC6|H2BC9|TAF6L|KAT7|BRD1|ING3|SAP130|KAT8|TADA1	-5.51585			Respiratory electron transport	-5.62336	4.99052	13	NDUFA8|NDUFA10|NDUFB7|NDUFV1|NDUFS6|NDUFS8|NDUFV2|SDHA|ACAD9|NDUFA13|NDUFAF5|NDUFAF6|COX18	-4.04391
NOTCH4 Intracellular Domain Regulates Transcription	-1.23817	3.34618	3	ACTA2|FLT4|NOTCH1	0			Homology Directed Repair	-3.83816	5.29487	8	CDK2|H2BC5|H2BC21|H4C1|H4C2|H4C13|H4C14|H2BC11	-1.7428			IKK complex recruitment mediated by RIP1	-6.975	12.5712	8	BIRC2|CHUK|IKBKB|TRAF6|UBE2D3|UBE2N|IKBKG|RIPK1	-5.49736			Host Interactions of HIV factors	-5.60853	6.70697	10	AP1G1|CCNT1|HLA-A|PSMA6|PSMB5|UBA52|NUP214|NUP93|NUP188|NDC1	-4.03309
SHC-mediated cascade:FGFR1	-1.23817	3.34618	3	FGF8|HRAS|FGF20	0			Hemostasis	-3.41923	2.58682	17	ACTB|CAPZA1|CD63|CDK2|GNG5|RAP1A|RAP1B|YWHAZ|H3C1|H3C3|H3C11|H3C2|CBX5|KCNMB4|DOCK7|H3C14|H3C13	-1.33597			TNFR1-induced proapoptotic signaling	-6.96056	20.7425	6	BIRC2|TNFAIP3|RIPK1|FADD|RBCK1|TBK1	-5.48646			Ub-specific processing proteases	-5.57593	4.58938	14	CYLD|MYC|PSMA6|PSMB5|UBA52|USP7|USP9X|H2BC17|RIPK1|USP10|KEAP1|RCE1|USP24|WDR48	-4.00639
Constitutive Signaling by AKT1 E17K in Cancer	-1.23817	3.34618	3	AKT2|BAD|GSK3A	0			DNA Double-Strand Break Repair	-3.39223	4.55433	8	CDK2|H2BC5|H2BC21|H4C1|H4C2|H4C13|H4C14|H2BC11	-1.31251			Regulation of endogenous retroelements	-6.89235	4.70163	17	ACTB|HDAC1|DPF2|SMARCA4|SMARCD1|H2AC6|H2BC9|MTA1|MTA2|TRIM28|RBM7|MORC2|PPHLN1|MPHOSPH8|GATAD2A|ZCCHC8|MTA3	-5.42613			IFNG signaling activates MAPKs	-5.5429	33.3432	4	IFNGR1|IFNGR2|JAK1|JAK2	-3.97845
Lagging Strand Synthesis	-1.23817	3.34618	3	DNA2|POLD1|RFC5	0			Chaperonin-mediated protein folding	-3.2783	5.95673	6	ACTB|CCT6A|CSNK2B|GNG5|PFDN5|FKBP9	-1.216			Formation of WDR5-containing histone-modifying complexes	-6.81011	10.0367	9	DR1|KAT2A|KDM6A|KMT2D|SETD1A|CXXC1|TASP1|WDR82|KAT8	-5.35045			Transcriptional regulation of white adipocyte differentiation	-5.51414	7.50223	9	CCNC|CREBBP|EP300|TGFB1|HDAC3|MED24|MED12|CARM1|FAM120B	-3.95113
Extension of Telomeres	-1.22386	2.35472	5	DNA2|POLD1|PPP6C|RFC5|DSCC1	0			MET promotes cell motility	-3.26578	10.5043	4	COL11A1|RAP1A|RAP1B|DOCK7	-1.208			Protein ubiquitination	-6.80174	6.15644	13	HLA-A|PEX12|UBE2A|UBE2D3|UBE2H|UBE2L3|UBE2N|USP7|USP9X|H2BC9|RNF40|UBA6|UBE2W	-5.34312			Autophagy	-5.4786	5.26472	12	CSNK2B|MTOR|UBA52|LAMTOR3|LAMTOR5|RRAGA|LAMTOR2|LAMTOR1|RRAGC|MLST8|TUBA1C|LAMTOR4	-3.92132
Platelet degranulation	-1.22049	1.8165	9	A1BG|CD9|HSPA5|IGF2|SRGN|RAB27B|CYRIB|TOR4A|CHID1	0			Membrane Trafficking	-3.2575	2.50262	17	ACTB|CAPZA1|BLOC1S1|NSF|RAB5B|RALA|VPS52|SYT1|YWHAZ|VAMP8|GJC1|BET1|YKT6|MAN1A2|SNF8|TBC1D15|CCZ1B	-1.20197			Chromosome Maintenance	-6.79042	4.62758	17	ATRX|CCNA2|CDK2|FEN1|CENPI|POLD1|POLR2A|RPA1|TERT|H2AC6|H2BC9|SMARCA5|RSF1|CHTF8|WRAP53|CENPM|DSCC1	-5.33414			M Phase	-5.41416	3.29665	20	CSNK2B|TNPO1|NEK2|PSMA6|PSMB5|UBA52|VRK1|NUP214|H2BC17|AURKB|NUP93|CEP43|PHF8|CTDNEP1|NUP188|UBE2S|NDC1|TAOK1|TUBA1C|CNEP1R1	-3.86299
Glycerophospholipid biosynthesis	-1.21938	1.75144	10	GPD1|DGAT1|LPCAT3|AGPAT2|PLD3|AGPAT4|PTDSS2|MIGA2|OSBPL5|TMEM86B	0			Rap1 signalling	-3.21811	17.4447	3	RAP1A|RAP1B|YWHAZ	-1.16481			Nucleotide Excision Repair	-6.78084	5.238	15	ACTB|ERCC2|ERCC3|NFRKB|POLD1|POLR2A|RAD23B|RPA1|UBE2N|USP7|COPS4|POLE3|INO80|XAB2|ACTR8	-5.32569			Toll Like Receptor 10 (TLR10) Cascade	-5.41044	7.29383	9	ATF1|CHUK|DUSP6|FOS|HMGB1|NFKB2|RPS6KA3|UBA52|NLRC5	-3.86299
Metabolism of water-soluble vitamins and cofactors	-1.21938	1.75144	10	FASN|FPGS|PC|SLC25A16|MTHFD1L|NMNAT1|NADK|SLC52A2|PARP10|NAPRT	0			Protein folding	-3.11532	5.55059	6	ACTB|CCT6A|CSNK2B|GNG5|PFDN5|FKBP9	-1.06646			mRNA Splicing	-6.72945	3.80098	21	HNRNPF|HNRNPU|NCBP1|YBX1|PCBP1|PCBP2|POLR2A|DDX39B|SF3A2|EFTUD2|DDX23|RBM7|CWC27|SAP18|SMNDC1|USP39|DDX42|LSM4|XAB2|SUGP1|STEEP1	-5.27542			Toll Like Receptor 5 (TLR5) Cascade	-5.41044	7.29383	9	ATF1|CHUK|DUSP6|FOS|HMGB1|NFKB2|RPS6KA3|UBA52|NLRC5	-3.86299
Signaling by MET	-1.20075	2.11924	6	COL5A1|HGFAC|HRAS|ITGB1|LAMC3|SPINT2	0			Adaptive Immune System	-3.07288	2.33709	18	CAPZA1|HLA-DOA|HLA-DOB|HLA-DPA1|HLA-DPB1|HLA-DQA2|RAP1A|RAP1B|TAP1|TAP2|TAPBP|YWHAZ|VAMP8|GLMN|PTPN22|UBE2Z|UBE2U|ZNRF2	-1.02841			Transcriptional regulation by RUNX1	-6.51424	3.8412	20	CCND1|CBFB|CREBBP|CSNK2A2|EP300|GATA3|HDAC1|RNF2|SMARCA4|SMARCD1|KMT2D|H2AC6|H2BC9|SOCS3|SETD1A|YAP1|SIN3A|AGO2|PBRM1|ARID2	-5.07671			Transport of Mature Transcript to Cytoplasm	-5.41044	7.29383	9	SRSF7|NUP214|NUP93|EIF4A3|NUP188|NXT1|WDR33|NDC1|THOC6	-3.86299
Sensory perception of taste	-1.1903	2.30353	5	SCN1B|SCNN1A|TRPM5|TAS1R3|TAS2R43	0			Gene and protein expression by JAK-STAT signaling after Interleukin-12 stimulation	-3.01442	9.0454	4	CAPZA1|HNRNPA2B1|RALA|RAP1B	-0.976445			Signaling by NOTCH	-6.50245	3.68521	21	CCND1|CCNC|CREB1|CREBBP|E2F3|EP300|KAT2A|B4GALT1|HDAC1|JUN|YBX1|FURIN|TFDP1|YWHAZ|H2AC6|H2BC9|NCOR2|WWP2|NCSTN|AGO2|PSENEN	-5.06599			MyD88 cascade initiated on plasma membrane	-5.41044	7.29383	9	ATF1|CHUK|DUSP6|FOS|HMGB1|NFKB2|RPS6KA3|UBA52|NLRC5	-3.86299
Class B/2 (Secretin family receptors)	-1.18349	1.86307	8	ADGRE1|GIPR|SCT|UCN|WNT8A|WNT9A|FZD8|DHH	0			Vesicle-mediated transport	-2.98941	2.36572	17	ACTB|CAPZA1|BLOC1S1|NSF|RAB5B|RALA|VPS52|SYT1|YWHAZ|VAMP8|GJC1|BET1|YKT6|MAN1A2|SNF8|TBC1D15|CCZ1B	-0.956138			Mitochondrial tRNA aminoacylation	-6.39962	13.4442	7	WARS2|FARS2|LARS2|IARS2|NARS2|TARS2|MARS2	-4.97765			NOTCH1 Intracellular Domain Regulates Transcription	-5.39916	10.4732	7	CCNC|CREBBP|EP300|MYC|UBA52|HDAC3|FBXW7	-3.8524
Interleukin-20 family signaling	-1.18255	3.17887	3	IFNL2|IFNL3|IFNL1	0			SUMOylation of chromatin organization proteins	-2.97174	6.461	5	H4C1|H4C2|H4C13|H4C14|CBX5	-0.944385			Maturation of hRSV A proteins	-6.33872	17.2854	6	CSNK2A2|FURIN|PPP1CA|PPP1CB|SEC11A|SPCS1	-4.92532			Transcriptional activity of SMAD2/SMAD3:SMAD4 heterotrimer	-5.32204	10.2114	7	CCNC|CCNT1|EP300|MYC|SP1|UBA52|USP9X	-3.78625
Signaling by FGFR3	-1.16593	2.56878	4	FGF8|FGFR3|HRAS|FGF20	0			Co-inhibition by PD-1	-2.74604	12.2113	3	HLA-DPA1|HLA-DPB1|HLA-DQA2	-0.75101			Antigen processing-Cross presentation	-6.2556	5.5484	13	CALR|CD36|CHUK|PDIA3|HLA-A|HLA-E|IKBKB|ITGAV|ITGB5|TAP1|TAP2|TAPBP|IKBKG	-4.85129			Toll-like Receptor Cascades	-5.31151	5.07397	12	ATF1|CHUK|DUSP6|FOS|HMGB1|NFKB2|RPS6KA3|TRAF3|UBA52|RIPK1|FADD|NLRC5	-3.77639
Sphingolipid de novo biosynthesis	-1.16593	2.56878	4	CERS1|CERS5|DEGS2|MFSD2B	0			MHC class II antigen presentation	-2.71804	4.65192	6	CAPZA1|HLA-DOA|HLA-DOB|HLA-DPA1|HLA-DPB1|HLA-DQA2	-0.726897			RUNX1 interacts with co-factors whose precise effect on RUNX1 targets is not known	-6.18924	10.2432	8	CBFB|CSNK2A2|EP300|RNF2|SMARCA4|SMARCD1|PBRM1|ARID2	-4.79089			Programmed Cell Death	-5.28025	5.53325	11	AKT1|DAPK3|HMGB1|IRF1|IRF2|PMAIP1|PSMA6|PSMB5|UBA52|RIPK1|FADD	-3.7525
COPI-independent Golgi-to-ER retrograde traffic	-1.15784	2.25452	5	DYNC1H1|PAFAH1B3|TUBB4B|DCTN6|TUBAL3	0			L13a-mediated translational silencing of Ceruloplasmin expression	-2.67653	4.56497	6	EIF4B|RPL5|RPL41|RPS9|RPS20|RPS26	-0.702416			Translation	-6.13377	3.08668	25	EPRS1|RPL28|RPL36AL|SRP19|SRP68|SRP72|TUFM|EIF2B4|TSFM|WARS2|FARS2|LARS2|SEC11A|PABPC1|SPCS1|N6AMT1|MRPS21|MRPL20|MRPS18A|IARS2|MRPL36|MRPL44|NARS2|TARS2|MARS2	-4.73836			Signaling by TGF-beta Receptor Complex	-5.26119	7.00208	9	CCNC|CCNT1|EP300|ITGB1|MYC|SP1|TGFB1|UBA52|USP9X	-3.73937
FRS-mediated FGFR1 signaling	-1.13053	3.02749	3	FGF8|HRAS|FGF20	0			GTP hydrolysis and joining of the 60S ribosomal subunit	-2.65613	4.5227	6	EIF4B|RPL5|RPL41|RPS9|RPS20|RPS26	-0.68387			DNA Repair	-5.9642	3.02192	25	ACTB|CCNA2|CDK2|ERCC2|ERCC3|FEN1|NFRKB|POLD1|POLR2A|RAD23B|RAD51C|RNF4|RPA1|UBE2N|USP7|BAP1|H2AC6|H2BC9|SMARCA5|COPS4|POLE3|INO80|XAB2|ACTR8|PPP4R2	-4.58608			NFE2L2 regulating tumorigenic genes	-5.24781	29.1753	4	CREBBP|EP300|NFE2L2|SP1	-3.72926
SHC-mediated cascade:FGFR2	-1.13053	3.02749	3	FGF8|HRAS|FGF20	0			Interleukin-12 signaling	-2.64904	7.23632	4	CAPZA1|HNRNPA2B1|RALA|RAP1B	-0.678624			TP53 Regulates Transcription of Cell Cycle Genes	-5.87858	7.97787	9	CCNA2|CCNE1|CDK2|GADD45A|EP300|CNOT3|TFDP1|CNOT8|CARM1	-4.50699			Regulation of TP53 Degradation	-5.17197	12.5037	6	AKT1|MTOR|UBA52|USP7|MLST8|MAPKAP1	-3.66369
Signaling by NODAL	-1.13053	3.02749	3	GDF1|NODAL|FOXH1	0			Influenza Infection	-2.63096	3.8766	7	HSPA1A|HSPA1B|RPL5|RPL41|RPS9|RPS20|RPS26	-0.664205			Cyclin D associated events in G1	-5.87858	7.97787	9	CCND1|CCNE1|CDK2|CKS1B|E2F3|JAK2|PPP2R1A|PPP2R2A|TFDP1	-4.50699			TRAF6 mediated induction of NFkB and MAP kinases upon TLR7/8 or 9 activation	-5.16561	6.82021	9	ATF1|CHUK|DUSP6|FOS|HMGB1|NFKB2|RPS6KA3|UBA52|NLRC5	-3.65804
Regulation of TP53 Activity through Acetylation	-1.13053	3.02749	3	AKT2|PIN1|PIP4K2A	0			Cell Cycle Checkpoints	-2.55415	3.09147	9	CDK2|H2BC5|YWHAZ|H2BC21|H4C1|H4C2|H4C13|H4C14|H2BC11	-0.598299			G1 Phase	-5.87858	7.97787	9	CCND1|CCNE1|CDK2|CKS1B|E2F3|JAK2|PPP2R1A|PPP2R2A|TFDP1	-4.50699			Cellular response to heat stress	-5.11894	6.73277	9	CREBBP|EP300|MTOR|NUP214|NUP93|SIRT1|NUP188|NDC1|MLST8	-3.61754
Polymerase switching on the C-strand of the telomere	-1.13053	3.02749	3	POLD1|RFC5|DSCC1	0			Metabolism of RNA	-2.55246	2.14898	17	EIF4B|GTF2H4|HNRNPA2B1|HSPA1A|HSPA1B|RPL5|RPL41|RPS9|RPS20|RPS26|SNRPA|SNRPG|YWHAZ|KRR1|RNPC3|U2AF1L4|HNRNPA3	-0.598299			Budding and maturation of HIV virion	-5.86985	11.5236	7	VPS4B|CHMP2A|CHMP5|CHMP6|CHMP7|CHMP4B|VPS37A	-4.50195			MyD88 dependent cascade initiated on endosome	-5.11894	6.73277	9	ATF1|CHUK|DUSP6|FOS|HMGB1|NFKB2|RPS6KA3|UBA52|NLRC5	-3.61754
Defective B3GALTL causes PpS	-1.12735	2.49323	4	ADAMTSL2|SPON2|ADAMTS13|ADAMTS19	0			SARS-CoV-2 modulates host translation machinery	-2.54563	6.78405	4	RPS9|RPS20|RPS26|SNRPG	-0.594997			Early SARS-CoV-2 Infection Events	-5.80166	9.21887	8	FURIN|PIK3C3|BECN1|CHMP2A|PIK3R4|CHMP6|CHMP7|CHMP4B	-4.44241			SMAD2/SMAD3:SMAD4 heterotrimer regulates transcription	-5.07761	12.0726	6	CCNC|CCNT1|EP300|MYC|SP1|UBA52	-3.58431
Signaling by FGFR4	-1.12735	2.49323	4	FGF8|FGFR4|HRAS|FGF20	0			Signaling by Receptor Tyrosine Kinases	-2.53141	2.44414	13	ACTB|ATP6V1G2|COL11A1|DUSP6|ID2|KITLG|MYC|NAB1|RALA|RAP1A|RAP1B|PSENEN|DOCK7	-0.584278			RNA polymerase II transcribes snRNA genes	-5.68923	5.94185	11	GTF2E1|NCBP1|POLR2A|SNAPC1|SNAPC4|RPRD2|INTS6|INTS10|INTS12|INTS3|INTS5	-4.34198			Regulated Necrosis	-5.07761	12.0726	6	HMGB1|IRF1|IRF2|UBA52|RIPK1|FADD	-3.58431
Complement cascade	-1.12643	2.20755	5	C1S|C8G|CD81|FCN2|COLEC10	0			Eukaryotic Translation Initiation	-2.51964	4.24741	6	EIF4B|RPL5|RPL41|RPS9|RPS20|RPS26	-0.57598			Signaling by ALK in cancer	-5.68923	5.94185	11	ALK|HDAC1|JUN|JUNB|MCL1|PIK3CA|PRKAR1A|MAPK1|TPR|AGO2|BIRC6	-4.34198			Regulation of TNFR1 signaling	-5.07761	12.0726	6	CHUK|CYLD|TRAF1|UBA52|RIPK1|FADD	-3.58431
Response to elevated platelet cytosolic Ca2+	-1.11955	1.73393	9	A1BG|CD9|HSPA5|IGF2|SRGN|RAB27B|CYRIB|TOR4A|CHID1	0			Cap-dependent Translation Initiation	-2.51964	4.24741	6	EIF4B|RPL5|RPL41|RPS9|RPS20|RPS26	-0.57598			Signaling by ALK fusions and activated point mutants	-5.68923	5.94185	11	ALK|HDAC1|JUN|JUNB|MCL1|PIK3CA|PRKAR1A|MAPK1|TPR|AGO2|BIRC6	-4.34198			Regulation of TP53 Expression and Degradation	-5.07761	12.0726	6	AKT1|MTOR|UBA52|USP7|MLST8|MAPKAP1	-3.58431
Late SARS-CoV-2 Infection Events	-1.11852	2.01833	6	GSK3A|MAN1B1|MGAT4B|ST6GALNAC4|PARP10|ANO9	0			Interleukin-12 family signaling	-2.48077	6.51269	4	CAPZA1|HNRNPA2B1|RALA|RAP1B	-0.543978			Mitotic G1 phase and G1/S transition	-5.68336	4.32135	15	CCND1|CCNA2|CCNE1|CDK2|CKS1B|E2F3|HDAC1|JAK2|PPP2R1A|PPP2R2A|RPA1|TFDP1|TK1|TYMS|POLE3	-4.33939			Synthesis of active ubiquitin: roles of E1 and E2 enzymes	-5.07761	12.0726	6	UBA52|UBE2G2|USP7|USP9X|UBE2S|UBE2R2	-3.58431
Phospholipid metabolism	-1.11781	1.52935	14	GPD1|PIP4K2A|DGAT1|LPCAT3|AGPAT2|PLD3|TNFAIP8|INPP5E|AGPAT4|PTDSS2|MIGA2|OSBPL5|TMEM86B|PNPLA7	0			Antigen Presentation: Folding, assembly and peptide loading of class I MHC	-2.46092	9.76903	3	TAP1|TAP2|TAPBP	-0.527524			Global Genome Nucleotide Excision Repair (GG-NER)	-5.68137	5.38765	12	ACTB|ERCC2|ERCC3|NFRKB|POLD1|RAD23B|RPA1|UBE2N|COPS4|POLE3|INO80|ACTR8	-4.33805			Processing of Capped Intron-Containing Pre-mRNA	-5.07537	3.7048	16	CSTF1|HNRNPA2B1|SRSF7|NUP214|NUP93|EIF4A3|CWC27|NUDT21|DDX42|NUP188|NXT1|PPIL1|WDR33|RBM22|NDC1|THOC6	-3.58268
Integration of energy metabolism	-1.09757	1.78463	8	ADRA2C|FASN|FFAR1|PLCB3|STK11|SYT5|TALDO1|KCNG2	0			Translation initiation complex formation	-2.33104	5.92063	4	EIF4B|RPS9|RPS20|RPS26	-0.422279			Respiratory electron transport	-5.67298	3.86647	17	COX6B1|MDH2|NDUFA9|NDUFB6|NDUFB8|NDUFB9|NDUFS2|NDUFV1|NDUFS8|ACAD9|NDUFA13|NDUFAF7|FOXRED1|NDUFAF5|COX14|COX18|NDUFS7	-4.33009			Oncogenic MAPK signaling	-5.02885	7.65255	8	BRAF|DUSP6|JAK2|NF1|BRAP|QKI|TENT4A|SPRED1	-3.54413
RNA polymerase II transcribes snRNA genes	-1.09252	1.98679	6	CDK9|POLR2I|SNAPC4|SUPT5H|PHAX|INTS10	0			Ribosomal scanning and start codon recognition	-2.33104	5.92063	4	EIF4B|RPS9|RPS20|RPS26	-0.422279			NF-kB activation through FADD/RIP-1 pathway mediated by caspase-8 and -10	-5.6401	19.206	5	CHUK|IKBKB|IKBKG|RIPK1|FADD	-4.30324			Regulation of FOXO transcriptional activity by acetylation	-4.99847	25.9336	4	CREBBP|EP300|FOXO3|SIRT1	-3.51966
Post-chaperonin tubulin folding pathway	-1.08174	2.88988	3	TBCB|TUBB4B|TUBAL3	0			Signaling by high-kinase activity BRAF mutants	-2.3191	8.72235	3	ACTB|RAP1A|RAP1B	-0.413722			Selective autophagy	-5.6203	5.31858	12	CSNK2A2|HSF1|UBE2D3|UBE2L3|UBE2N|VDAC2|ATG12|ATG5|TOMM70|TBK1|TOMM7|MFN1	-4.28515			TNFR1-induced NF-kappa-B signaling pathway	-4.98585	16.2085	5	CHUK|CYLD|TRAF1|UBA52|RIPK1	-3.5094
Syndecan interactions	-1.08174	2.88988	3	COL5A1|ITGB1|SDC1	0			Prefoldin mediated transfer of substrate to CCT/TriC	-2.3191	8.72235	3	ACTB|CCT6A|PFDN5	-0.413722			Negative epigenetic regulation of rRNA expression	-5.58371	4.52328	14	DNMT3B|ERCC2|ERCC3|HDAC1|SUV39H1|H2AC6|H2BC9|SMARCA5|SAP30|SAP18|SIN3A|POLR1H|SUDS3|SAP130	-4.25195			Disorders of transmembrane transporters	-4.93977	4.66805	12	BSG|ABCC2|PSMA6|PSMB5|SEL1L|UBA52|NUP214|NUP93|NUP188|DERL2|NDC1|SLC24A4	-3.46745
Mitochondrial calcium ion transport	-1.08174	2.88988	3	YME1L1|PHB2|PMPCA	0			Peptide chain elongation	-2.3128	4.57352	5	RPL5|RPL41|RPS9|RPS20|RPS26	-0.41352			Negative regulators of DDX58/IFIH1 signaling	-5.56935	8.64269	8	PCBP2|TNFAIP3|TRAF3|UBE2D3|TAX1BP1|ATG12|ATG5|TBK1	-4.23906			Toll Like Receptor 7/8 (TLR7/8) Cascade	-4.93921	6.40434	9	ATF1|CHUK|DUSP6|FOS|HMGB1|NFKB2|RPS6KA3|UBA52|NLRC5	-3.46745
Cytochrome P450 - arranged by substrate type	-1.06718	1.95623	6	CYP2C8|CYP2C9|CYP2E1|CYP11B1|CYP11B2|RXRA	0			Viral mRNA Translation	-2.3128	4.57352	5	RPL5|RPL41|RPS9|RPS20|RPS26	-0.41352			Downregulation of SMAD2/3:SMAD4 transcriptional activity	-5.56787	10.5215	7	HDAC1|MAPK1|UBE2D3|USP9X|NCOR2|WWTR1|TGIF2	-4.23906			Regulation of mRNA stability by proteins that bind AU-rich elements	-4.92288	7.40961	8	AKT1|ELAVL1|TNPO1|PSMA6|PSMB5|UBA52|NUP214|KHSRP	-3.45461
Muscle contraction	-1.05732	1.52211	13	ACTA2|ACTN3|ALDH2|KCNA5|KCNQ1|MYL5|RYR1|SCN1B|TNNC1|TNNI2|TNNI3|TNNT3|KCNK6	0			Signaling by NTRK1 (TRKA)	-2.3128	4.57352	5	DUSP6|ID2|NAB1|RALA|RAP1A	-0.41352			RNA Polymerase I Transcription Initiation	-5.49851	7.23574	9	ERCC2|ERCC3|KAT2A|HDAC1|MTA1|MTA2|POLR1H|GATAD2A|MTA3	-4.17513			Regulation of RUNX2 expression and activity	-4.90255	8.87945	7	RUNX2|CBFB|DLX5|PSMA6|PSMB5|UBA52|WWP1	-3.4366
Regulation of TP53 Activity through Phosphorylation	-1.05706	1.83145	7	DNA2|PIN1|RFC5|STK11|TAF7|TAF10|SUPT16H	0			MITF-M-regulated melanocyte development	-2.3084	3.84608	6	ACTB|CDK2|KITLG|SOX2|YWHAZ|FOXD3	-0.410678			ER-Phagosome pathway	-5.48589	5.6758	11	CALR|CD36|CHUK|PDIA3|HLA-A|HLA-E|IKBKB|TAP1|TAP2|TAPBP|IKBKG	-4.16375			RNA polymerase II transcribes snRNA genes	-4.87139	7.29383	8	CCNT1|CDK7|SNAPC3|SP1|INTS6|INTS12|RPAP2|INTS5	-3.41259
RND2 GTPase cycle	-1.05495	2.35472	4	EPHA2|ANKRD26|FNBP1|SCRIB	0			Activation of the mRNA upon binding of the cap-binding complex and eIFs, and subsequent binding to 43S	-2.30301	5.8149	4	EIF4B|RPS9|RPS20|RPS26	-0.40993			Interferon alpha/beta signaling	-5.48589	5.6758	11	HLA-A|HLA-E|IRF1|IRF2|JAK1|PTPN1|STAT1|SOCS1|SOCS3|IRF9|USP18	-4.16375			Signaling by ALK in cancer	-4.87139	7.29383	8	ATIC|CDKN1A|DNMT1|PIK3CA|TYK2|UBA52|SEC31A|AGO4	-3.41259
Translation of Structural Proteins	-1.03802	2.07769	5	GSK3A|MAN1B1|MGAT4B|ST6GALNAC4|PARP10	0			Transcriptional and post-translational regulation of MITF-M expression and activity	-2.30301	5.8149	4	KITLG|SOX2|YWHAZ|FOXD3	-0.40993			Attachment of GPI anchor to uPAR	-5.46888	27.6566	4	PIGK|PIGT|PIGS|PIGU	-4.15004			Signaling by ALK fusions and activated point mutants	-4.87139	7.29383	8	ATIC|CDKN1A|DNMT1|PIK3CA|TYK2|UBA52|SEC31A|AGO4	-3.41259
MET activates PTK2 signaling	-1.03587	2.76423	3	COL5A1|ITGB1|LAMC3	0			Eukaryotic Translation Elongation	-2.27204	4.473	5	RPL5|RPL41|RPS9|RPS20|RPS26	-0.385074			RUNX3 regulates p14-ARF	-5.46888	27.6566	4	CCND1|CBFB|EP300|BRD2	-4.15004			HIV Life Cycle	-4.86943	5.01451	11	CCNT1|CDK7|ELOA|UBA52|CXCR4|NELFE|NUP214|NUP93|SUPT16H|NUP188|NDC1	-3.41259
FRS-mediated FGFR2 signaling	-1.03587	2.76423	3	FGF8|HRAS|FGF20	0			Nonsense Mediated Decay (NMD) independent of the Exon Junction Complex (EJC)	-2.25207	4.42438	5	RPL5|RPL41|RPS9|RPS20|RPS26	-0.369635			Pyroptosis	-5.44402	12.964	6	IRF1|IRF2|CHMP2A|CHMP6|CHMP7|CHMP4B	-4.12763			RAF-independent MAPK1/3 activation	-4.85938	15.3554	5	DUSP5|DUSP6|JAK1|JAK2|TYK2	-3.40591
Dectin-2 family	-1.03587	2.76423	3	MUC2|MUC7|MUC5B	0			Selenocysteine synthesis	-2.23236	4.37681	5	RPL5|RPL41|RPS9|RPS20|RPS26	-0.358855			MITF-M-dependent gene expression	-5.38572	5.05914	12	ACTB|CCND1|CDK2|CREB1|CTNNB1|HDAC1|DPF2|SMARCA4|SMARCD1|TERT|SIN3A|AGO2	-4.0734			Nuclear Envelope Breakdown	-4.83893	8.69053	7	VRK1|NUP214|NUP93|CTDNEP1|NUP188|NDC1|CNEP1R1	-3.3877
Downstream signaling events of B Cell Receptor (BCR)	-1.01036	2.03773	5	HRAS|NFATC1|NFKBIB|PPP3CB|PSMD8	0			Eukaryotic Translation Termination	-2.23236	4.37681	5	RPL5|RPL41|RPS9|RPS20|RPS26	-0.358855			Leishmania infection	-5.37259	4.08316	15	ACTB|CREB1|HSP90AB1|JUN|MEFV|FURIN|PRKAR1A|PRKAR2A|MAPK1|PTK2|ARPC4|ACTR3|ACTR2|CYFIP1|ELMO2	-4.06388			Transport of Mature mRNA derived from an Intron-Containing Transcript	-4.82085	7.18162	8	SRSF7|NUP214|NUP93|EIF4A3|NUP188|NXT1|NDC1|THOC6	-3.37128
Cell surface interactions at the vascular wall	-1.00934	1.64424	9	CEACAM1|CEACAM8|CXADR|HRAS|ITGB1|MAG|SDC1|SLC7A9|SLC7A10	0			Signaling by MET	-2.19653	5.42724	4	COL11A1|RAP1A|RAP1B|DOCK7	-0.330165			Parasitic Infection Pathways	-5.37259	4.08316	15	ACTB|CREB1|HSP90AB1|JUN|MEFV|FURIN|PRKAR1A|PRKAR2A|MAPK1|PTK2|ARPC4|ACTR3|ACTR2|CYFIP1|ELMO2	-4.06388			MyD88:MAL(TIRAP) cascade initiated on plasma membrane	-4.81124	6.17831	9	ATF1|CHUK|DUSP6|FOS|HMGB1|NFKB2|RPS6KA3|UBA52|NLRC5	-3.36498
C-type lectin receptors (CLRs)	-0.999057	1.6954	8	HRAS|MUC2|MUC7|NFATC1|PPP3CB|PSMD8|UBE2D2|MUC5B	0			Generation of second messenger molecules	-2.19349	7.87825	3	HLA-DPA1|HLA-DPB1|HLA-DQA2	-0.330165			Extension of Telomeres	-5.32469	6.91416	9	CCNA2|CDK2|FEN1|POLD1|RPA1|TERT|CHTF8|WRAP53|DSCC1	-4.02315			Toll Like Receptor 9 (TLR9) Cascade	-4.81124	6.17831	9	ATF1|CHUK|DUSP6|FOS|HMGB1|NFKB2|RPS6KA3|UBA52|NLRC5	-3.36498
Stimuli-sensing channels	-0.999057	1.6954	8	ASIC1|CLCNKB|RYR1|SCNN1A|SGK3|TRPM5|TPCN2|ANO9	0			Oncogenic MAPK signaling	-2.17122	5.33827	4	ACTB|DUSP6|RAP1A|RAP1B	-0.312187			Regulation of actin dynamics for phagocytic cup formation	-5.32469	6.91416	9	ACTB|HSP90AB1|MAPK1|PTK2|ARPC4|ACTR3|ACTR2|CYFIP1|ELMO2	-4.02315			Toll Like Receptor TLR6:TLR2 Cascade	-4.81124	6.17831	9	ATF1|CHUK|DUSP6|FOS|HMGB1|NFKB2|RPS6KA3|UBA52|NLRC5	-3.36498
Peroxisomal lipid metabolism	-0.992671	2.64906	3	HSD17B4|ACBD5|NUDT19	0			MAP2K and MAPK activation	-2.15466	7.63206	3	ACTB|RAP1A|RAP1B	-0.301284			Synthesis of substrates in N-glycan biosythesis	-5.30878	6.06505	10	GFPT1|MVD|PGM3|PMM2|SLC35A1|DOLK|GMPPB|NANS|CMAS|GNPNAT1	-4.00802			PI3K/AKT Signaling in Cancer	-4.76979	6.10647	9	AKT1|CDKN1A|CHUK|FGF4|FOXO3|MTOR|PIK3CA|MLST8|MAPKAP1	-3.33495
Late Phase of HIV Life Cycle	-0.992043	1.63019	9	CDK9|GTF2H3|POLR2I|SUPT5H|TAF7|TAF10|NELFA|CTDP1|SUPT16H	0			Signaling by RAF1 mutants	-2.15466	7.63206	3	ACTB|RAP1A|RAP1B	-0.301284			RHO GTPases Activate WASPs and WAVEs	-5.29739	9.67982	7	ACTB|MAPK1|PTK2|ARPC4|ACTR3|ACTR2|CYFIP1	-3.99781			Toll Like Receptor TLR1:TLR2 Cascade	-4.72893	6.03628	9	ATF1|CHUK|DUSP6|FOS|HMGB1|NFKB2|RPS6KA3|UBA52|NLRC5	-3.30047
Protein localization	-0.991853	1.54382	11	CYC1|ECH1|HSD17B4|UBE2D2|PMPCA|ACBD5|TIMM50|UBE2J2|PAOX|TYSND1|NUDT19	0			Cooperation of Prefoldin and TriC/CCT in actin and tubulin folding	-2.15466	7.63206	3	ACTB|CCT6A|PFDN5	-0.301284			Signaling by Nuclear Receptors	-5.28918	3.00615	22	CCND1|CBFB|CREB1|CREBBP|DLD|EP300|GATA3|HDAC1|HSP90AB1|JUN|PDHA1|PDHB|PIK3CA|POLR2A|MAPK1|PTK2|H2AC6|H2BC9|SMC3|NCOR2|CARM1|AGO2	-3.99039			Toll Like Receptor 2 (TLR2) Cascade	-4.72893	6.03628	9	ATF1|CHUK|DUSP6|FOS|HMGB1|NFKB2|RPS6KA3|UBA52|NLRC5	-3.30047
Retinoid metabolism and transport	-0.988273	2.23078	4	AKR1C4|AKR1C1|SDC1|GPIHBP1	0			Response of EIF2AK4 (GCN2) to amino acid deficiency	-2.11943	4.11155	5	RPL5|RPL41|RPS9|RPS20|RPS26	-0.27216			Fc epsilon receptor (FCERI) signaling	-5.21926	4.88058	12	CHUK|IKBKB|JUN|PAK2|PIK3CA|MAPK1|SOS1|TRAF6|UBE2N|IKBKG|TAB1|TAB2	-3.92709			Transcriptional activation of mitochondrial biogenesis	-4.71636	8.33581	7	ALAS1|CREBBP|GABPA|SOD2|HDAC3|CARM1|PPRC1	-3.29159
Kinesins	-0.957538	1.96226	5	KIF20A|TUBB4B|RACGAP1|TUBAL3|KIFC2	0			Signaling by NTRKs	-2.10144	4.07043	5	DUSP6|ID2|NAB1|RALA|RAP1A	-0.260535			HDACs deacetylate histones	-5.21926	4.88058	12	HDAC1|ARID4A|H2AC6|H2BC9|SAP30|MTA1|MTA2|NCOR2|SAP18|GATAD2A|MTA3|SUDS3	-3.92709			Signaling by NOTCH1 PEST Domain Mutants in Cancer	-4.71636	8.33581	7	CCNC|CREBBP|EP300|MYC|UBA52|HDAC3|FBXW7	-3.29159
Aggrephagy	-0.956882	2.17358	4	DYNC1H1|HSF1|TUBB4B|TUBAL3	0			Formation of a pool of free 40S subunits	-2.08367	4.03013	5	RPL5|RPL41|RPS9|RPS20|RPS26	-0.248198			C-type lectin receptors (CLRs)	-5.19734	4.4942	13	CHUK|CREBBP|EP300|IKBKB|PAK2|RAF1|TRAF6|UBE2N|IKBKG|UBA3|UBE2M|TAB1|TAB2	-3.90555			Signaling by NOTCH1 in Cancer	-4.71636	8.33581	7	CCNC|CREBBP|EP300|MYC|UBA52|HDAC3|FBXW7	-3.29159
Synthesis of PA	-0.956882	2.17358	4	GPD1|AGPAT2|AGPAT4|MIGA2	0			Deactivation of the beta-catenin transactivating complex	-2.08098	7.18311	3	SOX2|SOX4|YWHAZ	-0.246849			Maternal to zygotic transition (MZT)	-5.14902	4.4497	13	CREBBP|EP300|CNOT3|HIRA|KDM6A|PABPN1|H2AC6|H2BC9|CNOT8|YAP1|PABPC1|AGO2|UHRF1	-3.86297			Constitutive Signaling by NOTCH1 PEST Domain Mutants	-4.71636	8.33581	7	CCNC|CREBBP|EP300|MYC|UBA52|HDAC3|FBXW7	-3.29159
PI3K/AKT Signaling in Cancer	-0.952978	1.72497	7	AKT2|BAD|FGF8|FGFR3|FGFR4|GSK3A|FGF20	0			Cooperation of PDCL (PhLP1) and TRiC/CCT in G-protein beta folding	-2.04597	6.97788	3	CCT6A|CSNK2B|GNG5	-0.219837			Factors involved in megakaryocyte development and platelet production	-5.10983	3.68755	16	ACTB|CAPZB|CDK2|GATA3|HDAC1|IRF1|IRF2|ITPK1|JAK2|PRKAR1A|PRKAR2A|RAD51C|KIF20A|VPS45|SIN3A|MFN1	-3.8253			Signaling by NOTCH1 HD+PEST Domain Mutants in Cancer	-4.71636	8.33581	7	CCNC|CREBBP|EP300|MYC|UBA52|HDAC3|FBXW7	-3.29159
Xenobiotics	-0.951899	2.54309	3	CYP2C8|CYP2C9|CYP2E1	0			ER-Phagosome pathway	-2.0291	4.86022	4	TAP1|TAP2|TAPBP|VAMP8	-0.205601			Signaling by CSF3 (G-CSF)	-5.10042	11.5236	6	JAK1|JAK2|UBE2D3|CUL5|SOCS1|SOCS3	-3.81778			Constitutive Signaling by NOTCH1 HD+PEST Domain Mutants	-4.71636	8.33581	7	CCNC|CREBBP|EP300|MYC|UBA52|HDAC3|FBXW7	-3.29159
Endogenous sterols	-0.951899	2.54309	3	CYP11B1|CYP11B2|RXRA	0			Signaling by moderate kinase activity BRAF mutants	-2.01209	6.78405	3	ACTB|RAP1A|RAP1B	-0.201516			Inactivation of CSF3 (G-CSF) signaling	-5.10042	11.5236	6	JAK1|JAK2|UBE2D3|CUL5|SOCS1|SOCS3	-3.81778			Maturation of spike protein	-4.70414	43.763	3	PRKCSH|MOGS|GANAB	-3.28301
Downstream signaling of activated FGFR2	-0.951899	2.54309	3	FGF8|HRAS|FGF20	0			Signaling by RAS mutants	-2.01209	6.78405	3	ACTB|RAP1A|RAP1B	-0.201516			IRAK1 recruits IKK complex	-5.09684	15.714	5	CHUK|IKBKB|TRAF6|UBE2N|IKBKG	-3.81647			Signaling by NTRK1 (TRKA)	-4.6489	5.90063	9	ATF1|BRAF|CDK5|DUSP6|EP300|FOS|PIK3CA|REST|RPS6KA3	-3.23549
Negative regulation of FGFR3 signaling	-0.951899	2.54309	3	FGF8|FGFR3|FGF20	0			Paradoxical activation of RAF signaling by kinase inactive BRAF	-2.01209	6.78405	3	ACTB|RAP1A|RAP1B	-0.201516			IRAK1 recruits IKK complex upon TLR7/8 or 9 stimulation	-5.09684	15.714	5	CHUK|IKBKB|TRAF6|UBE2N|IKBKG	-3.81647			Regulation of TP53 Activity through Acetylation	-4.62865	13.893	5	AKT1|EP300|BRPF1|KAT6A|MEAF6	-3.21626
Intrinsic Pathway for Apoptosis	-0.951899	2.54309	3	AKT2|BAD|GSDMD	0			Signaling downstream of RAS mutants	-2.01209	6.78405	3	ACTB|RAP1A|RAP1B	-0.201516			NoRC negatively regulates rRNA expression	-5.00776	4.32135	13	DNMT3B|ERCC2|ERCC3|HDAC1|H2AC6|H2BC9|SMARCA5|SAP30|SAP18|SIN3A|POLR1H|SUDS3|SAP130	-3.7315			ER Quality Control Compartment (ERQC)	-4.62865	13.893	5	SEL1L|UBA52|DERL2|EDEM3|SYVN1	-3.21626
Biosynthesis of the N-glycan precursor (dolichol lipid-linked oligosaccharide, LLO) and transfer to a nascent protein	-0.928019	1.79091	6	GFUS|DPM2|ST6GALNAC4|ST6GALNAC6|DOLPP1|FUOM	0			SARS-CoV-1 modulates host translation machinery	-2.01209	6.78405	3	RPS9|RPS20|RPS26	-0.201516			ESR-mediated signaling	-5.00725	3.30997	18	CCND1|CBFB|CREB1|CREBBP|EP300|GATA3|HDAC1|HSP90AB1|JUN|PIK3CA|POLR2A|MAPK1|PTK2|H2AC6|H2BC9|SMC3|CARM1|AGO2	-3.73136			ESR-mediated signaling	-4.62046	4.03489	13	AKT1|CBFB|CCNT1|CREBBP|EP300|FOXO3|FOS|MYC|PIK3CA|SP1|H2BC17|CARM1|AGO4	-3.21011
Transcription-Coupled Nucleotide Excision Repair (TC-NER)	-0.928019	1.79091	6	GTF2H3|POLD1|POLR2I|RFC5|COPS7A|UVSSA	0			Cellular response to starvation	-2.00799	3.3228	6	ATP6V1G2|RPL5|RPL41|RPS9|RPS20|RPS26	-0.198684			tRNA Aminoacylation	-4.96865	7.27806	8	EPRS1|WARS2|FARS2|LARS2|IARS2|NARS2|TARS2|MARS2	-3.6994			Nuclear Events (kinase and transcription factor activation)	-4.59957	8.00892	7	ATF1|CDK5|DUSP6|EP300|FOS|REST|RPS6KA3	-3.19124
Signaling by FGFR2 in disease	-0.926695	2.11924	4	FGF8|HRAS|POLR2I|FGF20	0			Nonsense-Mediated Decay (NMD)	-1.98156	3.80414	5	RPL5|RPL41|RPS9|RPS20|RPS26	-0.178555			Telomere Maintenance	-4.96187	4.28019	13	ATRX|CCNA2|CDK2|FEN1|POLD1|POLR2A|RPA1|TERT|H2AC6|H2BC9|CHTF8|WRAP53|DSCC1	-3.69445			Regulation of IFNG signaling	-4.59219	21.2184	4	IFNGR1|IFNGR2|JAK1|JAK2	-3.18695
Sensory perception of sweet, bitter, and umami (glutamate) taste	-0.926695	2.11924	4	SCN1B|TRPM5|TAS1R3|TAS2R43	0			Nonsense Mediated Decay (NMD) enhanced by the Exon Junction Complex (EJC)	-1.98156	3.80414	5	RPL5|RPL41|RPS9|RPS20|RPS26	-0.178555			Diseases associated with N-glycosylation of proteins	-4.94637	10.9171	6	B4GALT1|MOGS|MPDU1|ALG3|ALG8|ALG9	-3.68113			rRNA processing in the nucleus and cytosol	-4.54826	3.97151	13	RPSA|RPL10A|RPL3L|RPL8|RPL13|RPLP0|RPS2|RPS10|RPS11|RPS19|RPS29|UBA52|DIMT1	-3.14843
Phase I - Functionalization of compounds	-0.92669	1.63019	8	ALDH2|CYP2C8|CYP2C9|CYP2E1|CYP11B1|CYP11B2|RXRA|PAOX	0			Cyclin D associated events in G1	-1.9166	6.2622	3	CDK2|CDK4|CDKN2C	-0.131982			Transcription of the HIV genome	-4.90546	5.48742	10	ERCC2|ERCC3|GTF2E1|NCBP1|POLR2A|TAF1|TAF2|TAF7|RNMT|TAF3	-3.64456			FOXO-mediated transcription	-4.54319	7.8549	7	AKT1|CDKN1A|CREBBP|EP300|FOXO3|SOD2|SIRT1	-3.14483
Transport of inorganic cations/anions and amino acids/oligopeptides	-0.92669	1.63019	8	SLC12A2|SLC26A1|SLC7A9|SLC24A2|SLC7A10|SLC25A22|SLC15A4|SLC34A3	0			G1 Phase	-1.9166	6.2622	3	CDK2|CDK4|CDKN2C	-0.131982			Synthesis of active ubiquitin: roles of E1 and E2 enzymes	-4.82976	8.34467	7	UBE2A|UBE2H|UBE2L3|USP7|USP9X|UBA6|UBE2W	-3.57587			CD28 dependent PI3K/Akt signaling	-4.52282	13.2615	5	AKT1|MTOR|PIK3CA|MLST8|MAPKAP1	-3.1279
Downstream signaling of activated FGFR1	-0.913354	2.44528	3	FGF8|HRAS|FGF20	0			SRP-dependent cotranslational protein targeting to membrane	-1.90188	3.63431	5	RPL5|RPL41|RPS9|RPS20|RPS26	-0.122908			Parasite infection	-4.79424	6.91416	8	ACTB|MAPK1|PTK2|ARPC4|ACTR3|ACTR2|CYFIP1|ELMO2	-3.54712			TNF signaling	-4.50892	9.72511	6	CHUK|CYLD|TRAF1|UBA52|RIPK1|FADD	-3.11595
MHC class II antigen presentation	-0.909429	1.61466	8	CTSD|DYNC1H1|LAG3|KIF20A|TUBB4B|DCTN6|RACGAP1|TUBAL3	0			Selenoamino acid metabolism	-1.87128	3.57055	5	RPL5|RPL41|RPS9|RPS20|RPS26	-0.0984917			Leishmania phagocytosis	-4.79424	6.91416	8	ACTB|MAPK1|PTK2|ARPC4|ACTR3|ACTR2|CYFIP1|ELMO2	-3.54712			SARS-CoV-1 modulates host translation machinery	-4.50892	9.72511	6	RPSA|RPS2|RPS10|RPS11|RPS19|RPS29	-3.11595
Semaphorin interactions	-0.907816	1.89218	5	DPYSL2|ITGB1|TYROBP|NRP1|SEMA6A	0			Intra-Golgi traffic	-1.85754	5.95673	3	NSF|YKT6|MAN1A2	-0.0939948			FCGR3A-mediated phagocytosis	-4.79424	6.91416	8	ACTB|MAPK1|PTK2|ARPC4|ACTR3|ACTR2|CYFIP1|ELMO2	-3.54712			Adipogenesis	-4.49523	5.64684	9	CCNC|CREBBP|EP300|TGFB1|HDAC3|MED24|MED12|CARM1|FAM120B	-3.10469
Death Receptor Signaling	-0.892486	1.59943	8	BAD|MAG|UBE2D2|ARHGEF1|PRDM4|CLIP3|ARHGEF19|MIB2	0			MAPK family signaling cascades	-1.83493	2.53412	8	ACTB|DUSP6|IL6|KITLG|MYC|RAP1A|RAP1B|CDC14A	-0.0770606			Fcgamma receptor (FCGR) dependent phagocytosis	-4.78174	5.31858	10	ACTB|HSP90AB1|PIK3CA|MAPK1|PTK2|ARPC4|ACTR3|ACTR2|CYFIP1|ELMO2	-3.53727			TCF dependent signaling in response to WNT	-4.47754	3.9101	13	AKT1|CREBBP|CSNK2B|EP300|MYC|PSMA6|PSMB5|SOX4|UBA52|H2BC17|CHD8|KREMEN2|CDC73	-3.08894
Negative regulation of FGFR4 signaling	-0.876857	2.35472	3	FGF8|FGFR4|FGF20	0			SARS-CoV-1-host interactions	-1.78626	4.12195	4	RPS9|RPS20|RPS26|YWHAZ	-0.0385064			Ovarian tumor domain proteases	-4.72531	8.06651	7	TNFAIP3|TRAF3|TRAF6|IKBKG|RIPK1|TNIP1|VCPIP1	-3.48579			Late Phase of HIV Life Cycle	-4.45889	4.98724	10	CCNT1|CDK7|ELOA|UBA52|NELFE|NUP214|NUP93|SUPT16H|NUP188|NDC1	-3.07269
PERK regulates gene expression	-0.876857	2.35472	3	HSPA5|EXOSC2|EXOSC4	0			Antigen processing-Cross presentation	-1.7502	4.02018	4	TAP1|TAP2|TAPBP|VAMP8	-0.0140412			Intracellular signaling by second messengers	-4.7031	2.92973	20	CHUK|CREB1|CSNK2A2|GSK3A|HDAC1|JUN|PIK3CA|PPP2R1A|PRKAR1A|PRKAR2A|MAPK1|RNF2|TRAF6|USP7|MTA1|MTA2|WWP2|AGO2|GATAD2A|MTA3	-3.46867			Signaling by Nuclear Receptors	-4.44956	3.45953	15	AKT1|CBFB|CCNT1|CREBBP|EP300|FOXO3|FOS|MYC|PIK3CA|SP1|H2BC17|HDAC3|KDM4A|CARM1|AGO4	-3.06491
Translation of Structural Proteins	-0.876857	2.35472	3	GSK3A|ST6GALNAC4|PARP10	0			Signaling by BRAF and RAF1 fusions	-1.74888	5.42724	3	ACTB|RAP1A|RAP1B	-0.0140412			RIPK1-mediated regulated necrosis	-4.67289	13.2965	5	BIRC2|UBE2L3|RIPK1|FADD|CDC37	-3.44216			TNFR2 non-canonical NF-kB pathway	-4.44741	6.39459	8	CHUK|NFKB2|PSMA6|PSMB5|RELB|TNFRSF1B|TRAF3|UBA52	-3.06491
HDR through Single Strand Annealing (SSA)	-0.876857	2.35472	3	DNA2|RAD52|RFC5	0			TCR signaling	-1.71524	3.92331	4	HLA-DPA1|HLA-DPB1|HLA-DQA2|PTPN22	0			Regulation of necroptotic cell death	-4.67289	13.2965	5	BIRC2|UBE2L3|RIPK1|FADD|CDC37	-3.44216			RNA Polymerase II Pre-transcription Events	-4.44741	6.39459	8	CCNT1|CDK7|MLLT1|ELOA|NELFE|SUPT16H|IWS1|CDC73	-3.06491
Transcriptional regulation of brown and beige adipocyte differentiation	-0.876857	2.35472	3	COX7A1|RXRA|PRDM16	0			Neutrophil degranulation	-1.70919	2.05861	11	CD63|CSNK2B|HSPA1A|HSPA1B|LYZ|PA2G4|RAB5B|RAP1A|RAP1B|SLC2A3|VAMP8	0			Unfolded Protein Response (UPR)	-4.67069	4.6948	11	ATF4|CALR|CEBPG|GFPT1|GSK3A|HSP90B1|PREB|DIS3|EXOSC7|EXOSC2|CXXC1	-3.4403			Regulation of RUNX3 expression and activity	-4.43837	9.46227	6	CBFB|EP300|PSMA6|PSMB5|TGFB1|UBA52	-3.05694
Transcriptional regulation of brown and beige adipocyte differentiation by EBF2	-0.876857	2.35472	3	COX7A1|RXRA|PRDM16	0			HSP90 chaperone cycle for steroid hormone receptors (SHR) in the presence of ligand	-1.65099	4.9842	3	CAPZA1|HSPA1A|HSPA1B	0			PIP3 activates AKT signaling	-4.64116	3.11137	18	CHUK|CREB1|CSNK2A2|GSK3A|HDAC1|JUN|PIK3CA|PPP2R1A|MAPK1|RNF2|TRAF6|USP7|MTA1|MTA2|WWP2|AGO2|GATAD2A|MTA3	-3.41807			TP53 Regulates Transcription of DNA Repair Genes	-4.43419	7.56398	7	CCNT1|CDK7|FOS|ELOA|NELFE|SUPT16H|CDK12	-3.05464
RNA Pol II CTD phosphorylation and interaction with CE during HIV infection	-0.876857	2.35472	3	GTF2H3|POLR2I|SUPT5H	0			Interleukin-4 and Interleukin-13 signaling	-1.64839	3.74292	4	IL6|MCL1|MYC|SOX2	0			IKBKB deficiency causes SCID	-4.61757	34.5708	3	CHUK|IKBKB|IKBKG	-3.40297			Signaling by ALK	-4.42251	12.6849	5	DNMT1|EP300|MYC|PIK3CA|HDAC3	-3.04625
RNA Pol II CTD phosphorylation and interaction with CE	-0.876857	2.35472	3	GTF2H3|POLR2I|SUPT5H	0			Influenza Viral RNA Transcription and Replication	-1.63666	3.1072	5	RPL5|RPL41|RPS9|RPS20|RPS26	0			IKBKG deficiency causes anhidrotic ectodermal dysplasia with immunodeficiency (EDA-ID) (via TLR)	-4.61757	34.5708	3	CHUK|IKBKB|IKBKG	-3.40297			Circadian Clock	-4.38147	7.42645	7	CREBBP|EP300|NFIL3|UBA52|HDAC3|CARM1|SIRT1	-3.01081
Metabolism of fat-soluble vitamins	-0.86968	2.01833	4	AKR1C4|AKR1C1|SDC1|GPIHBP1	0			Nuclear Events (kinase and transcription factor activation)	-1.60554	4.78874	3	DUSP6|ID2|NAB1	0			PTEN Regulation	-4.57755	4.23316	12	CSNK2A2|HDAC1|JUN|MAPK1|RNF2|USP7|MTA1|MTA2|WWP2|AGO2|GATAD2A|MTA3	-3.36552			Hh mutants are degraded by ERAD	-4.37003	9.21326	6	PSMA6|PSMB5|SEL1L|UBA52|DERL2|SYVN1	-3.0026
Gap-filling DNA repair synthesis and ligation in TC-NER	-0.860961	1.82693	5	GTF2H3|POLD1|POLR2I|RFC5|UVSSA	0			Major pathway of rRNA processing in the nucleolus and cytosol	-1.5953	2.6838	6	RPL5|RPL41|RPS9|RPS20|RPS26|KRR1	0			Estrogen-dependent gene expression	-4.55735	3.69459	14	CCND1|CBFB|CREBBP|EP300|GATA3|HDAC1|HSP90AB1|JUN|POLR2A|H2AC6|H2BC9|SMC3|CARM1|AGO2	-3.34628			Dectin-1 mediated noncanonical NF-kB signaling	-4.37003	9.21326	6	CHUK|NFKB2|PSMA6|PSMB5|RELB|UBA52	-3.0026
Beta-catenin independent WNT signaling	-0.85953	1.56981	8	NFATC1|PDE6B|PLCB3|PPP3CB|PSMD8|FZD8|SCRIB|WNT5B	0			Formation of the ternary complex, and subsequently, the 43S complex	-1.5836	4.69665	3	RPS9|RPS20|RPS26	0			Positive epigenetic regulation of rRNA expression	-4.53287	4.1904	12	ACTB|EP300|KAT2A|HDAC1|H2AC6|H2BC9|SMARCA5|MTA1|MTA2|POLR1H|GATAD2A|MTA3	-3.32531			NIK-->noncanonical NF-kB signaling	-4.37003	9.21326	6	CHUK|NFKB2|PSMA6|PSMB5|RELB|UBA52	-3.0026
Voltage gated Potassium channels	-0.842739	1.97139	4	KCNA5|KCNQ1|KCNH3|KCNG2	0			COPI-mediated anterograde transport	-1.54029	3.4642	4	CAPZA1|NSF|BET1|YKT6	0			Regulation of endogenous retroelements by Piwi-interacting RNAs (piRNAs)	-4.51955	4.52713	11	ACTB|HDAC1|DPF2|SMARCA4|SMARCD1|H2AC6|H2BC9|MTA1|MTA2|GATAD2A|MTA3	-3.31579			rRNA processing	-4.36284	3.81185	13	RPSA|RPL10A|RPL3L|RPL8|RPL13|RPLP0|RPS2|RPS10|RPS11|RPS19|RPS29|UBA52|DIMT1	-2.99632
Signaling by FGFR1	-0.842739	1.97139	4	FGF8|HRAS|FGF20|FGFRL1	0			Regulation of expression of SLITs and ROBOs	-1.51683	2.88683	5	RPL5|RPL41|RPS9|RPS20|RPS26	0			Butyrate Response Factor 1 (BRF1) binds and destabilizes mRNA	-4.49148	12.3467	5	DIS3|EXOSC7|EXOSC2|XRN1|DCP1A	-3.29272			Apoptosis	-4.34946	5.41398	9	AKT1|DAPK3|HMGB1|PMAIP1|PSMA6|PSMB5|UBA52|RIPK1|FADD	-2.98386
Signaling by FGFR1 in disease	-0.842249	2.27062	3	FGF8|HRAS|FGF20	0			rRNA processing in the nucleus and cytosol	-1.50679	2.55734	6	RPL5|RPL41|RPS9|RPS20|RPS26|KRR1	0			Tristetraprolin (TTP, ZFP36) binds and destabilizes mRNA	-4.49148	12.3467	5	DIS3|EXOSC7|EXOSC2|XRN1|DCP1A	-3.29272			RUNX3 regulates p14-ARF	-4.31178	35.0104	3	CBFB|EP300|TGFB1	-2.95297
mRNA Capping	-0.842249	2.27062	3	GTF2H3|POLR2I|SUPT5H	0			mRNA Splicing	-1.50679	2.55734	6	HNRNPA2B1|SNRPA|SNRPG|RNPC3|U2AF1L4|HNRNPA3	0			Pre-NOTCH Expression and Processing	-4.44529	4.10742	12	CCND1|CREBBP|E2F3|EP300|KAT2A|B4GALT1|JUN|FURIN|TFDP1|H2AC6|H2BC9|AGO2	-3.25087			NFE2L2 regulating inflammation associated genes	-4.31178	35.0104	3	CREBBP|EP300|NFE2L2	-2.95297
Dual incision in TC-NER	-0.838543	1.79597	5	GTF2H3|POLD1|POLR2I|RFC5|UVSSA	0			SUMO E3 ligases SUMOylate target proteins	-1.50548	2.8665	5	H4C1|H4C2|H4C13|H4C14|CBX5	0			Regulation of IFNA/IFNB signaling	-4.41875	9.01846	6	JAK1|PTPN1|STAT1|SOCS1|SOCS3|USP18	-3.22862			NFE2L2 regulating ER-stress associated genes	-4.31178	35.0104	3	CREBBP|EP300|NFE2L2	-2.95297
Regulation of TP53 Activity	-0.834116	1.50183	9	AKT2|DNA2|PIN1|PIP4K2A|RFC5|STK11|TAF7|TAF10|SUPT16H	0			Diseases of signal transduction by growth factor receptors and second messengers	-1.49676	2.06971	9	ACTB|DUSP6|ETV6|MCL1|KITLG|MYC|RAP1A|RAP1B|PSENEN	0			Regulation of PTEN gene transcription	-4.40207	6.14592	8	HDAC1|JUN|MAPK1|RNF2|MTA1|MTA2|GATAD2A|MTA3	-3.21377			HCMV Early Events	-4.30294	4.78284	10	ITGB1|NUP214|H2BC17|HDAC3|NUP93|TRIM28|CBX1|NUP188|NDC1|TUBA1C	-2.94638
Oxygen-dependent proline hydroxylation of Hypoxia-inducible Factor Alpha	-0.816772	1.92659	4	PSMD8|UBE2D2|CUL2|WTIP	0			SUMOylation	-1.43965	2.75029	5	H4C1|H4C2|H4C13|H4C14|CBX5	0			Cytosolic sensors of pathogen-associated DNA	-4.39069	5.36443	9	CHUK|CREBBP|CTNNB1|EP300|IKBKB|IKBKG|RIPK1|TBK1|DHX36	-3.2036			Signaling by NTRKs	-4.24492	5.25156	9	ATF1|BRAF|CDK5|DUSP6|EP300|FOS|PIK3CA|REST|RPS6KA3	-2.89326
Signaling by FGFR2	-0.816764	1.76604	5	FGF8|HNRNPF|HRAS|POLR2I|FGF20	0			Class I MHC mediated antigen processing & presentation	-1.43333	2.1214	8	TAP1|TAP2|TAPBP|VAMP8|GLMN|UBE2Z|UBE2U|ZNRF2	0			Interleukin-4 and Interleukin-13 signaling	-4.37532	4.37102	11	ALOX5|CCND1|CD36|GATA3|JAK1|JAK2|JUNB|MCL1|HSP90B1|SOCS1|SOCS3	-3.19036			Heme signaling	-4.23949	8.7526	6	CREBBP|EP300|NFE2L2|HDAC3|CARM1|SIRT1	-2.88959
Regulation of TNFR1 signaling	-0.809389	2.19232	3	UBE2D2|CLIP3|MIB2	0			rRNA processing	-1.43303	2.45453	6	RPL5|RPL41|RPS9|RPS20|RPS26|KRR1	0			NFE2L2 regulates pentose phosphate pathway genes	-4.35306	17.2854	4	CREBBP|EP300|G6PD|PGD	-3.1736			Epigenetic regulation of gene expression by MLL3 and MLL4 complexes	-4.18387	4.63101	10	CCNC|CDK5|CREBBP|EP300|H2BC17|HDAC3|MED24|MED12|SIRT1|AJUBA	-2.83705
Deadenylation-dependent mRNA decay	-0.791733	1.88377	4	CNOT3|EXOSC2|EDC4|EXOSC4	0			Regulation of T cell activation by CD28 family	-1.42456	4.07043	3	HLA-DPA1|HLA-DPB1|HLA-DQA2	0			Aberrant regulation of mitotic G1/S transition in cancer due to RB1 defects	-4.32586	11.5236	5	CCND1|CCNE1|CDK2|E2F3|TFDP1	-3.15279			MLL4 and MLL3 complexes regulate expression of PPARG target genes in adipogenesis and hepatic steatosis	-4.18387	4.63101	10	CCNC|CDK5|CREBBP|EP300|H2BC17|HDAC3|MED24|MED12|SIRT1|AJUBA	-2.83705
DNA strand elongation	-0.77815	2.11924	3	DNA2|POLD1|RFC5	0			COPII-mediated vesicle transport	-1.42456	4.07043	3	NSF|BET1|YKT6	0			Defective binding of RB1 mutants to E2F1,(E2F2, E2F3)	-4.32586	11.5236	5	CCND1|CCNE1|CDK2|E2F3|TFDP1	-3.15279			Epigenetic regulation of adipogenesis genes by MLL3 and MLL4 complexes	-4.18387	4.63101	10	CCNC|CDK5|CREBBP|EP300|H2BC17|HDAC3|MED24|MED12|SIRT1|AJUBA	-2.83705
L1CAM interactions	-0.759313	1.52935	7	DPYSL2|ITGB1|SCN1B|NRP1|TUBB4B|SPTBN4|TUBAL3	0			Sensory processing of sound by inner hair cells of the cochlea	-1.38881	3.93913	3	ACTB|CAPZA1|TWF1	0			HIV Transcription Initiation	-4.26021	5.88439	8	ERCC2|ERCC3|GTF2E1|POLR2A|TAF1|TAF2|TAF7|TAF3	-3.09384			Hh mutants abrogate ligand secretion	-4.17706	8.53912	6	PSMA6|PSMB5|SEL1L|UBA52|DERL2|SYVN1	-2.83243
O-linked glycosylation of mucins	-0.755036	1.68194	5	MUC2|MUC7|ST6GALNAC4|B3GNT8|MUC5B	0			Mitochondrial protein import	-1.38881	3.93913	3	ATP5MC1|CHCHD2|TOMM7	0			RNA Polymerase II HIV Promoter Escape	-4.26021	5.88439	8	ERCC2|ERCC3|GTF2E1|POLR2A|TAF1|TAF2|TAF7|TAF3	-3.09384			Transcriptional Regulation by NPAS4	-4.14981	11.2213	5	CDK5|CREBBP|FOS|REST|AGO4	-2.80605
MET promotes cell motility	-0.748418	2.05088	3	COL5A1|ITGB1|LAMC3	0			Regulation of mRNA stability by proteins that bind AU-rich elements	-1.37146	3.8766	3	HSPA1A|HSPA1B|YWHAZ	0			RNA Polymerase II Promoter Escape	-4.26021	5.88439	8	ERCC2|ERCC3|GTF2E1|POLR2A|TAF1|TAF2|TAF7|TAF3	-3.09384			Signaling by WNT	-4.14698	3.25376	15	AKT1|CREBBP|CSNK2B|EP300|MYC|PFN1|PSMA6|PSMB5|SOX4|UBA52|H2BC17|CHD8|KREMEN2|CDC73|AGO4	-2.80365
Pyruvate metabolism	-0.744262	1.80361	4	GPT|PC|MAEA|RMND5B	0			Cyclin E associated events during G1/S transition	-1.37146	3.8766	3	CDK2|CDK4|MYC	0			RNA Polymerase II Transcription Pre-Initiation And Promoter Opening	-4.26021	5.88439	8	ERCC2|ERCC3|GTF2E1|POLR2A|TAF1|TAF2|TAF7|TAF3	-3.09384			Unfolded Protein Response (UPR)	-4.12037	5.76303	8	CALR|EIF2S1|EXTL3|KHSRP|TATDN2|SEC31A|CXXC1|SYVN1	-2.77964
HIV Transcription Initiation	-0.744262	1.80361	4	GTF2H3|POLR2I|TAF7|TAF10	0			Downstream TCR signaling	-1.35444	3.81603	3	HLA-DPA1|HLA-DPB1|HLA-DQA2	0			RNA Polymerase II Transcription Initiation	-4.26021	5.88439	8	ERCC2|ERCC3|GTF2E1|POLR2A|TAF1|TAF2|TAF7|TAF3	-3.09384			Major pathway of rRNA processing in the nucleolus and cytosol	-4.11062	3.8473	12	RPSA|RPL10A|RPL3L|RPL8|RPL13|RPLP0|RPS2|RPS10|RPS11|RPS19|RPS29|UBA52	-2.77075
RNA Polymerase II HIV Promoter Escape	-0.744262	1.80361	4	GTF2H3|POLR2I|TAF7|TAF10	0			Cyclin A:Cdk2-associated events at S phase entry	-1.33776	3.75732	3	CDK2|CDK4|MYC	0			RNA Polymerase II Transcription Initiation And Promoter Clearance	-4.26021	5.88439	8	ERCC2|ERCC3|GTF2E1|POLR2A|TAF1|TAF2|TAF7|TAF3	-3.09384			Cellular Senescence	-4.10035	4.14102	11	CDKN1A|FOS|RING1|RPS6KA3|SP1|UBA52|H2BC17|MAP4K4|TNIK|UBE2S|AGO4	-2.76134
RNA Polymerase II Promoter Escape	-0.744262	1.80361	4	GTF2H3|POLR2I|TAF7|TAF10	0			Translocation of SLC2A4 (GLUT4) to the plasma membrane	-1.33776	3.75732	3	ACTB|RALA|YWHAZ	0			RHO GTPase cycle	-4.24068	2.35298	26	ACTB|CAPZB|HSP90AB1|MCAM|PAK2|PIK3CA|PKN2|SOS1|TFRC|RAB7A|DDX39B|USP9X|HGS|DLG5|SLC4A7|PGRMC2|GNA13|FERMT2|WWP2|CDC37|CYFIP1|SCRIB|COPS4|PHIP|EMC3|ELMO2	-3.0746			Metabolism of amino acids and derivatives	-4.09531	2.95227	17	AMD1|RPSA|RPL10A|PSMA6|PSMB5|RPL3L|RPL8|RPL13|RPLP0|RPS2|RPS10|RPS11|RPS19|RPS29|SMS|UBA52|ADO	-2.75759
RNA Polymerase II Transcription Pre-Initiation And Promoter Opening	-0.744262	1.80361	4	GTF2H3|POLR2I|TAF7|TAF10	0			Sensory processing of sound	-1.28955	3.59156	3	ACTB|CAPZA1|TWF1	0			G1/S Transition	-4.19589	3.8771	12	CCND1|CCNA2|CCNE1|CDK2|CKS1B|HDAC1|PPP2R1A|RPA1|TFDP1|TK1|TYMS|POLE3	-3.03297			Signaling by NOTCH1	-4.04182	6.58798	7	CCNC|CREBBP|EP300|MYC|UBA52|HDAC3|FBXW7	-2.71111
RNA Polymerase II Transcription Initiation	-0.744262	1.80361	4	GTF2H3|POLR2I|TAF7|TAF10	0			SARS-CoV-1 Infection	-1.23688	2.75961	4	RPS9|RPS20|RPS26|YWHAZ	0			activated TAK1 mediates p38 MAPK activation	-4.1736	10.8034	5	TRAF6|UBE2N|IKBKG|TAB1|TAB2	-3.01638			Estrogen-dependent gene expression	-4.04161	4.45425	10	CBFB|CCNT1|CREBBP|EP300|FOS|MYC|SP1|H2BC17|CARM1|AGO4	-2.71111
RNA Polymerase II Transcription Initiation And Promoter Clearance	-0.744262	1.80361	4	GTF2H3|POLR2I|TAF7|TAF10	0			Clathrin-mediated endocytosis	-1.23688	2.75961	4	ACTB|RAB5B|SYT1|VAMP8	0			JNK (c-Jun kinases) phosphorylation and activation mediated by activated human TAK1	-4.1736	10.8034	5	TRAF6|UBE2N|IKBKG|TAB1|TAB2	-3.01638			Mitotic Anaphase	-4.02047	3.76456	12	TNPO1|PSMA6|PSMB5|UBA52|VRK1|AURKB|NUP93|NUP188|UBE2S|NDC1|TAOK1|TUBA1C	-2.69082
Non-integrin membrane-ECM interactions	-0.735594	1.65566	5	ACTA2|COL5A1|ITGB1|SDC1|LAMC3	0			Translation	-1.2315	2.03522	7	EIF4B|RPL5|RPL41|RPS9|RPS20|RPS26|MRPL32	0			RHO GTPase Effectors	-4.17014	2.61146	21	ACTB|AR|CTNNB1|CENPI|PAK2|PIK3C3|PPP1CB|PPP2R1A|PKN2|MAPK1|PTK2|YWHAZ|H2AC6|H2BC9|ARPC4|ACTR3|ACTR2|CYFIP1|PIK3R4|RCC2|CENPM	-3.0132			MAPK3 (ERK1) activation	-4.01632	29.1753	3	JAK1|JAK2|TYK2	-2.69044
Chondroitin sulfate/dermatan sulfate metabolism	-0.721751	1.76604	4	IDUA|SDC1|DSEL|CHSY3	0			Transport to the Golgi and subsequent modification	-1.22711	2.39437	5	CAPZA1|NSF|BET1|YKT6|MAN1A2	0			Signaling by NOTCH1 PEST Domain Mutants in Cancer	-4.12574	5.64421	8	CCNC|CREBBP|EP300|KAT2A|HDAC1|NCOR2|NCSTN|PSENEN	-2.97331			MAPK1 (ERK2) activation	-4.01632	29.1753	3	JAK1|JAK2|TYK2	-2.69044
Sensory processing of sound by outer hair cells of the cochlea	-0.721751	1.76604	4	ATP2B2|KCNN2|CDH23|EPS8L2	0			Mitotic G1 phase and G1/S transition	-1.21536	2.71362	4	CDK2|CDK4|CDKN2C|MYC	0			Signaling by NOTCH1 in Cancer	-4.12574	5.64421	8	CCNC|CREBBP|EP300|KAT2A|HDAC1|NCOR2|NCSTN|PSENEN	-2.97331			RUNX1 regulates transcription of genes involved in differentiation of myeloid cells	-4.01632	29.1753	3	RUNX2|CBFB|CREBBP	-2.69044
Regulation of RAS by GAPs	-0.721751	1.76604	4	HRAS|PSMD8|RASA3|SPRED3	0			Protein ubiquitination	-1.21485	3.34556	3	H2BC5|H2BC11|UBE2Z	0			Constitutive Signaling by NOTCH1 PEST Domain Mutants	-4.12574	5.64421	8	CCNC|CREBBP|EP300|KAT2A|HDAC1|NCOR2|NCSTN|PSENEN	-2.97331			Interleukin-27 signaling	-4.01632	29.1753	3	JAK1|JAK2|TYK2	-2.69044
Metabolic disorders of biological oxidation enzymes	-0.720092	1.98679	3	CYP11B1|CYP11B2|OPLAH	0			MAPK1/MAPK3 signaling	-1.20617	2.15177	6	ACTB|DUSP6|IL6|KITLG|RAP1A|RAP1B	0			Signaling by NOTCH1 HD+PEST Domain Mutants in Cancer	-4.12574	5.64421	8	CCNC|CREBBP|EP300|KAT2A|HDAC1|NCOR2|NCSTN|PSENEN	-2.97331			Deadenylation of mRNA	-3.99926	15.5602	4	EIF4A1|EIF4A3|PAN2|CNOT11	-2.67809
FGFR2 mutant receptor activation	-0.720092	1.98679	3	FGF8|POLR2I|FGF20	0			Metabolism of water-soluble vitamins and cofactors	-1.20479	2.69119	4	SLC2A3|MMACHC|MMADHC|PNPO	0			Constitutive Signaling by NOTCH1 HD+PEST Domain Mutants	-4.12574	5.64421	8	CCNC|CREBBP|EP300|KAT2A|HDAC1|NCOR2|NCSTN|PSENEN	-2.97331			Mitotic Metaphase and Anaphase	-3.99833	3.74443	12	TNPO1|PSMA6|PSMB5|UBA52|VRK1|AURKB|NUP93|NUP188|UBE2S|NDC1|TAOK1|TUBA1C	-2.67784
Diseases of carbohydrate metabolism	-0.720092	1.98679	3	GAA|IDUA|TALDO1	0			Nervous system development	-1.19202	1.74322	10	ACTB|RHOC|CSNK2B|NAB1|RPL5|RPL41|RPS9|RPS20|RPS26|PSENEN	0			SUMOylation of transcription cofactors	-4.0979	6.54042	7	CREBBP|EP300|ING2|RNF2|NCOR2|TRIM28|SIN3A	-2.9513			Cyclin E associated events during G1/S transition	-3.99706	6.48341	7	AKT1|CDK7|CDKN1A|MYC|PSMA6|PSMB5|UBA52	-2.67739
HSP90 chaperone cycle for steroid hormone receptors (SHR) in the presence of ligand	-0.700007	1.73	4	DYNC1H1|TUBB4B|DCTN6|TUBAL3	0			SARS-CoV-2-host interactions	-1.17593	2.31274	5	RPS9|RPS20|RPS26|SNRPG|YWHAZ	0			SUMOylation of DNA damage response and repair proteins	-4.04511	4.86152	9	RNF2|RPA1|TPR|SMC3|NSMCE4A|NSMCE3|SMC6|NSMCE1|NSMCE2	-2.90263			Signaling by NOTCH4	-3.95314	6.38211	7	AKT1|CREBBP|EP300|PSMA6|PSMB5|UBA52|FBXW7	-2.63798
Formation of TC-NER Pre-Incision Complex	-0.700007	1.73	4	GTF2H3|POLR2I|COPS7A|UVSSA	0			Signaling by ROBO receptors	-1.16765	2.29968	5	RPL5|RPL41|RPS9|RPS20|RPS26	0			CLEC7A (Dectin-1) signaling	-4.04511	4.86152	9	CHUK|IKBKB|TRAF6|UBE2N|IKBKG|UBA3|UBE2M|TAB1|TAB2	-2.90263			Interleukin-12 signaling	-3.94417	7.78009	6	HNRNPA2B1|JAK1|JAK2|RPLP0|SOD2|TYK2	-2.63022
Assembly and cell surface presentation of NMDA receptors	-0.693078	1.92659	3	TUBB4B|TUBAL3|GRIN3B	0			Intra-Golgi and retrograde Golgi-to-ER traffic	-1.11939	2.22428	5	CAPZA1|NSF|VPS52|YKT6|MAN1A2	0			NFE2L2 regulating anti-oxidant/detoxification enzymes	-4.03279	10.1679	5	ATF4|CREBBP|EP300|GCLC|PRDX1	-2.89303			Cyclin A:Cdk2-associated events at S phase entry	-3.91005	6.28392	7	AKT1|CDK7|CDKN1A|MYC|PSMA6|PSMB5|UBA52	-2.60095
Molecules associated with elastic fibres	-0.693078	1.92659	3	FBN2|ITGB1|EFEMP2	0			mRNA Splicing - Major Pathway	-1.11158	2.21219	5	HNRNPA2B1|SNRPA|SNRPG|U2AF1L4|HNRNPA3	0			Regulation of MITF-M-dependent genes involved in cell cycle and proliferation	-4.03279	10.1679	5	CCND1|CDK2|CTNNB1|HDAC1|SIN3A	-2.89303			Glycolysis	-3.91005	6.28392	7	GPI|HK2|NUP214|NUP93|NUP188|NDC1|PGP	-2.60095
RND3 GTPase cycle	-0.693078	1.92659	3	EPHA2|ANKRD26|SCRIB	0			Interferon gamma signaling	-1.10796	3.01513	3	HLA-DPA1|HLA-DPB1|HLA-DQA2	0			Diseases of metabolism	-4.02735	2.70306	19	AHCY|DLD|FDX1|GALE|GFPT1|B4GALT1|GCLC|GSS|PMM2|SFTPC|MOGS|MPDU1|ALG3|DOLK|C1GALT1C1|C1GALT1|ALG8|ALG9|ADAMTS12	-2.89092			Mitochondrial biogenesis	-3.89993	5.36558	8	ALAS1|ATP5PF|CREBBP|GABPA|SOD2|HDAC3|CARM1|PPRC1	-2.59123
Metabolism of steroid hormones	-0.642659	1.8165	3	CYP11B1|CYP11B2|LHB	0			MITF-M-dependent gene expression	-1.09556	2.97836	3	ACTB|CDK2|SOX2	0			LRR FLII-interacting protein 1 (LRRFIP1) activates type I IFN production	-4.02501	25.9281	3	CREBBP|CTNNB1|EP300	-2.89092			MAP kinase activation	-3.88975	7.61096	6	ATF1|CHUK|DUSP6|FOS|RPS6KA3|UBA52	-2.58265
Maturation of spike protein	-0.642659	1.8165	3	MAN1B1|MGAT4B|ST6GALNAC4	0			Metabolism of vitamins and cofactors	-1.08096	2.16512	5	SLC2A3|MMACHC|MMADHC|PNPO|APOM	0			Interleukin-1 family signaling	-4.00207	3.70401	12	ALOX5|CHUK|IKBKB|TRAF6|UBE2N|IKBKG|USP14|N4BP1|TAB1|USP18|TAB2|TBK1	-2.87119			Transcriptional regulation by the AP-2 (TFAP2) family of transcription factors	-3.8386	9.72511	5	CDKN1A|CREBBP|EP300|MYC|DEK	-2.53587
Cellular response to hypoxia	-0.639052	1.63019	4	PSMD8|UBE2D2|CUL2|WTIP	0			Processing of Capped Intron-Containing Pre-mRNA	-1.03748	1.9383	6	HNRNPA2B1|SNRPA|SNRPG|RNPC3|U2AF1L4|HNRNPA3	0			Transcriptional regulation of brown and beige adipocyte differentiation	-3.99444	7.68239	6	HDAC1|HNRNPU|MTA1|MTA2|GATAD2A|MTA3	-2.86489			Hedgehog ligand biogenesis	-3.83671	7.44902	6	PSMA6|PSMB5|SEL1L|UBA52|DERL2|SYVN1	-2.53557
Protein-protein interactions at synapses	-0.629562	1.51375	5	NRXN2|LRFN1|LRFN4|LRFN3|LRRC4B	0			ER to Golgi Anterograde Transport	-1.03316	2.34269	4	CAPZA1|NSF|BET1|YKT6	0			Transcriptional regulation of brown and beige adipocyte differentiation by EBF2	-3.99444	7.68239	6	HDAC1|HNRNPU|MTA1|MTA2|GATAD2A|MTA3	-2.86489			HCMV Infection	-3.80227	4.16791	10	ITGB1|NUP214|H2BC17|HDAC3|NUP93|TRIM28|CBX1|NUP188|NDC1|TUBA1C	-2.50543
Regulation of insulin secretion	-0.629562	1.51375	5	ADRA2C|FFAR1|PLCB3|SYT5|KCNG2	0			RHO GTPase cycle	-0.997251	1.70489	8	ACTB|RHOC|CCT6A|TWF1|ABCD3|YKT6|DOCK7|ARHGAP27	0			Hemostasis	-3.99014	2.06778	32	ACTB|CAPZB|CD36|CD44|CDK2|GATA3|GNA11|HDAC1|IRF1|IRF2|ITGAV|ITPK1|JAK2|PIK3CA|PPP2R1A|PRKAR1A|PRKAR2A|MAPK1|PTK2|PTPN1|RAD51C|RAF1|SLC16A1|SOS1|YWHAZ|SLC7A5|BCAR1|KIF20A|GNA13|VPS45|SIN3A|MFN1	-2.86113			SARS-CoV-2 modulates host translation machinery	-3.785	7.29383	6	RPSA|RPS2|RPS10|RPS11|RPS19|RPS29	-2.4905
Ca2+ pathway	-0.620059	1.59943	4	NFATC1|PDE6B|PLCB3|PPP3CB	0			Axon guidance	-0.995919	1.64277	9	ACTB|RHOC|CSNK2B|RPL5|RPL41|RPS9|RPS20|RPS26|PSENEN	0			Interleukin-1 signaling	-3.94137	4.268	10	CHUK|IKBKB|TRAF6|UBE2N|IKBKG|USP14|N4BP1|TAB1|USP18|TAB2	-2.81605			Interleukin-6 signaling	-3.77886	25.0074	3	JAK1|JAK2|TYK2	-2.48552
TNF signaling	-0.619107	1.76604	3	UBE2D2|CLIP3|MIB2	0			KEAP1-NFE2L2 pathway	-0.960784	2.59815	3	CSNK2B|MYC|PRDX1	0			ZBP1(DAI) mediated induction of type I IFNs	-3.90191	9.60299	5	CHUK|IKBKB|IKBKG|RIPK1|TBK1	-2.78025			NFE2L2 regulating anti-oxidant/detoxification enzymes	-3.76964	13.7296	4	CREBBP|EP300|NFE2L2|PRDX1	-2.47924
Gene and protein expression by JAK-STAT signaling after Interleukin-12 stimulation	-0.619107	1.76604	3	HNRNPF|LMNB1|TALDO1	0			Protein localization	-0.935488	2.15652	4	ATP5MC1|ABCD3|CHCHD2|TOMM7	0			Protein lipoylation	-3.8961	13.8283	4	FDX1|LIAS|LIPT1|LIPT2	-2.77885			Diseases of programmed cell death	-3.76312	5.12973	8	CDK5|DNMT1|FOXO3|PRDX1|SOD2|H2BC17|RIPK1|FADD	-2.47478
Recycling pathway of L1	-0.596573	1.71831	3	DPYSL2|TUBB4B|TUBAL3	0			Platelet activation, signaling and aggregation	-0.910154	1.911	5	CD63|GNG5|RAP1A|RAP1B|YWHAZ	0			Antiviral mechanism by IFN-stimulated genes	-3.89135	3.60739	12	CHUK|IKBKB|ILF2|ILF3|JAK1|PPP2R1A|TPR|UBE2N|IKBKG|BECN1|USP18|ARIH1	-2.77462			mRNA 3'-end processing	-3.73454	7.14498	6	CSTF1|SRSF7|EIF4A3|NUDT21|WDR33|THOC6	-2.44812
Regulation of beta-cell development	-0.596573	1.71831	3	AKT2|NOTCH1|ONECUT3	0			RAF/MAP kinase cascade	-0.84478	1.81716	5	ACTB|DUSP6|KITLG|RAP1A|RAP1B	0			Protein localization	-3.88114	3.20524	14	CS|NDUFB8|PEX12|UBE2D3|USP9X|PEX3|PEX16|TOMM70|PITRM1|COQ2|TIMM22|FIS1|TOMM7|ATAD1	-2.76518			Immunoregulatory interactions between a Lymphoid and a non-Lymphoid cell	-3.71842	4.48851	9	HLA-A|HLA-B|HLA-F|ICAM1|ITGB1|LAIR1|TYROBP|VCAM1|LILRA1	-2.43351
DAP12 interactions	-0.596573	1.71831	3	HRAS|KIR2DS4|TYROBP	0			G1/S Transition	-0.838845	2.28248	3	CDK2|CDK4|MYC	0			Diseases of glycosylation	-3.87558	3.3791	13	GALE|GFPT1|B4GALT1|PMM2|MOGS|MPDU1|ALG3|DOLK|C1GALT1C1|C1GALT1|ALG8|ALG9|ADAMTS12	-2.76116			Interleukin-12 family signaling	-3.6853	7.00208	6	HNRNPA2B1|JAK1|JAK2|RPLP0|SOD2|TYK2	-2.4053
Aspirin ADME	-0.574999	1.67309	3	CYP2C8|CYP2C9|CYP2E1	0			Transcriptional Regulation by TP53	-0.832973	1.69014	6	CDK2|CSNK2B|GTF2H4|PRDX1|PMS2|YWHAZ	0			Cellular response to chemical stress	-3.84504	3.03252	15	ATF4|COX6B1|CREBBP|CSNK2A2|EP300|G6PD|GCLC|PRDX1|PGD|NCOR2|KEAP1|CCS|CARM1|SIN3A|HM13	-2.73241			RMTs methylate histone arginines	-3.66726	5.75288	7	ACTL6A|JAK2|RPS2|CARM1|PRMT7|PBRM1|ARID2	-2.39089
Dual Incision in GG-NER	-0.574999	1.67309	3	GTF2H3|POLD1|RFC5	0			Interferon Signaling	-0.82786	1.79314	5	HLA-DPA1|HLA-DPB1|HLA-DQA2|HSPA1A|HSPA1B	0			Transcriptional regulation by RUNX3	-3.83707	4.57554	9	CCND1|CBFB|CREBBP|CTNNB1|EP300|KAT2A|BRD2|YAP1|WWTR1	-2.72547			Deregulated CDK5 triggers multiple neurodegenerative pathways in Alzheimer's disease models	-3.6664	12.9668	4	CDK5|FOXO3|PRDX1|SOD2	-2.39089
Smooth Muscle Contraction	-0.574999	1.67309	3	ACTA2|ALDH2|MYL5	0			Rab regulation of trafficking	-0.805419	2.20023	3	RAB5B|TBC1D15|CCZ1B	0			Signaling by NTRKs	-3.8189	3.80279	11	CREB1|CRKL|EP300|JUNB|FURIN|PIK3CA|PPP2R1A|MAPK1|MAPK7|SOS1|FOSL1	-2.70781			Neurodegenerative Diseases	-3.6664	12.9668	4	CDK5|FOXO3|PRDX1|SOD2	-2.39089
Elastic fibre formation	-0.554329	1.63019	3	FBN2|ITGB1|EFEMP2	0			Diseases of metabolism	-0.743611	1.67507	5	CYP21A2|SLC35D1|MMACHC|MMADHC|POMGNT1	0			E3 ubiquitin ligases ubiquitinate target proteins	-3.81792	5.1216	8	HLA-A|PEX12|UBE2A|UBE2D3|UBE2L3|UBE2N|H2BC9|RNF40	-2.70708			Signaling by CSF3 (G-CSF)	-3.6664	12.9668	4	JAK1|JAK2|TYK2|UBA52	-2.39089
Somitogenesis	-0.554329	1.63019	3	NOTCH1|PSMD8|DLL3	0			Glycerophospholipid biosynthesis	-0.728937	2.0184	3	CSNK2B|OSBPL8|SLC44A5	0			Regulation of MITF-M-dependent genes involved in pigmentation	-3.81044	7.15257	6	ACTB|CREB1|CTNNB1|DPF2|SMARCA4|SMARCD1	-2.70087			Inactivation of CSF3 (G-CSF) signaling	-3.6664	12.9668	4	JAK1|JAK2|TYK2|UBA52	-2.39089
Amine ligand-binding receptors	-0.534514	1.58943	3	ADRA1A|ADRA2C|DRD4	0			Macroautophagy	-0.728937	2.0184	3	CSNK2B|TOMM7|ATG4C	0			Intra-Golgi traffic	-3.80232	5.90233	7	GOSR1|RGP1|COG5|VPS45|COG2|COG4|COG7	-2.69452			TGFBR3 expression	-3.6664	12.9668	4	EP300|MYF6|SP1|AGO4	-2.39089
Carboxyterminal post-translational modifications of tubulin	-0.515509	1.55067	3	TUBB4B|TUBAL3|TPGS1	0			Signaling by TGFB family members	-0.687357	1.92304	3	INHBA|MYC|PSENEN	0			Retrograde transport at the Trans-Golgi-Network	-3.80232	5.90233	7	VPS52|RGP1|COG5|COG2|COG4|VPS53|COG7	-2.69452			Mitotic G1 phase and G1/S transition	-3.63553	4.3763	9	AKT1|CDK7|CDKN1A|JAK2|MYC|PSMA6|PSMB5|UBA52|CDT1	-2.36436
Regulation of Complement cascade	-0.49727	1.51375	3	C1S|C8G|CD81	0			Leishmania infection	-0.687357	1.92304	3	ACTB|GNG5|IL6	0			Growth hormone receptor signaling	-3.77972	9.09757	5	JAK2|MAPK1|PTPN1|SOCS1|SOCS3	-2.67393			Cellular response to hypoxia	-3.59023	6.73277	6	CREBBP|EP300|PSMA6|PSMB5|UBA52|AJUBA	-2.32354
								Parasitic Infection Pathways	-0.687357	1.92304	3	ACTB|GNG5|IL6	0			RMTs methylate histone arginines	-3.6912	4.38221	9	CCND1|JAK2|SMARCA4|SMARCD1|H2AC6|CARM1|PRMT7|PBRM1|ARID2	-2.59412			tRNA modification in the mitochondrion	-3.5803	21.8815	3	MTO1|TRMU|GTPBP3	-2.3194
								CDC42 GTPase cycle	-0.680712	1.90801	3	YKT6|DOCK7|ARHGAP27	0			Transcription-Coupled Nucleotide Excision Repair (TC-NER)	-3.6912	4.38221	9	ERCC2|ERCC3|POLD1|POLR2A|RPA1|USP7|COPS4|POLE3|XAB2	-2.59412			RUNX2 regulates genes involved in cell migration	-3.5803	21.8815	3	AKT1|RUNX2|CBFB	-2.3194
								SARS-CoV-2 Infection	-0.672909	1.57769	5	RPS9|RPS20|RPS26|SNRPG|YWHAZ	0			Signaling by NOTCH3	-3.66775	5.6278	7	CREBBP|EP300|KAT2A|YBX1|WWP2|NCSTN|PSENEN	-2.57328			Interleukin-35 Signalling	-3.5803	21.8815	3	JAK1|JAK2|TYK2	-2.3194
								S Phase	-0.661238	1.86432	3	CDK2|CDK4|MYC	0			RNA Polymerase I Promoter Clearance	-3.66696	3.65652	11	ERCC2|ERCC3|KAT2A|HDAC1|H2AC6|H2BC9|MTA1|MTA2|POLR1H|GATAD2A|MTA3	-2.57328			STAT3 nuclear events downstream of ALK signaling	-3.5803	21.8815	3	DNMT1|EP300|HDAC3	-2.3194
								Autophagy	-0.648628	1.83628	3	CSNK2B|TOMM7|ATG4C	0			Downregulation of TGF-beta receptor signaling	-3.66522	8.64269	5	PPP1CA|PPP1CB|TGFBR2|STRAP|PPP1R15A	-2.57328			NFE2L2 regulates pentose phosphate pathway genes	-3.5803	21.8815	3	CREBBP|EP300|NFE2L2	-2.3194
								RAC1 GTPase cycle	-0.531995	1.58588	3	YKT6|DOCK7|ARHGAP27	0			Class I peroxisomal membrane protein import	-3.66522	8.64269	5	PEX12|PEX3|PEX16|FIS1|ATAD1	-2.57328			NGF-stimulated transcription	-3.57248	8.58098	5	ATF1|CDK5|EP300|FOS|REST	-2.31301
																Diseases of mitotic cell cycle	-3.6415	6.69112	6	ATRX|CCND1|CCNE1|CDK2|E2F3|TFDP1	-2.55448			Diseases associated with N-glycosylation of proteins	-3.56964	12.2844	4	MOGS|ALG3|ALG6|ALG12	-2.31232
																Pre-NOTCH Transcription and Translation	-3.63936	3.9285	10	CCND1|CREBBP|E2F3|EP300|KAT2A|JUN|TFDP1|H2AC6|H2BC9|AGO2	-2.55448			Defective Intrinsic Pathway for Apoptosis	-3.56964	12.2844	4	CDK5|FOXO3|PRDX1|SOD2	-2.31232
																IkBA variant leads to EDA-ID	-3.63655	20.7425	3	CHUK|IKBKB|IKBKG	-2.55448			PKMTs methylate histone lysines	-3.54432	6.60574	6	NFKB2|SUV39H1|KMT2B|SETD2|ASH1L|DOT1L	-2.28948
																G2 Phase	-3.63655	20.7425	3	CCNA2|CDK2|E2F3	-2.55448			Transport of Mature mRNA Derived from an Intronless Transcript	-3.51165	8.33581	5	NUP214|NUP93|NUP188|WDR33|NDC1	-2.26209
																NFE2L2 regulating ER-stress associated genes	-3.63655	20.7425	3	ATF4|CREBBP|EP300	-2.55448			TAK1-dependent IKK and NF-kappa-B activation	-3.51165	8.33581	5	CHUK|HMGB1|NFKB2|UBA52|NLRC5	-2.26209
																Neddylation	-3.62296	2.77956	16	NEDD8|UBE2D3|CUL5|CUL2|SOCS3|UBA3|UBE2M|KEAP1|DCAF7|FBXO7|COPS4|COMMD4|CAND1|FBXL18|FBXO11|UBE2F	-2.54208			Interleukin-17 signaling	-3.49943	6.48341	6	ATF1|CHUK|DUSP6|FOS|RPS6KA3|UBA52	-2.25162
																Signaling by NTRK1 (TRKA)	-3.59883	3.88436	10	CREB1|CRKL|EP300|JUNB|PIK3CA|PPP2R1A|MAPK1|MAPK7|SOS1|FOSL1	-2.5198			Glucose metabolism	-3.48326	5.3744	7	GPI|HK2|NUP214|NUP93|NUP188|NDC1|PGP	-2.23788
																RNA Polymerase II Pre-transcription Events	-3.59835	4.26215	9	ERCC2|ERCC3|GTF2E1|NCBP1|POLR2A|TAF1|TAF2|TAF7|TAF3	-2.5198			C-type lectin receptors (CLRs)	-3.48088	4.66805	8	CHUK|CREBBP|EP300|NFKB2|PSMA6|PSMB5|RELB|UBA52	-2.23585
																Gap-filling DNA repair synthesis and ligation in TC-NER	-3.5967	4.76838	8	ERCC2|ERCC3|POLD1|POLR2A|RPA1|USP7|POLE3|XAB2	-2.51913			Interleukin-20 family signaling	-3.47863	11.6701	4	JAK1|JAK2|STAT2|TYK2	-2.23464
																Bacterial Infection Pathways	-3.5967	4.76838	8	CTNNB1|GSK3A|HSP90AB1|FURIN|MAPK1|MAP2K3|RAB7A|HGS	-2.51913			Transport of Mature mRNAs Derived from Intronless Transcripts	-3.45282	8.10426	5	NUP214|NUP93|NUP188|WDR33|NDC1	-2.21226
																RNA Polymerase I Transcription	-3.59394	3.58753	11	ERCC2|ERCC3|KAT2A|HDAC1|H2AC6|H2BC9|MTA1|MTA2|POLR1H|GATAD2A|MTA3	-2.51708			NS1 Mediated Effects on Host Pathways	-3.45282	8.10426	5	EIF2AK2|NUP214|NUP93|NUP188|NDC1	-2.21226
																Interleukin-3, Interleukin-5 and GM-CSF signaling	-3.56201	6.48202	6	CRKL|JAK1|JAK2|PIK3CA|SOS1|YWHAZ	-2.48699			Pre-NOTCH Expression and Processing	-3.4515	4.62184	8	CREBBP|ELF3|EP300|NOTCH3|SEL1L|H2BC17|TMED2|AGO4	-2.21129
																Regulation of pyruvate metabolism	-3.56201	6.48202	6	DLD|LDHA|PDHA1|PDHB|PKM|MAEA	-2.48699			UCH proteinases	-3.44824	5.30461	7	ACTL6A|PSMA6|PSMB5|TGFB1|UBA52|BAP1|INO80	-2.20837
																DNA Double-Strand Break Repair	-3.56174	3.1428	13	CCNA2|CDK2|FEN1|POLD1|RAD51C|RNF4|RPA1|UBE2N|BAP1|H2BC9|SMARCA5|POLE3|PPP4R2	-2.48699			Gastrulation	-3.42248	4.57652	8	CREBBP|DLX5|EP300|FGF4|PSMA6|PSMB5|CXCR4|ZEB2	-2.18466
																RUNX2 regulates osteoblast differentiation	-3.55754	8.23114	5	AR|CBFB|MAPK1|YAP1|WWTR1	-2.48419			Endosomal/Vacuolar pathway	-3.40978	19.4502	3	HLA-A|HLA-B|HLA-F	-2.17939
																Dual incision in TC-NER	-3.54444	4.68756	8	ERCC2|ERCC3|POLD1|POLR2A|RPA1|USP7|POLE3|XAB2	-2.47327			NF-kB activation through FADD/RIP-1 pathway mediated by caspase-8 and -10	-3.40978	19.4502	3	CHUK|RIPK1|FADD	-2.17939
																Diseases associated with glycosylation precursor biosynthesis	-3.54383	11.5236	4	GALE|GFPT1|PMM2|DOLK	-2.47327			FOXO-mediated transcription of cell death genes	-3.40978	19.4502	3	CREBBP|EP300|FOXO3	-2.17939
																Signaling by MET	-3.49331	4.60944	8	ARF6|CRKL|PIK3CA|PTK2|PTPN1|SOS1|USP8|HGS	-2.42506			NFE2L2 regulating MDR associated enzymes	-3.40978	19.4502	3	CREBBP|EP300|NFE2L2	-2.17939
																N-glycan trimming in the ER and Calnexin/Calreticulin cycle	-3.48554	6.2856	6	CALR|PDIA3|RAD23B|MOGS|NGLY1|UGGT1	-2.41867			G2/M Transition	-3.40054	3.7166	10	CDK7|CDKN1A|EP300|NEK2|PSMA6|PSMB5|UBA52|CEP43|TUBA1C|AJUBA	-2.17082
																Signaling by ERBB4	-3.48	5.26077	7	GABRB3|PIK3CA|SOS1|YAP1|TAB2|NCSTN|PSENEN	-2.41519			Co-stimulation by CD28	-3.39588	7.88523	5	AKT1|MTOR|PIK3CA|MLST8|MAPKAP1	-2.16849
																ATF4 activates genes in response to endoplasmic reticulum stress	-3.45599	7.85699	5	ATF4|CEBPG|DIS3|EXOSC7|EXOSC2	-2.39346			SUMOylation of transcription cofactors	-3.39588	7.88523	5	CREBBP|EP300|RING1|SAFB|TRIM28	-2.16849
																VEGFA-VEGFR2 Pathway	-3.42232	4.04074	9	ACTB|CTNNB1|ITGAV|PAK2|PIK3CA|PTK2|BCAR1|CYFIP1|ELMO2	-2.36283			Signaling by TGFBR3	-3.39588	7.88523	5	EP300|MYF6|SP1|TGFB1|AGO4	-2.16849
																Signaling by PTK6	-3.42083	5.14884	7	CCND1|CCNE1|CDK2|PTPN1|SOCS3|BCAR1|ELMO2	-2.36283			HSF1-dependent transactivation	-3.39276	11.1144	4	CREBBP|EP300|MTOR|MLST8	-2.16736
																Transcriptional Regulation by MECP2	-3.42083	5.14884	7	CREB1|HDAC1|PTPN1|NCOR2|SIN3A|AGO2|DGCR8	-2.36283			Response of endothelial cells to shear stress	-3.37984	5.17031	7	AKT1|CHUK|MTOR|ITGB1|PIK3CA|MLST8|MAPKAP1	-2.15544
																Signaling by Non-Receptor Tyrosine Kinases	-3.42083	5.14884	7	CCND1|CCNE1|CDK2|PTPN1|SOCS3|BCAR1|ELMO2	-2.36283			RNA Polymerase II Transcription Termination	-3.37052	6.14218	6	CSTF1|SRSF7|EIF4A3|NUDT21|WDR33|THOC6	-2.14842
																Rab regulation of trafficking	-3.41942	3.42593	11	ARF6|RAB5C|TSC1|RAB7A|RGP1|RAB10|GABARAPL2|TRAPPC4|RAB14|CCZ1|CCZ1B	-2.36165			Mitotic G2-G2/M phases	-3.35707	3.66985	10	CDK7|CDKN1A|EP300|NEK2|PSMA6|PSMB5|UBA52|CEP43|TUBA1C|AJUBA	-2.13661
																Signaling by NOTCH1	-3.39428	4.46075	8	CCNC|CREBBP|EP300|KAT2A|HDAC1|NCOR2|NCSTN|PSENEN	-2.33909			S Phase	-3.35296	4.00882	9	AKT1|CDK7|CDKN1A|MYC|PSMA6|PSMB5|UBA52|UBE2S|CDT1	-2.13283
																TRAF3-dependent IRF activation pathway	-3.39417	10.6372	4	CREBBP|EP300|TRAF3|TBK1	-2.33909			Formation of HIV elongation complex in the absence of HIV Tat	-3.34071	7.67772	5	CCNT1|CDK7|ELOA|NELFE|SUPT16H	-2.12351
																Cellular response to heat stress	-3.3802	3.98894	9	CREBBP|EP300|HSF1|HSP90AB1|MAPK1|RPA1|HSPA13|TPR|DNAJC2	-2.32646			HIV Transcription Elongation	-3.34071	7.67772	5	CCNT1|CDK7|ELOA|NELFE|SUPT16H	-2.12351
																G0 and Early G1	-3.35994	7.51539	5	CCNA2|CCNE1|CDK2|HDAC1|TFDP1	-2.31108			Formation of HIV-1 elongation complex containing HIV-1 Tat	-3.34071	7.67772	5	CCNT1|CDK7|ELOA|NELFE|SUPT16H	-2.12351
																Signaling by ALK	-3.35994	7.51539	5	ALK|EP300|HDAC1|PIK3CA|SIN3A	-2.31108			Tat-mediated elongation of the HIV-1 transcript	-3.34071	7.67772	5	CCNT1|CDK7|ELOA|NELFE|SUPT16H	-2.12351
																Cyclin A/B1/B2 associated events during G2/M transition	-3.35994	7.51539	5	CCNA2|CDK2|PPP2R1A|PPP2R2A|LCMT1	-2.31108			Negative regulation of NOTCH4 signaling	-3.34071	7.67772	5	AKT1|PSMA6|PSMB5|UBA52|FBXW7	-2.12351
																Regulation of mRNA stability by proteins that bind AU-rich elements	-3.34631	4.38994	8	ELAVL1|YWHAZ|DIS3|EXOSC7|EXOSC2|PABPC1|XRN1|DCP1A	-2.30138			Cytosolic sensors of pathogen-associated DNA	-3.32935	6.03628	6	CHUK|CREBBP|EP300|NFKB2|UBA52|RIPK1	-2.11312
																MAPK1 (ERK2) activation	-3.34498	17.2854	3	JAK1|JAK2|MAPK1	-2.30138			Interleukin-1 signaling	-3.31355	5.04265	7	CHUK|HMGB1|NFKB2|PSMA6|PSMB5|UBA52|NLRC5	-2.09797
																Synthesis of UDP-N-acetyl-glucosamine	-3.34498	17.2854	3	GFPT1|PGM3|GNPNAT1	-2.30138			Postmitotic nuclear pore complex (NPC) reformation	-3.3115	10.6092	4	TNPO1|NUP93|NUP188|NDC1	-2.09689
																PTK6 Regulates Cell Cycle	-3.34498	17.2854	3	CCND1|CCNE1|CDK2	-2.30138			Death Receptor Signaling	-3.30989	4.40382	8	CHUK|CYLD|TRAF1|UBA52|RIPK1|FADD|HDAC3|PRDM4	-2.09593
																Signaling by MRAS-complex mutants	-3.34498	17.2854	3	PPP1CB|RAF1|SHOC2	-2.30138			Mitotic Prophase	-3.30488	3.94854	9	VRK1|NUP214|H2BC17|NUP93|PHF8|CTDNEP1|NUP188|NDC1|CNEP1R1	-2.09189
																SHOC2 M1731 mutant abolishes MRAS complex function	-3.34498	17.2854	3	PPP1CB|RAF1|SHOC2	-2.30138			SUMOylation of RNA binding proteins	-3.28723	7.48086	5	RING1|NUP214|NUP93|NUP188|NDC1	-2.07616
																Gain-of-function MRAS complexes activate RAF signaling	-3.34498	17.2854	3	PPP1CB|RAF1|SHOC2	-2.30138			SUMOylation of DNA replication proteins	-3.28723	7.48086	5	NUP214|AURKB|NUP93|NUP188|NDC1	-2.07616
																SLC15A4:TASL-dependent IRF5 activation	-3.34498	17.2854	3	CHUK|IKBKB|IKBKG	-2.30138			Negative regulation of MAPK pathway	-3.28723	7.48086	5	BRAF|DUSP5|DUSP6|UBA52|BRAP	-2.07616
																PDH complex synthesizes acetyl-CoA from PYR	-3.34498	17.2854	3	DLD|PDHA1|PDHB	-2.30138			TP53 Regulates Transcription of Cell Cycle Genes	-3.28723	7.48086	5	CDKN1A|EP300|CARM1|CNOT11|E2F8	-2.07616
																FCERI mediated NF-kB activation	-3.30713	4.93868	7	CHUK|IKBKB|TRAF6|UBE2N|IKBKG|TAB1|TAB2	-2.26635			G1/S Transition	-3.28259	4.36267	8	AKT1|CDK7|CDKN1A|MYC|PSMA6|PSMB5|UBA52|CDT1	-2.07216
																Apoptosis	-3.29534	3.564	10	BIRC2|CTNNB1|DAPK3|PAK2|MAPK1|PTK2|TFDP1|YWHAZ|RIPK1|FADD	-2.25585			TNFR1-induced proapoptotic signaling	-3.26043	17.5052	3	CYLD|RIPK1|FADD	-2.05509
																DNA Damage Recognition in GG-NER	-3.27237	5.7618	6	ACTB|NFRKB|RAD23B|COPS4|INO80|ACTR8	-2.23439			ABC transporter disorders	-3.24952	5.83507	6	ABCC2|PSMA6|PSMB5|SEL1L|UBA52|DERL2	-2.04512
																MAPK targets/ Nuclear events mediated by MAP kinases	-3.26889	7.20225	5	CREB1|JUN|PPP2R1A|MAPK1|MAPK7	-2.23241			ABC-family proteins mediated transport	-3.18685	4.80535	7	ABCC2|EIF2S1|PSMA6|PSMB5|SEL1L|UBA52|DERL2	-1.99182
																Processing of Capped Intronless Pre-mRNA	-3.26889	7.20225	5	NCBP1|SLBP|PABPN1|NUDT21|LSM10	-2.23241			Nuclear Envelope (NE) Reassembly	-3.17284	5.64684	6	TNPO1|VRK1|NUP93|NUP188|NDC1|TUBA1C	-1.97935
																RIP-mediated NFkB activation via ZBP1	-3.25807	9.87736	4	CHUK|IKBKB|IKBKG|RIPK1	-2.22348			MAPK6/MAPK4 signaling	-3.17284	5.64684	6	FOXO3|MYC|PSMA6|PSMB5|UBA52|AGO4	-1.97935
																Attenuation phase	-3.25807	9.87736	4	CREBBP|EP300|HSF1|HSP90AB1	-2.22348			Neddylation	-3.16231	3.22541	11	CCNF|CDKN1A|NFE2L2|PSMA6|PSMB5|UBA52|KEAP1|FBXW8|NPLOC4|KLHL9|FBXO11	-1.96947
																mRNA decay by 5' to 3' exoribonuclease	-3.25807	9.87736	4	EDC4|LSM4|XRN1|DCP1A	-2.22348			MAPK targets/ Nuclear events mediated by MAP kinases	-3.16112	9.72511	4	ATF1|DUSP6|FOS|RPS6KA3	-1.96947
																TP53 Regulates Transcription of Genes Involved in G2 Cell Cycle Arrest	-3.25807	9.87736	4	GADD45A|EP300|TFDP1|CARM1	-2.22348			VEGFR2 mediated vascular permeability	-3.16112	9.72511	4	AKT1|MTOR|MLST8|MAPKAP1	-1.96947
																Regulation of TP53 Activity through Phosphorylation	-3.25803	3.8412	9	CCNA2|CDK2|CSNK2A2|RPA1|STK11|TAF1|TAF2|TAF7|TAF3	-2.22348			APC/C-mediated degradation of cell cycle proteins	-3.13562	5.55721	6	NEK2|PSMA6|PSMB5|UBA52|AURKB|UBE2S	-1.94672
																TCF dependent signaling in response to WNT	-3.25452	2.673	15	CREBBP|CSNK2A2|CTNNB1|EP300|HDAC1|PPP2R1A|SMARCA4|SOX9|TERT|YWHAZ|KMT2D|H2AC6|H2BC9|USP8|WNT3A	-2.22039			Regulation of mitotic cell cycle	-3.13562	5.55721	6	NEK2|PSMA6|PSMB5|UBA52|AURKB|UBE2S	-1.94672
																Cellular Senescence	-3.22438	2.89948	13	CCNA2|CCNE1|CDK2|E2F3|JUN|MAPK1|MAPK7|RNF2|TFDP1|HIRA|H2AC6|H2BC9|ASF1A	-2.19259			CLEC7A (Dectin-1) signaling	-3.09911	5.47038	6	CHUK|NFKB2|PSMA6|PSMB5|RELB|UBA52	-1.91505
																Signaling by TGFBR3	-3.20618	5.60607	6	EP300|TGFBR2|TGFBR3|NCSTN|AGO2|PSENEN	-2.17756			Cellular responses to mechanical stimuli	-3.09661	4.64153	7	AKT1|CHUK|MTOR|ITGB1|PIK3CA|MLST8|MAPKAP1	-1.91285
																Nuclear Events (kinase and transcription factor activation)	-3.19921	4.74501	7	CREB1|EP300|JUNB|PPP2R1A|MAPK1|MAPK7|FOSL1	-2.1708			Metabolism of porphyrins	-3.09128	9.33611	4	ALAD|ALAS1|ABCC2|HMBS	-1.90932
																Formation of the beta-catenin:TCF transactivating complex	-3.17991	3.74864	9	CREBBP|CTNNB1|EP300|HDAC1|SMARCA4|TERT|KMT2D|H2AC6|H2BC9	-2.15381			XBP1(S) activates chaperone genes	-3.08842	6.78496	5	EXTL3|TATDN2|SEC31A|CXXC1|SYVN1	-1.90825
																FOXO-mediated transcription	-3.14726	4.65376	7	CREBBP|GADD45A|EP300|HDAC1|STK11|YWHAZ|SIN3A	-2.12261			Signaling by FGFR1	-3.08842	6.78496	5	BRAF|FGF4|PIK3CA|UBA52|SPRED1	-1.90825
																Regulation of gene expression in late stage (branching morphogenesis) pancreatic bud precursor cells	-3.1334	9.21887	4	CREBBP|EP300|KAT2A|HNF1B	-2.11353			Defective CFTR causes cystic fibrosis	-3.08842	6.78496	5	PSMA6|PSMB5|SEL1L|UBA52|DERL2	-1.90825
																Deadenylation of mRNA	-3.1334	9.21887	4	CNOT3|CNOT8|PAN2|PABPC1	-2.11353			Interleukin-10 signaling	-3.08842	6.78496	5	CXCL1|ICAM1|JAK1|TNFRSF1B|TYK2	-1.90825
																KSRP (KHSRP) binds and destabilizes mRNA	-3.1334	9.21887	4	YWHAZ|DIS3|EXOSC7|EXOSC2	-2.11353			Signaling by Hedgehog	-3.0753	4.05918	8	PSMA6|PSMB5|SEL1L|UBA52|DERL2|CDC73|SYVN1|TUBA1C	-1.89602
																CD209 (DC-SIGN) signaling	-3.1334	9.21887	4	CREBBP|EP300|PAK2|RAF1	-2.11353			IRE1alpha activates chaperones	-3.04212	6.63076	5	EXTL3|TATDN2|SEC31A|CXXC1|SYVN1	-1.86581
																MECP2 regulates neuronal receptors and channels	-3.1334	9.21887	4	CREB1|HDAC1|PTPN1|SIN3A	-2.11353			Diseases of Immune System	-3.02461	8.97703	4	CHUK|HMGB1|NFKB2|TRAF3	-1.85125
																M-decay: degradation of maternal mRNAs by maternally stored factors	-3.1334	9.21887	4	CNOT3|CNOT8|PABPC1|AGO2	-2.11353			Diseases associated with the TLR signaling cascade	-3.02461	8.97703	4	CHUK|HMGB1|NFKB2|TRAF3	-1.85125
																Interleukin-6 signaling	-3.1114	14.816	3	JAK1|JAK2|SOCS3	-2.09685			AKT phosphorylates targets in the cytosol	-3.00829	14.5877	3	AKT1|CDKN1A|CHUK	-1.83989
																ATF6 (ATF6-alpha) activates chaperone genes	-3.1114	14.816	3	ATF4|CALR|HSP90B1	-2.09685			Mitochondrial protein degradation	-2.98213	4.43973	7	ALAS1|ATP5PF|CS|NDUFV1|SHMT2|NDUFA13|OXSM	-1.8172
																Noncanonical activation of NOTCH3	-3.1114	14.816	3	YBX1|NCSTN|PSENEN	-2.09685			Pausing and recovery of Tat-mediated HIV elongation	-2.96085	8.64454	4	CCNT1|ELOA|NELFE|SUPT16H	-1.80022
																MECP2 regulates transcription of neuronal ligands	-3.1114	14.816	3	CREB1|HDAC1|SIN3A	-2.09685			Tat-mediated HIV elongation arrest and recovery	-2.96085	8.64454	4	CCNT1|ELOA|NELFE|SUPT16H	-1.80022
																ALK mutants bind TKIs	-3.1114	14.816	3	ALK|PRKAR1A|BIRC6	-2.09685			HIV elongation arrest and recovery	-2.96085	8.64454	4	CCNT1|ELOA|NELFE|SUPT16H	-1.80022
																HCMV Infection	-3.10298	2.96321	12	CREB1|TPR|H2AC6|H2BC9|NCOR2|TRIM28|CHMP2A|CHMP6|VPS25|CHMP7|CHMP4B|VPS37A	-2.08884			Pausing and recovery of HIV elongation	-2.96085	8.64454	4	CCNT1|ELOA|NELFE|SUPT16H	-1.80022
																Diseases of Immune System	-3.1	6.64823	5	CD36|CHUK|IKBKB|TRAF3|IKBKG	-2.0883			Transport of Ribonucleoproteins into the Host Nucleus	-2.96085	8.64454	4	NUP214|NUP93|NUP188|NDC1	-1.80022
																Diseases associated with the TLR signaling cascade	-3.1	6.64823	5	CD36|CHUK|IKBKB|TRAF3|IKBKG	-2.0883			Translation of Structural Proteins	-2.96085	8.64454	4	PRKCSH|UBA52|MOGS|GANAB	-1.80022
																G1/S-Specific Transcription	-3.1	6.64823	5	CCNE1|HDAC1|TFDP1|TK1|TYMS	-2.0883			Regulation of PTEN stability and activity	-2.95317	6.34246	5	AKT1|CSNK2B|PSMA6|PSMB5|UBA52	-1.7951
																Regulation of MECP2 expression and activity	-3.1	6.64823	5	CREB1|HDAC1|NCOR2|SIN3A|AGO2	-2.0883			Downregulation of ERBB2:ERBB3 signaling	-2.89989	13.4655	3	AKT1|UBA52|RNF41	-1.75262
																Transcriptional Regulation by NPAS4	-3.1	6.64823	5	ARNT|CREBBP|MAPK1|NAMPT|AGO2	-2.0883			RORA activates gene expression	-2.89989	13.4655	3	CREBBP|EP300|CARM1	-1.75262
																Sealing of the nuclear envelope (NE) by ESCRT-III	-3.1	6.64823	5	CHMP2A|CHMP6|CHMP7|CHMP4B|LEMD2	-2.0883			Heme biosynthesis	-2.89989	13.4655	3	ALAD|ALAS1|HMBS	-1.75262
																NOTCH1 Intracellular Domain Regulates Transcription	-3.08028	5.31858	6	CCNC|CREBBP|EP300|KAT2A|HDAC1|NCOR2	-2.0702			RIPK1-mediated regulated necrosis	-2.89989	13.4655	3	UBA52|RIPK1|FADD	-1.75262
																EPH-Ephrin signaling	-3.07799	4.00821	8	ACTB|PAK2|PTK2|ARPC4|ACTR3|ACTR2|NCSTN|PSENEN	-2.06871			Caspase activation via extrinsic apoptotic signalling pathway	-2.89989	13.4655	3	DAPK3|RIPK1|FADD	-1.75262
																Signaling by VEGF	-3.06737	3.61787	9	ACTB|CTNNB1|ITGAV|PAK2|PIK3CA|PTK2|BCAR1|CYFIP1|ELMO2	-2.0589			Regulation of necroptotic cell death	-2.89989	13.4655	3	UBA52|RIPK1|FADD	-1.75262
																Homology Directed Repair	-3.04204	3.0917	11	CCNA2|CDK2|FEN1|POLD1|RAD51C|RNF4|RPA1|UBE2N|H2BC9|POLE3|PPP4R2	-2.03437			TRAF3-dependent IRF activation pathway	-2.89989	13.4655	3	CREBBP|EP300|TRAF3	-1.75262
																Signaling by WNT	-3.03689	2.31329	18	CREBBP|CSNK2A2|CTNNB1|EP300|HDAC1|PPP2R1A|SMARCA4|SOX9|TERT|YWHAZ|KMT2D|H2AC6|H2BC9|USP8|SCRIB|AGO2|VPS35|WNT3A	-2.02942			NEP/NS2 Interacts with the Cellular Export Machinery	-2.89977	8.33581	4	NUP214|NUP93|NUP188|NDC1	-1.75262
																TP53 Regulates Metabolic Genes	-3.03626	3.95095	8	COX6B1|G6PD|GLS|GPI|PRDX1|TSC1|YWHAZ|AGO2	-2.02899			Regulation of Glucokinase by Glucokinase Regulatory Protein	-2.89977	8.33581	4	NUP214|NUP93|NUP188|NDC1	-1.75262
																PERK regulates gene expression	-3.02144	6.402	5	ATF4|CEBPG|DIS3|EXOSC7|EXOSC2	-2.01618			Nuclear import of Rev protein	-2.89977	8.33581	4	NUP214|NUP93|NUP188|NDC1	-1.75262
																RUNX2 regulates bone development	-3.02144	6.402	5	AR|CBFB|MAPK1|YAP1|WWTR1	-2.01618			Defective TPR may confer susceptibility towards thyroid papillary carcinoma (TPC)	-2.89977	8.33581	4	NUP214|NUP93|NUP188|NDC1	-1.75262
																Gastrin-CREB signalling pathway via PKC and MAPK	-3.01847	8.64269	4	CREB1|MAPK1|MAPK7|SOS1	-2.01618			FLT3 Signaling	-2.89977	8.33581	4	AKT1|FOXO3|PIK3CA|UBA52	-1.75262
																Circadian Clock	-2.9988	4.39992	7	CREB1|CREBBP|EP300|PPP1CA|PPP1CB|NAMPT|CARM1	-1.99809			Regulation of RAS by GAPs	-2.86871	6.0782	5	NF1|PSMA6|PSMB5|UBA52|SPRED1	-1.72377
																Nuclear events mediated by NFE2L2	-2.95512	3.8412	8	ATF4|CREBBP|EP300|G6PD|GCLC|PRDX1|PGD|KEAP1	-1.95697			Transport of the SLBP independent Mature mRNA	-2.84118	8.04837	4	NUP214|NUP93|NUP188|NDC1	-1.6998
																RAF activation	-2.94638	6.17335	5	JAK2|PPP1CB|PPP2R1A|RAF1|SHOC2	-1.94901			Interactions of Vpr with host cellular proteins	-2.84118	8.04837	4	NUP214|NUP93|NUP188|NDC1	-1.6998
																mRNA Capping	-2.94638	6.17335	5	ERCC2|ERCC3|NCBP1|POLR2A|RNMT	-1.94901			Vpr-mediated nuclear import of PICs	-2.84118	8.04837	4	NUP214|NUP93|NUP188|NDC1	-1.6998
																Cross-presentation of particulate exogenous antigens (phagosomes)	-2.91671	12.964	3	CD36|ITGAV|ITGB5	-1.92305			NR1H3 & NR1H2 regulate gene expression linked to cholesterol transport and efflux	-2.84118	8.04837	4	EP300|HDAC3|KDM4A|AGO4	-1.6998
																Regulated proteolysis of p75NTR	-2.91671	12.964	3	TRAF6|NCSTN|PSENEN	-1.92305			Neutrophil degranulation	-2.81683	2.28037	17	ALAD|ATP6V0C|CD58|CSNK2B|GPI|CXCL1|HLA-B|HMGB1|LAIR1|TNFRSF1B|TYROBP|LAMTOR3|PDAP1|ERP44|LAMTOR2|LAMTOR1|LRG1	-1.6779
																Synthesis of diphthamide-EEF2	-2.91671	12.964	3	DPH2|DPH5|DPH6	-1.92305			RIP-mediated NFkB activation via ZBP1	-2.80069	12.5037	3	CHUK|NFKB2|RIPK1	-1.66634
																rRNA processing in the mitochondrion	-2.91671	12.964	3	ELAC2|MTERF4|NSUN4	-1.92305			IL-6-type cytokine receptor ligand interactions	-2.80069	12.5037	3	JAK1|JAK2|TYK2	-1.66634
																STAT3 nuclear events downstream of ALK signaling	-2.91671	12.964	3	EP300|HDAC1|SIN3A	-1.92305			MITF-M-regulated melanocyte development	-2.7971	3.67563	8	ACTL6A|ATP6V0C|CDKN1A|CREBBP|EP300|MLANA|SIRT1|AGO4	-1.66355
																NPAS4 regulates expression of target genes	-2.91197	8.1343	4	ARNT|CREBBP|MAPK1|NAMPT	-1.92101			tRNA processing	-2.79621	4.12581	7	NUP214|NUP93|NUP188|MTO1|TRMU|NDC1|GTPBP3	-1.66319
																Modulation of host responses by IFN-stimulated genes	-2.91197	8.1343	4	CHUK|IKBKB|IKBKG|ARIH1	-1.92101			Transport of the SLBP Dependant Mature mRNA	-2.7849	7.78009	4	NUP214|NUP93|NUP188|NDC1	-1.65482
																Gamma carboxylation, hypusinylation, hydroxylation, and arylsulfatase activation	-2.90554	4.24553	7	DHPS|DPH2|FURIN|JMJD6|ICMT|DPH5|DPH6	-1.91554			Export of Viral Ribonucleoproteins from Nucleus	-2.7849	7.78009	4	NUP214|NUP93|NUP188|NDC1	-1.65482
																RNA Polymerase II Transcription Termination	-2.90554	4.24553	7	NCBP1|SLBP|DDX39B|PABPN1|NUDT21|SARNP|LSM10	-1.91554			Organelle biogenesis and maintenance	-2.7348	2.70351	12	ALAS1|ATP5PF|CREBBP|GABPA|TNPO1|NEK2|SOD2|HDAC3|CARM1|CEP43|PPRC1|TUBA1C	-1.60948
																PKR-mediated signaling	-2.90554	4.24553	7	CHUK|IKBKB|ILF2|ILF3|PPP2R1A|IKBKG|ARIH1	-1.91554			Rev-mediated nuclear export of HIV RNA	-2.73076	7.52912	4	NUP214|NUP93|NUP188|NDC1	-1.60754
																Signaling by FGFR	-2.87694	3.73738	8	HNRNPF|NCBP1|PIK3CA|POLR2A|PPP2R1A|MAPK1|SOS1|TGFBR3	-1.88868			Interactions of Rev with host cellular proteins	-2.73076	7.52912	4	NUP214|NUP93|NUP188|NDC1	-1.60754
																Telomere C-strand (Lagging Strand) Synthesis	-2.87456	5.96048	5	FEN1|POLD1|RPA1|CHTF8|DSCC1	-1.88816			Nuclear Pore Complex (NPC) Disassembly	-2.73076	7.52912	4	NUP214|NUP93|NUP188|NDC1	-1.60754
																RHOU GTPase cycle	-2.87456	5.96048	5	PAK2|USP9X|HGS|DLG5|WWP2	-1.88816			SUMOylation of SUMOylation proteins	-2.73076	7.52912	4	NUP214|NUP93|NUP188|NDC1	-1.60754
																SARS-CoV-1 activates/modulates innate immune responses	-2.87456	5.96048	5	PCBP2|TRAF3|TRAF6|TOMM70|TBK1	-1.88816			Formation of WDR5-containing histone-modifying complexes	-2.73076	7.52912	4	KMT2B|HCFC2|CXXC1|KANSL1	-1.60754
																MAPK family signaling cascades	-2.84644	2.28678	17	ACTB|FNTB|JAK1|JAK2|JUN|PAK2|PIK3CA|PPP1CB|PPP2R1A|MAPK1|PTK2|RAF1|SOS1|SHOC2|RCE1|ICMT|AGO2	-1.86408			APC/C:Cdh1 mediated degradation of Cdc20 and other APC/C:Cdh1 targeted proteins in late mitosis/early G1	-2.71179	5.61064	5	PSMA6|PSMB5|UBA52|AURKB|UBE2S	-1.59338
																S Phase	-2.81847	2.90289	11	CCND1|CCNA2|CCNE1|CDK2|CKS1B|FEN1|POLD1|RPA1|TFDP1|SMC3|POLE3	-1.83837			APC:Cdc20 mediated degradation of cell cycle proteins prior to satisfation of the cell cycle checkpoint	-2.71179	5.61064	5	NEK2|PSMA6|PSMB5|UBA52|UBE2S	-1.59338
																RHOG GTPase cycle	-2.81644	4.10162	7	MCAM|PAK2|TFRC|RAB7A|PGRMC2|CYFIP1|ELMO2	-1.83672			Pre-NOTCH Processing in Golgi	-2.70932	11.6701	3	NOTCH3|SEL1L|TMED2	-1.59338
																Integrin signaling	-2.81281	7.68239	4	PTK2|PTPN1|SOS1|BCAR1	-1.83497			CD209 (DC-SIGN) signaling	-2.70932	11.6701	3	CREBBP|EP300|RELB	-1.59338
																Interleukin receptor SHC signaling	-2.81281	7.68239	4	JAK1|JAK2|PIK3CA|SOS1	-1.83497			Regulation of NF-kappa B signaling	-2.70932	11.6701	3	CHUK|UBA52|NLRC5	-1.59338
																Late endosomal microautophagy	-2.80573	5.7618	5	CHMP2A|CHMP6|CHMP7|CHMP4B|VPS37A	-1.82938			M-decay: degradation of maternal mRNAs by maternally stored factors	-2.70932	11.6701	3	EIF4A1|EIF4A3|CNOT11	-1.59338
																Aberrant regulation of mitotic cell cycle due to RB1 defects	-2.80573	5.7618	5	CCND1|CCNE1|CDK2|E2F3|TFDP1	-1.82938			Interleukin-3, Interleukin-5 and GM-CSF signaling	-2.67863	7.29383	4	JAK1|JAK2|PIK3CA|UBA52	-1.56702
																RHOJ GTPase cycle	-2.79821	4.7142	6	PAK2|TFRC|RAB7A|SLC4A7|WWP2|SCRIB	-1.82317			MAP2K and MAPK activation	-2.67863	7.29383	4	BRAF|LAMTOR3|LAMTOR2|WDR83	-1.56702
																KEAP1-NFE2L2 pathway	-2.79179	3.30997	9	ATF4|CREBBP|CSNK2A2|EP300|G6PD|GCLC|PRDX1|PGD|KEAP1	-1.81767			Negative regulators of DDX58/IFIH1 signaling	-2.67863	7.29383	4	CYLD|TRAF3|UBA52|NLRC5	-1.56702
																Signaling by FGFR2	-2.77336	4.03326	7	HNRNPF|NCBP1|PIK3CA|POLR2A|PPP2R1A|MAPK1|SOS1	-1.80054			Oxidative Stress Induced Senescence	-2.64978	3.89004	7	FOS|RING1|UBA52|H2BC17|MAP4K4|TNIK|AGO4	-1.54223
																UCH proteinases	-2.76484	3.59177	8	ACTB|NEDD8|NFRKB|TGFBR2|BAP1|H2AC6|INO80|ACTR8	-1.7924			APC/C:Cdc20 mediated degradation of mitotic proteins	-2.63869	5.40284	5	NEK2|PSMA6|PSMB5|UBA52|UBE2S	-1.53316
																Integration of energy metabolism	-2.75962	3.27513	9	ACLY|CD36|ACSL3|GNA11|PPP2R1A|PRKAR1A|PRKAR2A|SLC2A1|STK11	-1.78754			E3 ubiquitin ligases ubiquitinate target proteins	-2.63869	5.40284	5	HLA-A|UBA52|H2BC17|RRAGA|CDC73	-1.53316
																Regulation of gene expression by Hypoxia-inducible Factor	-2.75005	11.5236	3	ARNT|CREBBP|EP300	-1.78146			SUMOylation of ubiquitinylation proteins	-2.62837	7.07281	4	NUP214|NUP93|NUP188|NDC1	-1.52509
																ATF6 (ATF6-alpha) activates chaperones	-2.75005	11.5236	3	ATF4|CALR|HSP90B1	-1.78146			Signaling by FGFR3	-2.62837	7.07281	4	BRAF|FGF4|PIK3CA|UBA52	-1.52509
																SLBP Dependent Processing of Replication-Dependent Histone Pre-mRNAs	-2.75005	11.5236	3	NCBP1|SLBP|LSM10	-1.78146			Pyroptosis	-2.62467	10.9408	3	HMGB1|IRF1|IRF2	-1.52463
																Receptor Mediated Mitophagy	-2.75005	11.5236	3	CSNK2A2|ATG12|ATG5	-1.78146			Processing of Intronless Pre-mRNAs	-2.62467	10.9408	3	CSTF1|NUDT21|WDR33	-1.52463
																IRAK2 mediated activation of TAK1 complex	-2.75005	11.5236	3	TRAF6|TAB1|TAB2	-1.78146			Mitochondrial unfolded protein response (UPRmt)	-2.62467	10.9408	3	AKT1|FOXO3|SOD2	-1.52463
																FOXO-mediated transcription of cell death genes	-2.75005	11.5236	3	CREBBP|EP300|STK11	-1.78146			Activation of APC/C and APC/C:Cdc20 mediated degradation of mitotic proteins	-2.60336	5.30461	5	NEK2|PSMA6|PSMB5|UBA52|UBE2S	-1.50603
																RHOBTB GTPase Cycle	-2.73969	5.57593	5	HSP90AB1|DDX39B|CDC37|COPS4|PHIP	-1.77239			Transcriptional regulation of granulopoiesis	-2.59577	4.3763	6	CBFB|CDKN1A|EP300|MYC|DEK|H2BC17	-1.49918
																Oncogenic MAPK signaling	-2.73121	3.96714	7	ACTB|JAK2|PPP1CB|MAPK1|RAF1|SHOC2|TRIM24	-1.76409			Deactivation of the beta-catenin transactivating complex	-2.57986	6.86479	4	AKT1|SOX4|UBA52|CHD8	-1.48646
																Telomere Extension By Telomerase	-2.72013	7.27806	4	CCNA2|CDK2|TERT|WRAP53	-1.75647			Signaling by FGFR4	-2.57986	6.86479	4	BRAF|FGF4|PIK3CA|UBA52	-1.48646
																TRAF6 mediated NF-kB activation	-2.72013	7.27806	4	CHUK|IKBKB|TRAF6|IKBKG	-1.75647			GSK3B and BTRC:CUL1-mediated-degradation of NFE2L2	-2.57986	6.86479	4	NFE2L2|PSMA6|PSMB5|UBA52	-1.48646
																Estrogen-dependent nuclear events downstream of ESR-membrane signaling	-2.72013	7.27806	4	CCND1|CREB1|MAPK1|PTK2	-1.75647			Metabolism of folate and pterines	-2.54587	10.2972	3	FPGS|SHMT2|SLC25A32	-1.4583
																Response of Mtb to phagocytosis	-2.72013	7.27806	4	GSK3A|MAPK1|RAB7A|HGS	-1.75647			NPAS4 regulates expression of target genes	-2.54587	10.2972	3	CDK5|CREBBP|FOS	-1.4583
																mRNA Splicing - Minor Pathway	-2.69657	4.50923	6	NCBP1|YBX1|POLR2A|EFTUD2|DDX23|DDX42	-1.73453			MITF-M-dependent gene expression	-2.54175	4.26956	6	ACTL6A|ATP6V0C|CDKN1A|MLANA|SIRT1|AGO4	-1.45466
																SARS-CoV-1-host interactions	-2.69335	3.50084	8	EP300|PCBP2|TRAF3|TRAF6|YWHAZ|RIPK1|TOMM70|TBK1	-1.73185			Gamma carboxylation, hypusinylation, hydroxylation, and arylsulfatase activation	-2.53498	5.11848	5	F10|RPL8|JMJD6|DPH5|DOHH	-1.44885
																Mitochondrial protein import	-2.68997	3.90315	7	CS|NDUFB8|TOMM70|PITRM1|COQ2|TIMM22|TOMM7	-1.72901			Activation of gene expression by SREBF (SREBP)	-2.533	6.66865	4	CREBBP|MTF1|SP1|CARM1	-1.44783
																Nuclear Envelope (NE) Reassembly	-2.68997	3.90315	7	PPP2R1A|PPP2R2A|CHMP2A|CHMP6|CHMP7|CHMP4B|LEMD2	-1.72901			The role of GTSE1 in G2/M progression after G2 checkpoint	-2.50189	5.03023	5	CDKN1A|PSMA6|PSMB5|UBA52|TUBA1C	-1.41863
																EPHB-mediated forward signaling	-2.67624	5.40168	5	ACTB|PTK2|ARPC4|ACTR3|ACTR2	-1.71655			Interleukin-1 family signaling	-2.49211	3.64692	7	CHUK|HMGB1|NFKB2|PSMA6|PSMB5|UBA52|NLRC5	-1.40983
																RUNX1 regulates genes involved in megakaryocyte differentiation and platelet function	-2.65852	3.45708	8	CBFB|EP300|HDAC1|KMT2D|H2AC6|H2BC9|SETD1A|SIN3A	-1.70061			ZBP1(DAI) mediated induction of type I IFNs	-2.47221	9.72511	3	CHUK|NFKB2|RIPK1	-1.39464
																Transcriptional regulation of granulopoiesis	-2.65852	3.45708	8	KLF5|CBFB|CDK2|CREB1|EP300|TFDP1|H2AC6|H2BC9	-1.70061			TICAM1, RIP1-mediated IKK complex recruitment	-2.47221	9.72511	3	CHUK|UBA52|RIPK1	-1.39464
																Pyruvate metabolism	-2.64784	4.41329	6	DLD|LDHA|PDHA1|PDHB|PKM|MAEA	-1.69208			Interleukin-6 family signaling	-2.47221	9.72511	3	JAK1|JAK2|TYK2	-1.39464
																Clathrin-mediated endocytosis	-2.64073	2.92973	10	ACTB|ARF6|NEDD8|RAB5C|TFRC|HGS|ARPC4|ACTR3|ACTR2|COPS4	-1.68515			Interleukin receptor SHC signaling	-2.47221	9.72511	3	JAK1|JAK2|PIK3CA	-1.39464
																DARPP-32 events	-2.63319	6.91416	4	PPP1CA|PPP2R1A|PRKAR1A|PRKAR2A	-1.67956			RHOG GTPase cycle	-2.46948	4.94497	5	ARHGAP35|ITGB1|SHMT2|TFRC|LAMTOR1	-1.39332
																Downstream signal transduction	-2.63319	6.91416	4	CRKL|PIK3CA|SOS1|BCAR1	-1.67956			Fc epsilon receptor (FCERI) signaling	-2.46378	4.11887	6	CHUK|FOS|PIK3CA|PSMA6|PSMB5|UBA52	-1.3888
																PCNA-Dependent Long Patch Base Excision Repair	-2.63319	6.91416	4	FEN1|POLD1|RPA1|POLE3	-1.67956			COPII-mediated vesicle transport	-2.43774	4.86256	5	PPP6C|TMED2|TMED10|SEC31A|PPP6R3	-1.36602
																Signaling by Erythropoietin	-2.63319	6.91416	4	CRKL|JAK2|PIK3CA|SOS1	-1.67956			Regulation of T cell activation by CD28 family	-2.43774	4.86256	5	AKT1|MTOR|PIK3CA|MLST8|MAPKAP1	-1.36602
																RAB GEFs exchange GTP for GDP on RABs	-2.62428	3.4144	8	RAB5C|RAB7A|RGP1|RAB10|TRAPPC4|RAB14|CCZ1|CCZ1B	-1.67118			Regulation of HSF1-mediated heat shock response	-2.40664	4.78284	5	NUP214|NUP93|SIRT1|NUP188|NDC1	-1.33806
																HDR through Homologous Recombination (HRR) or Single Strand Annealing (SSA)	-2.61375	2.90511	10	CCNA2|CDK2|POLD1|RAD51C|RNF4|RPA1|UBE2N|H2BC9|POLE3|PPP4R2	-1.66188			TRAF6 mediated NF-kB activation	-2.40309	9.21326	3	CHUK|HMGB1|NFKB2	-1.33806
																Downstream TCR signaling	-2.61006	3.78118	7	CHUK|IKBKB|PIK3CA|TRAF6|UBE2N|IKBKG|TAB2	-1.65855			Estrogen-dependent nuclear events downstream of ESR-membrane signaling	-2.40309	9.21326	3	AKT1|FOXO3|FOS	-1.33806
																Activation of the TFAP2 (AP-2) family of transcription factors	-2.60455	10.3712	3	CREBBP|EP300|YEATS4	-1.65742			NR1H2 and NR1H3-mediated signaling	-2.40137	6.14218	4	EP300|HDAC3|KDM4A|AGO4	-1.33794
																NOTCH4 Activation and Transmission of Signal to the Nucleus	-2.60455	10.3712	3	YWHAZ|NCSTN|PSENEN	-1.65742			Pre-NOTCH Transcription and Translation	-2.38925	3.97846	6	CREBBP|ELF3|EP300|NOTCH3|H2BC17|AGO4	-1.32695
																TICAM1,TRAF6-dependent induction of TAK1 complex	-2.60455	10.3712	3	TRAF6|TAB1|TAB2	-1.65742			DNA Repair	-2.38543	2.44828	12	ACTL6A|CDK7|PPP4C|UBA52|USP7|BAP1|H2BC17|USP10|KDM4A|INO80|NPLOC4|WDR48	-1.32382
																Alpha-protein kinase 1 signaling pathway	-2.60455	10.3712	3	TRAF6|TAB1|TAB2	-1.65742			Activation of NF-kappaB in B cells	-2.36021	5.98468	4	CHUK|PSMA6|PSMB5|UBA52	-1.30153
																TGFBR3 PTM regulation	-2.60455	10.3712	3	TGFBR3|NCSTN|PSENEN	-1.65742			Cyclin D associated events in G1	-2.36021	5.98468	4	CDK7|CDKN1A|JAK2|UBA52	-1.30153
																RHOQ GTPase cycle	-2.60043	4.32135	6	PAK2|TFRC|RAB7A|SLC4A7|WWP2|SCRIB	-1.65452			G1 Phase	-2.36021	5.98468	4	CDK7|CDKN1A|JAK2|UBA52	-1.30153
																Nervous system development	-2.58596	1.85068	25	ACTB|CREB1|CSNK2A2|HSP90AB1|ITGAV|NCBP1|PAK2|PIK3CA|PRKAR2A|MAPK1|MAPK7|PTK2|RPL28|RPL36AL|SMARCA4|SOS1|CUL2|ARPC4|ACTR3|ACTR2|YAP1|NCSTN|WWTR1|PABPC1|PSENEN	-1.64022			Transcription of the HIV genome	-2.34629	4.63101	5	CCNT1|CDK7|ELOA|NELFE|SUPT16H	-1.28919
																TCR signaling	-2.55751	3.33212	8	CHUK|IKBKB|PAK2|PIK3CA|TRAF6|UBE2N|IKBKG|TAB2	-1.61281			SUMOylation of chromatin organization proteins	-2.34629	4.63101	5	RING1|NUP214|NUP93|NUP188|NDC1	-1.28919
																Deactivation of the beta-catenin transactivating complex	-2.55645	5.08394	5	CTNNB1|HDAC1|SOX9|YWHAZ|KMT2D	-1.6128			High laminar flow shear stress activates signaling by PIEZO1 and PECAM1:CDH5:KDR in endothelial cells	-2.34629	4.63101	5	AKT1|MTOR|PIK3CA|MLST8|MAPKAP1	-1.28919
																Formation of TC-NER Pre-Incision Complex	-2.55428	4.23316	6	ERCC2|ERCC3|POLR2A|USP7|COPS4|XAB2	-1.61183			SLC transporter disorders	-2.34134	3.89004	6	BSG|NUP214|NUP93|NUP188|NDC1|SLC24A4	-1.28469
																HSF1-dependent transactivation	-2.55138	6.58491	4	CREBBP|EP300|HSF1|HSP90AB1	-1.61083			Signaling by ERBB2	-2.32028	5.83507	4	AKT1|PIK3CA|UBA52|RNF41	-1.26943
																Notch-HLH transcription pathway	-2.55138	6.58491	4	CREBBP|KAT2A|HDAC1|NCOR2	-1.61083			Viral Messenger RNA Synthesis	-2.32028	5.83507	4	NUP214|NUP93|NUP188|NDC1	-1.26943
																RHOBTB2 GTPase cycle	-2.55138	6.58491	4	HSP90AB1|DDX39B|CDC37|PHIP	-1.61083			Nucleotide-binding domain, leucine rich repeat containing receptor (NLR) signaling pathways	-2.32028	5.83507	4	CHUK|CYLD|NFKB2|UBA52	-1.26943
																DNA Damage/Telomere Stress Induced Senescence	-2.53341	3.6666	7	CCNA2|CCNE1|CDK2|HIRA|H2AC6|H2BC9|ASF1A	-1.59457			Metabolism of polyamines	-2.32028	5.83507	4	AMD1|PSMA6|PSMB5|SMS	-1.26943
																Regulation of endogenous retroelements by the Human Silencing Hub (HUSH) complex	-2.53341	3.6666	7	H2AC6|H2BC9|RBM7|MORC2|PPHLN1|MPHOSPH8|ZCCHC8	-1.59457			Downstream TCR signaling	-2.317	4.55865	5	CHUK|PIK3CA|PSMA6|PSMB5|UBA52	-1.26747
																ERKs are inactivated	-2.47564	9.42839	3	PPP2R1A|MAPK1|MAPK7	-1.54482			SUMOylation of DNA damage response and repair proteins	-2.317	4.55865	5	RING1|NUP214|NUP93|NUP188|NDC1	-1.26747
																Free fatty acids regulate insulin secretion	-2.47564	9.42839	3	CD36|ACSL3|GNA11	-1.54482			Notch-HLH transcription pathway	-2.27658	8.33581	3	CREBBP|NOTCH3|HDAC3	-1.23254
																Constitutive Signaling by EGFRvIII	-2.47564	9.42839	3	PIK3CA|SOS1|CDC37	-1.54482			RUNX2 regulates osteoblast differentiation	-2.27658	8.33581	3	RUNX2|CBFB|HDAC3	-1.23254
																Signaling by EGFRvIII in Cancer	-2.47564	9.42839	3	PIK3CA|SOS1|CDC37	-1.54482			NOTCH3 Intracellular Domain Regulates Transcription	-2.27658	8.33581	3	CREBBP|EP300|NOTCH3	-1.23254
																Regulation of RUNX1 Expression and Activity	-2.47564	9.42839	3	CCND1|CBFB|AGO2	-1.54482			Cell-Cell communication	-2.25004	3.29399	7	ITGB1|PIK3CA|SP1|TYROBP|ZEB2|KIRREL1|AGO4	-1.21005
																Signaling by ERBB2 ECD mutants	-2.47564	9.42839	3	PIK3CA|SOS1|CDC37	-1.54482			APC-Cdc20 mediated degradation of Nek2A	-2.21841	7.95691	3	NEK2|UBA52|UBE2S	-1.18747
																Transcriptional Regulation by E2F6	-2.47418	6.2856	4	RNF2|TFDP1|MGA|L3MBTL2	-1.54482			FGFR1 mutant receptor activation	-2.21841	7.95691	3	FGF4|PIK3CA|CEP43	-1.18747
																Infection with Mycobacterium tuberculosis	-2.47418	6.2856	4	GSK3A|MAPK1|RAB7A|HGS	-1.54482			IKK complex recruitment mediated by RIP1	-2.21841	7.95691	3	CHUK|UBA52|RIPK1	-1.18747
																Fatty acyl-CoA biosynthesis	-2.44518	4.8015	5	ACLY|ACSL3|TECR|MORC2|ELOVL1	-1.51916			SCF(Skp2)-mediated degradation of p27/p21	-2.20729	5.42797	4	CDKN1A|PSMA6|PSMB5|UBA52	-1.17804
																HCMV Late Events	-2.43463	2.93525	9	TPR|H2AC6|H2BC9|CHMP2A|CHMP6|VPS25|CHMP7|CHMP4B|VPS37A	-1.50922			Signaling by NOTCH3	-2.20729	5.42797	4	CREBBP|EP300|NOTCH3|UBA52	-1.17804
																M Phase	-2.43458	1.95315	20	CSNK2A2|CENPI|PPP2R1A|PPP2R2A|MAPK1|MAPK3|TPR|H2AC6|H2BC9|SMC3|KIF20A|PHF8|CHMP2A|HDAC8|RCC2|CENPM|CHMP6|CHMP7|CHMP4B|LEMD2	-1.50922			Switching of origins to a post-replicative state	-2.20529	4.29049	5	PSMA6|PSMB5|UBA52|UBE2S|CDT1	-1.17688
																Cellular response to hypoxia	-2.42285	3.98894	6	ARNT|CREBBP|EP300|UBE2D3|CUL2|EGLN1	-1.49931			Oxygen-dependent proline hydroxylation of Hypoxia-inducible Factor Alpha	-2.17171	5.30461	4	PSMA6|PSMB5|UBA52|AJUBA	-1.14707
																Cytoprotection by HMOX1	-2.42285	3.98894	6	COX6B1|CREBBP|NCOR2|CARM1|SIN3A|HM13	-1.49931			RHOJ GTPase cycle	-2.17171	5.30461	4	ARHGAP35|TFRC|SLC4A7|LAMTOR1	-1.14707
																FCERI mediated MAPK activation	-2.40114	6.01231	4	JUN|PAK2|MAPK1|SOS1	-1.48122			FLT3 signaling in disease	-2.1632	7.61096	3	CDKN1A|PIK3CA|UBA52	-1.14147
																NOTCH3 Activation and Transmission of Signal to the Nucleus	-2.40114	6.01231	4	YBX1|WWP2|NCSTN|PSENEN	-1.48122			Deadenylation-dependent mRNA decay	-2.13709	5.18673	4	EIF4A1|EIF4A3|PAN2|CNOT11	-1.11928
																RHOF GTPase cycle	-2.39243	4.67173	5	ACTB|CAPZB|MCAM|RAB7A|SLC4A7	-1.47333			Signaling by BRAF and RAF1 fusions	-2.13709	5.18673	4	BRAF|JAK2|QKI|TENT4A	-1.11928
																PKMTs methylate histone lysines	-2.38122	3.91367	6	SUV39H1|KMT2D|SETD1A|SETD2|NSD1|SETDB2	-1.46375			RUNX1 regulates transcription of genes involved in differentiation of HSCs	-2.12099	3.50104	6	CBFB|CDK7|PSMA6|PSMB5|UBA52|H2BC17	-1.10563
																NRIF signals cell death from the nucleus	-2.36009	8.64269	3	TRAF6|NCSTN|PSENEN	-1.44844			Processing of Capped Intronless Pre-mRNA	-2.1107	7.29383	3	CSTF1|NUDT21|WDR33	-1.09839
																HSF1 activation	-2.36009	8.64269	3	HSF1|HSP90AB1|RPA1	-1.44844			Regulation of CDH11 Expression and Function	-2.1107	7.29383	3	SP1|ZEB2|AGO4	-1.09839
																MAP3K8 (TPL2)-dependent MAPK1/3 activation	-2.36009	8.64269	3	CHUK|IKBKB|IKBKG	-1.44844			Regulation of cholesterol biosynthesis by SREBP (SREBF)	-2.10339	5.07397	4	CREBBP|MTF1|SP1|CARM1	-1.09431
																RUNX3 regulates NOTCH signaling	-2.36009	8.64269	3	CREBBP|EP300|KAT2A	-1.44844			Autodegradation of Cdh1 by Cdh1:APC/C	-2.10339	5.07397	4	PSMA6|PSMB5|UBA52|UBE2S	-1.09431
																Loss of function of MECP2 in Rett syndrome	-2.36009	8.64269	3	HDAC1|NCOR2|SIN3A	-1.44844			snRNP Assembly	-2.10339	5.07397	4	NUP214|NUP93|NUP188|NDC1	-1.09431
																Pervasive developmental disorders	-2.36009	8.64269	3	HDAC1|NCOR2|SIN3A	-1.44844			Metabolism of non-coding RNA	-2.10339	5.07397	4	NUP214|NUP93|NUP188|NDC1	-1.09431
																Erythropoietin activates RAS	-2.36009	8.64269	3	CRKL|JAK2|SOS1	-1.44844			p53-Dependent G1 DNA Damage Response	-2.10339	5.07397	4	CDKN1A|PSMA6|PSMB5|UBA52	-1.09431
																Response of EIF2AK1 (HRI) to heme deficiency	-2.36009	8.64269	3	ATF4|CEBPG|PPP1R15A	-1.44844			p53-Dependent G1/S DNA damage checkpoint	-2.10339	5.07397	4	CDKN1A|PSMA6|PSMB5|UBA52	-1.09431
																Disorders of Developmental Biology	-2.36009	8.64269	3	HDAC1|NCOR2|SIN3A	-1.44844			Proteasome assembly	-2.10339	5.07397	4	PSMA6|PSMB5|PSMB9|PSME1	-1.09431
																Disorders of Nervous System Development	-2.36009	8.64269	3	HDAC1|NCOR2|SIN3A	-1.44844			Senescence-Associated Secretory Phenotype (SASP)	-2.10055	3.46638	6	CDKN1A|FOS|RPS6KA3|UBA52|H2BC17|UBE2S	-1.09228
																Zygotic genome activation (ZGA)	-2.36009	8.64269	3	CREBBP|EP300|YAP1	-1.44844			Maternal to zygotic transition (MZT)	-2.10055	3.46638	6	CREBBP|EIF4A1|EP300|H2BC17|EIF4A3|CNOT11	-1.09228
																ERCC6 (CSB) and EHMT2 (G9a) positively regulate rRNA expression	-2.35474	3.40839	7	HDAC1|H2AC6|H2BC9|MTA1|MTA2|GATAD2A|MTA3	-1.44374			APC/C:Cdc20 mediated degradation of Securin	-2.07056	4.96601	4	PSMA6|PSMB5|UBA52|UBE2S	-1.06589
																Dual Incision in GG-NER	-2.34145	4.54879	5	ERCC2|ERCC3|POLD1|RPA1|POLE3	-1.43237			DNA Damage Bypass	-2.07056	4.96601	4	UBA52|USP10|NPLOC4|WDR48	-1.06589
																Nuclear signaling by ERBB4	-2.33189	5.7618	4	YAP1|TAB2|NCSTN|PSENEN	-1.42615			Signaling by PTK6	-2.07056	4.96601	4	AKT1|ARHGAP35|UBA52|KHDRBS1	-1.06589
																Nuclear events stimulated by ALK signaling in cancer	-2.33189	5.7618	4	HDAC1|JUNB|MAPK1|AGO2	-1.42615			Signaling by Non-Receptor Tyrosine Kinases	-2.07056	4.96601	4	AKT1|ARHGAP35|UBA52|KHDRBS1	-1.06589
																Activation of anterior HOX genes in hindbrain development during early embryogenesis	-2.3282	2.82852	9	CREBBP|EP300|JUN|POLR2A|KDM6A|KMT2D|H2AC6|H2BC9|CTCF	-1.42309			Metabolism of carbohydrates	-2.07031	2.32557	11	GPI|HAS1|HK2|UBA52|NUP214|B3GALT4|NUP93|NUP188|NDC1|PGP|SLC35B2	-1.06584
																Activation of HOX genes during differentiation	-2.3282	2.82852	9	CREBBP|EP300|JUN|POLR2A|KDM6A|KMT2D|H2AC6|H2BC9|CTCF	-1.42309			Negative regulation of FGFR3 signaling	-2.06067	7.00208	3	BRAF|FGF4|UBA52	-1.05916
																Formation of Incision Complex in GG-NER	-2.29214	4.43215	5	ERCC2|ERCC3|RAD23B|RPA1|UBE2N	-1.38963			Downregulation of ERBB2 signaling	-2.06067	7.00208	3	AKT1|UBA52|RNF41	-1.05916
																Resolution of AP sites via the multiple-nucleotide patch replacement pathway	-2.26609	5.53132	4	FEN1|POLD1|RPA1|POLE3	-1.36492			Signaling by FGFR	-2.05235	3.94261	5	BRAF|FGF4|PIK3CA|UBA52|SPRED1	-1.05224
																rRNA processing	-2.26224	2.25839	13	NOP2|RPL28|RPL36AL|DIS3|EXOSC7|EXOSC2|SENP3|DIMT1|NOB1|ELAC2|ERI1|MTERF4|NSUN4	-1.36202			RAC2 GTPase cycle	-2.05235	3.94261	5	ARHGAP35|ITGB1|PIK3CA|TFRC|LAMTOR1	-1.05224
																RAC2 GTPase cycle	-2.25556	3.27021	7	MCAM|PAK2|PIK3CA|TFRC|RAB7A|PGRMC2|CYFIP1	-1.35872			G1/S DNA Damage Checkpoints	-2.03857	4.86256	4	CDKN1A|PSMA6|PSMB5|UBA52	-1.04042
																RORA activates gene expression	-2.25551	7.97787	3	CREBBP|EP300|CARM1	-1.35872			RHOQ GTPase cycle	-2.03857	4.86256	4	ARHGAP35|TFRC|SLC4A7|LAMTOR1	-1.04042
																Ubiquinol biosynthesis	-2.25551	7.97787	3	COQ2|COQ3|STARD7	-1.35872			NOD1/2 Signaling Pathway	-2.0129	6.73277	3	CHUK|CYLD|UBA52	-1.01963
																CREB1 phosphorylation through the activation of Adenylate Cyclase	-2.25551	7.97787	3	CREB1|PRKAR1A|PRKAR2A	-1.35872			Regulation of MECP2 expression and activity	-2.0129	6.73277	3	HDAC3|AURKB|AGO4	-1.01963
																Caspase activation via extrinsic apoptotic signalling pathway	-2.25551	7.97787	3	DAPK3|RIPK1|FADD	-1.35872			TRAF6 mediated IRF7 activation	-2.0129	6.73277	3	CREBBP|EP300|IFNA16	-1.01963
																TP53 Regulates Transcription of Genes Involved in G1 Cell Cycle Arrest	-2.25551	7.97787	3	CCNA2|CCNE1|CDK2	-1.35872			FCERI mediated NF-kB activation	-2.00739	4.76332	4	CHUK|PSMA6|PSMB5|UBA52	-1.01527
																Signaling by ERBB2	-2.24442	4.32135	5	PIK3CA|SOS1|CUL5|USP8|CDC37	-1.3498			ER to Golgi Anterograde Transport	-1.98871	2.93852	7	PPP6C|TMED2|TMED10|KDELR2|SEC31A|PPP6R3|TUBA1C	-0.997953
																TBC/RABGAPs	-2.24442	4.32135	5	ARF6|RAB5C|TSC1|RAB7A|GABARAPL2	-1.3498			Negative epigenetic regulation of rRNA expression	-1.98333	3.272	6	CDK7|DNMT1|SUV39H1|H2BC17|SIRT1|POLR1F	-0.992955
																Heme signaling	-2.24442	4.32135	5	CREB1|CREBBP|EP300|PGRMC2|CARM1	-1.3498			VEGFA-VEGFR2 Pathway	-1.98168	3.789	5	AKT1|MTOR|PIK3CA|MLST8|MAPKAP1	-0.991691
																RAF/MAP kinase cascade	-2.22753	2.16067	14	ACTB|FNTB|JAK1|JAK2|PIK3CA|PPP1CB|PPP2R1A|MAPK1|PTK2|RAF1|SOS1|SHOC2|RCE1|ICMT	-1.33384			Orc1 removal from chromatin	-1.97697	4.66805	4	PSMA6|PSMB5|UBA52|CDT1	-0.987937
																RAC3 GTPase cycle	-2.22371	3.22661	7	MCAM|PAK2|TFRC|RAB7A|PGRMC2|FERMT2|CYFIP1	-1.33079			Oncogene Induced Senescence	-1.96722	6.48341	3	SP1|UBA52|AGO4	-0.981257
																Apoptotic execution phase	-2.20344	5.31858	4	BIRC2|CTNNB1|PAK2|PTK2	-1.31251			Negative regulation of FGFR4 signaling	-1.96722	6.48341	3	BRAF|FGF4|UBA52	-0.981257
																TRAF6 mediated IRF7 activation	-2.20344	5.31858	4	CREBBP|EP300|TRAF6|TBK1	-1.31251			RUNX2 regulates bone development	-1.96722	6.48341	3	RUNX2|CBFB|HDAC3	-0.981257
																Opioid Signalling	-2.19245	3.18415	7	CREB1|GNA11|PPP1CA|PPP2R1A|PRKAR1A|PRKAR2A|MAPK1	-1.30366			Metabolism of cofactors	-1.96722	6.48341	3	AKT1|COQ7|PDSS2	-0.981257
																p75 NTR receptor-mediated signalling	-2.19245	3.18415	7	HDAC1|IKBKB|SOS1|TRAF6|GNA13|NCSTN|PSENEN	-1.30366			Regulation of Homotypic Cell-Cell Adhesion	-1.96722	6.48341	3	SP1|ZEB2|AGO4	-0.981257
																ISG15 antiviral mechanism	-2.18759	3.57629	6	JAK1|TPR|UBE2N|BECN1|USP18|ARIH1	-1.29926			Regulation of Expression and Function of Type II Classical Cadherins	-1.96722	6.48341	3	SP1|ZEB2|AGO4	-0.981257
																MAPK1/MAPK3 signaling	-2.17822	2.13212	14	ACTB|FNTB|JAK1|JAK2|PIK3CA|PPP1CB|PPP2R1A|MAPK1|PTK2|RAF1|SOS1|SHOC2|RCE1|ICMT	-1.29035			Cdc20:Phospho-APC/C mediated degradation of Cyclin A	-1.94728	4.57652	4	PSMA6|PSMB5|UBA52|UBE2S	-0.962647
																Transcription of E2F targets under negative control by p107 (RBL1) and p130 (RBL2) in complex with HDAC1	-2.16013	7.40802	3	CCNA2|HDAC1|TFDP1	-1.27694			tRNA processing in the nucleus	-1.94728	4.57652	4	NUP214|NUP93|NUP188|NDC1	-0.962647
																Removal of the Flap Intermediate from the C-strand	-2.16013	7.40802	3	FEN1|POLD1|RPA1	-1.27694			Translation of Structural Proteins	-1.94728	4.57652	4	PRKCSH|UBA52|MOGS|GANAB	-0.962647
																Cell-extracellular matrix interactions	-2.16013	7.40802	3	ACTB|ILK|FERMT2	-1.27694			Activation of anterior HOX genes in hindbrain development during early embryogenesis	-1.92798	3.18276	6	CREBBP|EP300|H2BC17|HDAC3|CTCF|AJUBA	-0.944863
																Removal of the Flap Intermediate	-2.16013	7.40802	3	FEN1|POLD1|RPA1	-1.27694			Activation of HOX genes during differentiation	-1.92798	3.18276	6	CREBBP|EP300|H2BC17|HDAC3|CTCF|AJUBA	-0.944863
																Signaling by KIT in disease	-2.16013	7.40802	3	JAK2|PIK3CA|SOS1	-1.27694			Negative regulation of FGFR1 signaling	-1.92348	6.25186	3	BRAF|FGF4|UBA52	-0.942251
																Signaling by phosphorylated juxtamembrane, extracellular and kinase domain KIT mutants	-2.16013	7.40802	3	JAK2|PIK3CA|SOS1	-1.27694			Signaling by FGFR1 in disease	-1.92348	6.25186	3	FGF4|PIK3CA|CEP43	-0.942251
																IRAK2 mediated activation of TAK1 complex upon TLR7/8 or 9 stimulation	-2.16013	7.40802	3	TRAF6|TAB1|TAB2	-1.27694			RAF activation	-1.92348	6.25186	3	BRAF|JAK2|BRAP	-0.942251
																Regulation of MITF-M-dependent genes involved in apoptosis	-2.16013	7.40802	3	HDAC1|SIN3A|AGO2	-1.27694			Downstream signaling events of B Cell Receptor (BCR)	-1.9183	4.48851	4	CHUK|PSMA6|PSMB5|UBA52	-0.938961
																Metabolism of carbohydrates	-2.15861	2.0041	16	CD44|G6PD|GALE|B4GALT1|GPI|PGD|PKM|PPP2R1A|SLC2A1|TPI1|TPR|UGP2|CHP1|PGLS|GLCE|UXS1	-1.27557			CDK-mediated phosphorylation and removal of Cdc6	-1.9183	4.48851	4	PSMA6|PSMB5|UBA52|UBE2S	-0.938961
																Insulin receptor signalling cascade	-2.15341	4.11557	5	PIK3C3|PIK3CA|MAPK1|SOS1|PIK3R4	-1.27098			Cytoprotection by HMOX1	-1.9183	4.48851	4	CREBBP|NFE2L2|HDAC3|CARM1	-0.938961
																RNA Pol II CTD phosphorylation and interaction with CE during HIV infection	-2.1437	5.1216	4	ERCC2|ERCC3|POLR2A|RNMT	-1.26367			Formation of paraxial mesoderm	-1.9183	4.48851	4	CREBBP|EP300|PSMA6|PSMB5	-0.938961
																RNA Pol II CTD phosphorylation and interaction with CE	-2.1437	5.1216	4	ERCC2|ERCC3|POLR2A|RNMT	-1.26367			RUNX1 regulates genes involved in megakaryocyte differentiation and platelet function	-1.91446	3.64692	5	CBFB|EP300|H2BC17|KMT2B|AGO4	-0.935684
																Intra-Golgi and retrograde Golgi-to-ER traffic	-2.1414	2.26694	12	CAPZB|VPS52|COPB2|GOSR1|RGP1|KIF20A|COG5|VPS45|COG2|COG4|VPS53|COG7	-1.26182			Regulation of TP53 Activity through Phosphorylation	-1.89278	3.60189	5	CDK5|CSNK2B|UBA52|AURKB|SUPT16H	-0.914853
																SCF(Skp2)-mediated degradation of p27/p21	-2.10997	4.01986	5	CCND1|CCNA2|CCNE1|CDK2|CKS1B	-1.23247			Negative regulation of FGFR2 signaling	-1.88151	6.03628	3	BRAF|FGF4|UBA52	-0.906472
																Signaling by FGFR1	-2.10997	4.01986	5	PIK3CA|PPP2R1A|MAPK1|SOS1|TGFBR3	-1.23247			Formation of the beta-catenin:TCF transactivating complex	-1.85044	3.5151	5	CREBBP|EP300|MYC|H2BC17|CDC73	-0.877434
																Mitotic Anaphase	-2.08765	2.23037	12	CENPI|PPP2R1A|PPP2R2A|SMC3|CHMP2A|HDAC8|RCC2|CENPM|CHMP6|CHMP7|CHMP4B|LEMD2	-1.21077			TCR signaling	-1.85044	3.5151	5	CHUK|PIK3CA|PSMA6|PSMB5|UBA52	-0.877434
																Regulation of TP53 Degradation	-2.08664	4.93868	4	CCNA2|CDK2|PPP2R1A|USP7	-1.21077			Ovarian tumor domain proteases	-1.84122	5.83507	3	TRAF3|UBA52|RIPK1	-0.86877
																Regulation of HSF1-mediated heat shock response	-2.08179	3.4004	6	HSF1|MAPK1|RPA1|HSPA13|TPR|DNAJC2	-1.20681			Separation of Sister Chromatids	-1.82089	2.72303	7	PSMA6|PSMB5|UBA52|AURKB|UBE2S|TAOK1|TUBA1C	-0.850101
																Constitutive Signaling by Ligand-Responsive EGFR Cancer Variants	-2.07255	6.91416	3	PIK3CA|SOS1|CDC37	-1.20227			Factors involved in megakaryocyte development and platelet production	-1.82089	2.72303	7	CDK5|IFNA16|IRF1|IRF2|JAK2|RCOR1|TUBA1C	-0.850101
																Regulation of pyruvate dehydrogenase (PDH) complex	-2.07255	6.91416	3	DLD|PDHA1|PDHB	-1.20227			Semaphorin interactions	-1.80892	4.16791	4	CDK5|ARHGAP35|ITGB1|TYROBP	-0.83887
																Initiation of Nuclear Envelope (NE) Reformation	-2.07255	6.91416	3	PPP2R1A|PPP2R2A|LEMD2	-1.20227			Signaling by VEGF	-1.78936	3.39248	5	AKT1|MTOR|PIK3CA|MLST8|MAPKAP1	-0.822996
																Signal transduction by L1	-2.07255	6.91416	3	CSNK2A2|ITGAV|MAPK1	-1.20227			Regulation of APC/C activators between G1/S and early anaphase	-1.78309	4.09478	4	PSMA6|PSMB5|UBA52|UBE2S	-0.818335
																Signaling by Ligand-Responsive EGFR Variants in Cancer	-2.07255	6.91416	3	PIK3CA|SOS1|CDC37	-1.20227			Hedgehog 'on' state	-1.78309	4.09478	4	PSMA6|PSMB5|UBA52|CDC73	-0.818335
																Processive synthesis on the lagging strand	-2.07255	6.91416	3	FEN1|POLD1|RPA1	-1.20227			PKR-mediated signaling	-1.78309	4.09478	4	CHUK|EIF2S1|EIF2AK2|TUBA1C	-0.818335
																Pentose phosphate pathway	-2.07255	6.91416	3	G6PD|PGD|PGLS	-1.20227			Vpu mediated degradation of CD4	-1.76516	5.47038	3	PSMA6|PSMB5|UBA52	-0.802769
																TRAF6-mediated induction of TAK1 complex within TLR4 complex	-2.07255	6.91416	3	TRAF6|TAB1|TAB2	-1.20227			Regulation of activated PAK-2p34 by proteasome mediated degradation	-1.76516	5.47038	3	PSMA6|PSMB5|UBA52	-0.802769
																Mitotic Metaphase and Anaphase	-2.07005	2.21845	12	CENPI|PPP2R1A|PPP2R2A|SMC3|CHMP2A|HDAC8|RCC2|CENPM|CHMP6|CHMP7|CHMP4B|LEMD2	-1.20006			Autodegradation of the E3 ubiquitin ligase COP1	-1.76516	5.47038	3	PSMA6|PSMB5|UBA52	-0.802769
																Neutrophil degranulation	-2.06504	1.74841	22	ACLY|ALOX5|CD36|CD44|B4GALT1|GPI|HSP90AB1|ILF2|ITGAV|MAPK1|RAB5C|RAB7A|CDK13|ACTR2|RAB10|CYFIP1|DNAJC13|UBR4|NCSTN|RAB14|CAND1|KCMF1	-1.19622			Interleukin-2 family signaling	-1.76516	5.47038	3	JAK1|JAK2|PIK3CA	-0.802769
																Metabolism of vitamins and cofactors	-2.0526	2.20665	12	SLC2A1|NAMPT|LRP10|COQ2|UBIAD1|COQ3|RFK|STARD7|PPCDC|NMNAT1|NADK|PPCS	-1.18436			Extra-nuclear estrogen signaling	-1.75781	4.02418	4	AKT1|FOXO3|FOS|PIK3CA	-0.795958
																Signaling by SCF-KIT	-2.03205	4.76838	4	JAK2|PIK3CA|SOS1|SOCS1	-1.16613			Ubiquitin-dependent degradation of Cyclin D	-1.72922	5.30461	3	PSMA6|PSMB5|UBA52	-0.772027
																Regulation of TP53 Expression and Degradation	-2.03205	4.76838	4	CCNA2|CDK2|PPP2R1A|USP7	-1.16613			Assembly of the pre-replicative complex	-1.72562	2.86971	6	PSMA6|PSMB5|UBA52|H2BC17|UBE2S|CDT1	-0.769143
																PLC beta mediated events	-2.02689	3.8412	5	CREB1|GNA11|PRKAR1A|PRKAR2A|MAPK1	-1.16271			Signaling by FGFR2	-1.70887	3.89004	4	BRAF|FGF4|PIK3CA|UBA52	-0.754706
																Signaling by PDGF	-2.02689	3.8412	5	CRKL|FURIN|PIK3CA|SOS1|BCAR1	-1.16271			Vif-mediated degradation of APOBEC3G	-1.69454	5.14859	3	PSMA6|PSMB5|UBA52	-0.743904
																Signaling by BRAF and RAF1 fusions	-2.02689	3.8412	5	ACTB|JAK2|MAPK1|RAF1|TRIM24	-1.16271			Detoxification of Reactive Oxygen Species	-1.69454	5.14859	3	PRDX1|SOD2|TXNRD2	-0.743904
																Regulation of endogenous retroelements by KRAB-ZFP proteins	-2.01887	2.71143	8	HDAC1|H2AC6|H2BC9|MTA1|MTA2|TRIM28|GATAD2A|MTA3	-1.15497			Ubiquitin Mediated Degradation of Phosphorylated Cdc25A	-1.69454	5.14859	3	PSMA6|PSMB5|UBA52	-0.743904
																Chaperonin-mediated protein folding	-2.01626	2.95116	7	ACTB|CCNE1|CSNK2A2|GNA11|PFDN2|DCAF7|WRAP53	-1.15294			p53-Independent DNA Damage Response	-1.69454	5.14859	3	PSMA6|PSMB5|UBA52	-0.743904
																Cyclin E associated events during G1/S transition	-2.01509	3.29245	6	CCND1|CCNA2|CCNE1|CDK2|CKS1B|TFDP1	-1.15234			p53-Independent G1/S DNA damage checkpoint	-1.69454	5.14859	3	PSMA6|PSMB5|UBA52	-0.743904
																High laminar flow shear stress activates signaling by PIEZO1 and PECAM1:CDH5:KDR in endothelial cells	-2.01509	3.29245	6	CTNNB1|GNA11|PIK3CA|PRKAR1A|PRKAR2A|PKN2	-1.15234			Transport of small molecules	-1.67209	1.67219	19	ATP6V0C|BSG|ABCC2|EIF2S1|PSMA6|PSMB5|SEL1L|TFRC|UBA52|SLC30A1|RIPK1|SLC4A7|WWP1|DERL2|CYB5R4|LRRC8A|WNK1|SLC24A4|SLC35B2	-0.723215
																Synthesis of PIPs at the Golgi membrane	-1.9917	6.48202	3	PIK3C3|PI4KB|PIK3R4	-1.13267			Regulation of Apoptosis	-1.66105	5.00149	3	PSMA6|PSMB5|UBA52	-0.714793
																Processive synthesis on the C-strand of the telomere	-1.9917	6.48202	3	FEN1|POLD1|RPA1	-1.13267			SCF-beta-TrCP mediated degradation of Emi1	-1.66105	5.00149	3	PSMA6|PSMB5|UBA52	-0.714793
																mRNA decay by 3' to 5' exoribonuclease	-1.9917	6.48202	3	DIS3|EXOSC7|EXOSC2	-1.13267			Degradation of AXIN	-1.66105	5.00149	3	PSMA6|PSMB5|UBA52	-0.714793
																Negative regulation of MET activity	-1.9917	6.48202	3	PTPN1|USP8|HGS	-1.13267			Degradation of GLI1 by the proteasome	-1.66105	5.00149	3	PSMA6|PSMB5|UBA52	-0.714793
																Processing of Intronless Pre-mRNAs	-1.9917	6.48202	3	NCBP1|PABPN1|NUDT21	-1.13267			Maturation of spike protein	-1.66105	5.00149	3	PRKCSH|MOGS|GANAB	-0.714793
																Specification of the neural plate border	-1.9917	6.48202	3	CTNNB1|PAX3|WNT3A	-1.13267			COPI-dependent Golgi-to-ER retrograde traffic	-1.65722	3.13713	5	TMED2|TMED10|KDELR2|NBAS|TUBA1C	-0.711311
																RHOD GTPase cycle	-1.98714	3.75769	5	CAPZB|MCAM|RAB7A|SLC4A7|PGRMC2	-1.12882			PCP/CE pathway	-1.6392	3.7048	4	PFN1|PSMA6|PSMB5|UBA52	-0.695543
																Signaling by NOTCH4	-1.9828	3.24101	6	CREBBP|EP300|KAT2A|YWHAZ|NCSTN|PSENEN	-1.12477			Late SARS-CoV-2 Infection Events	-1.6392	3.7048	4	PRKCSH|UBA52|MOGS|GANAB	-0.695543
																Formation of the Early Elongation Complex	-1.97977	4.60944	4	ERCC2|ERCC3|NCBP1|POLR2A	-1.12358			Hemostasis	-1.63201	1.74507	16	AKT1|BSG|CD58|CDK5|F10|IFNA16|IRF1|IRF2|ITGB1|JAK2|PFN1|PIK3CA|TGFB1|RCOR1|CYRIB|TUBA1C	-0.689169
																Formation of the HIV-1 Early Elongation Complex	-1.97977	4.60944	4	ERCC2|ERCC3|NCBP1|POLR2A	-1.12358			Degradation of GLI2 by the proteasome	-1.62869	4.86256	3	PSMA6|PSMB5|UBA52	-0.689169
																Platelet Aggregation (Plug Formation)	-1.97977	4.60944	4	PTK2|PTPN1|SOS1|BCAR1	-1.12358			GLI3 is processed to GLI3R by the proteasome	-1.62869	4.86256	3	PSMA6|PSMB5|UBA52	-0.689169
																Transcriptional regulation by the AP-2 (TFAP2) family of transcription factors	-1.97977	4.60944	4	CREBBP|EP300|NOP2|YEATS4	-1.12358			DNA Damage Recognition in GG-NER	-1.62869	4.86256	3	ACTL6A|UBA52|INO80	-0.689169
																Evasion by RSV of host interferon responses	-1.97977	4.60944	4	CREBBP|EP300|JAK1|CUL5	-1.12358			Signaling by moderate kinase activity BRAF mutants	-1.62869	4.86256	3	BRAF|JAK2|BRAP	-0.689169
																Transport to the Golgi and subsequent modification	-1.96543	2.23693	11	CAPZB|B4GALT1|MGAT1|COPB2|GOSR1|PREB|COG5|COG2|COG4|TRAPPC4|COG7	-1.10966			Signaling by RAS mutants	-1.62869	4.86256	3	BRAF|JAK2|BRAP	-0.689169
																Cyclin A:Cdk2-associated events at S phase entry	-1.95121	3.19115	6	CCND1|CCNA2|CCNE1|CDK2|CKS1B|TFDP1	-1.09643			Paradoxical activation of RAF signaling by kinase inactive BRAF	-1.62869	4.86256	3	BRAF|JAK2|BRAP	-0.689169
																Axon guidance	-1.94787	1.70528	22	ACTB|CREB1|CSNK2A2|HSP90AB1|ITGAV|NCBP1|PAK2|PIK3CA|PRKAR2A|MAPK1|MAPK7|PTK2|RPL28|RPL36AL|SOS1|CUL2|ARPC4|ACTR3|ACTR2|NCSTN|PABPC1|PSENEN	-1.09379			FBXL7 down-regulates AURKA during mitotic entry and in early mitosis	-1.62869	4.86256	3	PSMA6|PSMB5|UBA52	-0.689169
																Signaling by NOTCH2	-1.92962	4.46075	4	CREB1|EP300|NCSTN|PSENEN	-1.07835			Gene and protein expression by JAK-STAT signaling after Interleukin-12 stimulation	-1.62869	4.86256	3	HNRNPA2B1|RPLP0|SOD2	-0.689169
																G-protein mediated events	-1.91093	3.60112	5	CREB1|GNA11|PRKAR1A|PRKAR2A|MAPK1	-1.06398			Signaling downstream of RAS mutants	-1.62869	4.86256	3	BRAF|JAK2|BRAP	-0.689169
																Mitochondrial translation elongation	-1.90863	2.8139	7	TUFM|TSFM|MRPS21|MRPL20|MRPS18A|MRPL36|MRPL44	-1.06209			Recruitment and ATM-mediated phosphorylation of repair and signaling proteins at DNA double strand breaks	-1.61691	3.64692	4	UBA52|BAP1|H2BC17|KDM4A	-0.678583
																Processing of DNA double-strand break ends	-1.90863	2.8139	7	CCNA2|CDK2|RNF4|RPA1|UBE2N|H2BC9|PPP4R2	-1.06209			Gene Silencing by RNA	-1.6055	2.69311	6	NUP214|H2BC17|NUP93|NUP188|NDC1|AGO4	-0.667859
																Transcriptional regulation by RUNX2	-1.90863	2.8139	7	AR|CCND1|CBFB|MAPK1|SOX9|YAP1|WWTR1	-1.06209			Synthesis of DNA	-1.6046	3.0391	5	PSMA6|PSMB5|UBA52|UBE2S|CDT1	-0.667474
																Deposition of new CENPA-containing nucleosomes at the centromere	-1.88998	3.09589	6	CENPI|H2AC6|H2BC9|SMARCA5|RSF1|CENPM	-1.04496			Regulation of beta-cell development	-1.59739	4.73114	3	AKT1|CREBBP|EP300	-0.662981
																Nucleosome assembly	-1.88998	3.09589	6	CENPI|H2AC6|H2BC9|SMARCA5|RSF1|CENPM	-1.04496			DAP12 interactions	-1.59739	4.73114	3	HLA-B|PIK3CA|TYROBP	-0.662981
																Interleukin-2 family signaling	-1.88147	4.32135	4	JAK1|JAK2|PIK3CA|SOS1	-1.03865			AUF1 (hnRNP D0) binds and destabilizes mRNA	-1.59739	4.73114	3	PSMA6|PSMB5|UBA52	-0.662981
																Metabolic disorders of biological oxidation enzymes	-1.88147	4.32135	4	AHCY|FDX1|GCLC|GSS	-1.03865			Degradation of DVL	-1.59739	4.73114	3	PSMA6|PSMB5|UBA52	-0.662981
																Resolution of Abasic Sites (AP sites)	-1.88147	4.32135	4	FEN1|POLD1|RPA1|POLE3	-1.03865			Stabilization of p53	-1.59739	4.73114	3	PSMA6|PSMB5|UBA52	-0.662981
																Signaling by RAF1 mutants	-1.88147	4.32135	4	ACTB|JAK2|MAPK1|RAF1	-1.03865			RHOH GTPase cycle	-1.59739	4.73114	3	TFRC|SLC4A7|LAMTOR1	-0.662981
																mRNA 3'-end processing	-1.87438	3.52763	5	NCBP1|DDX39B|PABPN1|NUDT21|SARNP	-1.03266			DNA Double Strand Break Response	-1.59506	3.59081	4	UBA52|BAP1|H2BC17|KDM4A	-0.661661
																Gene Silencing by RNA	-1.87126	2.39336	9	MYBL1|POLR2A|TPR|H2AC6|H2BC9|TDRKH|AGO2|DGCR8|ELAC2	-1.03008			Translesion synthesis by Y family DNA polymerases bypasses lesions on DNA template	-1.5671	4.60663	3	UBA52|USP10|NPLOC4	-0.637735
																Signaling by Insulin receptor	-1.8603	3.05036	6	PIK3C3|PIK3CA|MAPK1|PTPN1|SOS1|PIK3R4	-1.02008			Transport to the Golgi and subsequent modification	-1.55723	2.40267	7	PPP6C|TMED2|TMED10|KDELR2|SEC31A|PPP6R3|TUBA1C	-0.62837
																Protein folding	-1.85747	2.74995	7	ACTB|CCNE1|CSNK2A2|GNA11|PFDN2|DCAF7|WRAP53	-1.01766			Nucleotide Excision Repair	-1.55417	2.947	5	ACTL6A|CDK7|UBA52|USP7|INO80	-0.625817
																B-WICH complex positively regulates rRNA expression	-1.85747	2.74995	7	ACTB|EP300|KAT2A|H2AC6|H2BC9|SMARCA5|POLR1H	-1.01766			Metabolism of lipids	-1.51321	1.60443	19	ALAS1|SLC25A20|CCNC|CREBBP|CSNK2B|EP300|MTF1|PIK3CA|PI4KB|SP1|TAFAZZIN|B3GALT4|HDAC3|MED24|MED12|CARM1|DECR2|HSD17B12|FAM120B	-0.58901
																ERK/MAPK targets	-1.8468	5.7618	3	PPP2R1A|MAPK1|MAPK7	-1.0097			TGF-beta receptor signaling activates SMADs	-1.5093	4.3763	3	ITGB1|TGFB1|UBA52	-0.586416
																Interleukin-6 family signaling	-1.8468	5.7618	3	JAK1|JAK2|SOCS3	-1.0097			DNA Replication Pre-Initiation	-1.50874	2.5555	6	PSMA6|PSMB5|UBA52|H2BC17|UBE2S|CDT1	-0.586194
																TGFBR3 expression	-1.8468	5.7618	3	EP300|TGFBR3|AGO2	-1.0097			Transcriptional regulation by small RNAs	-1.50579	2.86033	5	NUP214|H2BC17|NUP93|NUP188|NDC1	-0.584066
																RAC1 GTPase cycle	-1.84216	2.24486	10	MCAM|PAK2|PIK3CA|PKN2|SOS1|TFRC|RAB7A|GNA13|FERMT2|CYFIP1	-1.0052			Integrin cell surface interactions	-1.49196	3.33432	4	BSG|ICAM1|ITGB1|VCAM1	-0.571057
																Ca-dependent events	-1.83518	4.1904	4	CREB1|PRKAR1A|PRKAR2A|MAPK1	-1.00065			HCMV Late Events	-1.44426	2.75239	5	NUP214|H2BC17|NUP93|NUP188|NDC1	-0.530524
																Signaling by FGFR3	-1.83518	4.1904	4	PIK3CA|PPP2R1A|MAPK1|SOS1	-1.00065			Regulation of PLK1 Activity at G2/M Transition	-1.4346	3.1973	4	NEK2|UBA52|CEP43|AJUBA	-0.521988
																Citric acid cycle (TCA cycle)	-1.83518	4.1904	4	CS|DLD|FH|MDH2	-1.00065			Signaling by the B Cell Receptor (BCR)	-1.4346	3.1973	4	CHUK|PSMA6|PSMB5|UBA52	-0.521988
																Regulation of insulin secretion	-1.80274	2.96321	6	CD36|ACSL3|GNA11|PRKAR1A|PRKAR2A|SLC2A1	-0.971024			Beta-catenin independent WNT signaling	-1.4147	2.70142	5	PFN1|PSMA6|PSMB5|UBA52|AGO4	-0.50466
																Signaling by FGFR4	-1.79064	4.06715	4	PIK3CA|PPP2R1A|MAPK1|SOS1	-0.959995			Asymmetric localization of PCP proteins	-1.40361	3.97846	3	PSMA6|PSMB5|UBA52	-0.495967
																NGF-stimulated transcription	-1.79064	4.06715	4	CREB1|EP300|JUNB|FOSL1	-0.959995			mRNA Splicing - Major Pathway	-1.39888	2.21986	7	HNRNPA2B1|SRSF7|EIF4A3|CWC27|DDX42|PPIL1|RBM22	-0.491549
																Diseases of programmed cell death	-1.78383	2.65929	7	DNMT3B|JUN|PRDX1|H2AC6|H2BC9|RIPK1|FADD	-0.954116			RAC3 GTPase cycle	-1.39805	3.11204	4	ARHGAP35|ITGB1|TFRC|LAMTOR1	-0.491204
																RAF-independent MAPK1/3 activation	-1.78144	5.45854	3	JAK1|JAK2|MAPK1	-0.954116			Global Genome Nucleotide Excision Repair (GG-NER)	-1.36278	3.0312	4	ACTL6A|CDK7|UBA52|INO80	-0.462086
																Synthesis, secretion, and inactivation of Glucagon-like Peptide-1 (GLP-1)	-1.78144	5.45854	3	CTNNB1|SEC11A|SPCS1	-0.954116			Developmental Cell Lineages	-1.36278	3.0312	4	FGF4|ITGB1|TFRC|CXCR4	-0.462086
																RHO GTPases Activate NADPH Oxidases	-1.78144	5.45854	3	PIK3C3|MAPK1|PIK3R4	-0.954116			Signaling by ERBB4	-1.35512	3.80548	3	PIK3CA|UBA52|WWP1	-0.4563
																Constitutive Signaling by AKT1 E17K in Cancer	-1.78144	5.45854	3	CHUK|CREB1|GSK3A	-0.954116			Protein localization	-1.33537	2.31857	6	CS|TAFAZZIN|UBA52|USP9X|DECR2|CHCHD5	-0.437951
																Lagging Strand Synthesis	-1.78144	5.45854	3	FEN1|POLD1|RPA1	-0.954116			Transcriptional Regulation by MECP2	-1.33184	3.72451	3	HDAC3|AURKB|AGO4	-0.435826
																NOTCH4 Intracellular Domain Regulates Transcription	-1.78144	5.45854	3	CREBBP|EP300|KAT2A	-0.954116			mRNA Splicing	-1.32655	2.13851	7	HNRNPA2B1|SRSF7|EIF4A3|CWC27|DDX42|PPIL1|RBM22	-0.431922
																Signaling by FGFR in disease	-1.77043	3.32411	5	NCBP1|PIK3CA|POLR2A|SOS1|TRIM24	-0.943768			Cell surface interactions at the vascular wall	-1.30378	2.51512	5	BSG|CD58|ITGB1|PIK3CA|TGFB1	-0.411468
																Formation of paraxial mesoderm	-1.77043	3.32411	5	CREBBP|CTNNB1|EP300|KAT2A|WNT3A	-0.943768			RHO GTPases Activate Formins	-1.29068	2.49362	5	ITGB1|PFN1|AURKB|TAOK1|TUBA1C	-0.398987
																Mitochondrial translation	-1.76007	2.63039	7	TUFM|TSFM|MRPS21|MRPL20|MRPS18A|MRPL36|MRPL44	-0.934461			Formation of TC-NER Pre-Incision Complex	-1.2871	3.57249	3	CDK7|UBA52|USP7	-0.396937
																Mitotic G2-G2/M phases	-1.75417	2.17426	10	CCNA2|CDK2|E2F3|EP300|HSP90AB1|PPP1CB|PPP2R1A|PPP2R2A|LCMT1|FBXL18	-0.928694			Cell Cycle Checkpoints	-1.27902	1.96964	8	CDKN1A|PSMA6|PSMB5|UBA52|H2BC17|AURKB|UBE2S|TAOK1	-0.389159
																Binding and Uptake of Ligands by Scavenger Receptors	-1.74774	3.95095	4	CALR|CD36|HSP90B1|STAB1	-0.923582			Hedgehog 'off' state	-1.26394	2.81208	4	PSMA6|PSMB5|UBA52|TUBA1C	-0.376821
																Activation of gene expression by SREBF (SREBP)	-1.74774	3.95095	4	CREBBP|MVD|SQLE|CARM1	-0.923582			Adherens junctions interactions	-1.2446	3.43239	3	SP1|ZEB2|AGO4	-0.359156
																Signaling by EGFR in Cancer	-1.72012	5.18562	3	PIK3CA|SOS1|CDC37	-0.900928			HDACs deacetylate histones	-1.23312	2.74591	4	REST|H2BC17|HDAC3|RCOR1	-0.34828
																Signaling by ERBB2 KD Mutants	-1.72012	5.18562	3	PIK3CA|SOS1|CDC37	-0.900928			Signaling by FGFR in disease	-1.22414	3.36639	3	FGF4|PIK3CA|CEP43	-0.340354
																COPI-mediated anterograde transport	-1.71367	2.57442	7	CAPZB|COPB2|GOSR1|COG5|COG2|COG4|COG7	-0.895125			Degradation of beta-catenin by the destruction complex	-1.22414	3.36639	3	PSMA6|PSMB5|UBA52	-0.340354
																Signaling by moderate kinase activity BRAF mutants	-1.70638	3.8412	4	ACTB|JAK2|MAPK1|RAF1	-0.889133			Golgi-to-ER retrograde transport	-1.2154	2.37198	5	TMED2|TMED10|KDELR2|NBAS|TUBA1C	-0.332362
																Signaling by RAS mutants	-1.70638	3.8412	4	ACTB|JAK2|MAPK1|RAF1	-0.889133			B-WICH complex positively regulates rRNA expression	-1.18873	2.6523	4	EP300|DEK|H2BC17|POLR1F	-0.307644
																Paradoxical activation of RAF signaling by kinase inactive BRAF	-1.70638	3.8412	4	ACTB|JAK2|MAPK1|RAF1	-0.889133			Iron uptake and transport	-1.18468	3.2417	3	ATP6V0C|TFRC|UBA52	-0.3045
																Signaling downstream of RAS mutants	-1.70638	3.8412	4	ACTB|JAK2|MAPK1|RAF1	-0.889133			Signaling by Rho GTPases, Miro GTPases and RHOBTB3	-1.15869	1.50826	16	ARHGAP35|ITGB1|PFN1|PIK3CA|SHMT2|TFRC|USP9X|H2BC17|AURKB|SLC4A7|STK38|SPEN|LAMTOR1|TAOK1|TUBA1C|RHOT2	-0.280297
																TP53 Regulates Transcription of DNA Repair Genes	-1.7055	3.201	5	ERCC2|ERCC3|JUN|POLR2A|CDK13	-0.888641			Transcriptional and post-translational regulation of MITF-M expression and activity	-1.14706	3.12593	3	CREBBP|EP300|SIRT1	-0.270007
																ER to Golgi Anterograde Transport	-1.69942	2.2384	9	CAPZB|COPB2|GOSR1|PREB|COG5|COG2|COG4|TRAPPC4|COG7	-0.882948			DNA Replication	-1.14529	2.07162	6	PSMA6|PSMB5|UBA52|H2BC17|UBE2S|CDT1	-0.268975
																Synthesis of DNA	-1.66872	2.52079	7	CCNA2|CCNE1|CDK2|FEN1|POLD1|RPA1|POLE3	-0.854418			Peroxisomal protein import	-1.1289	3.07109	3	UBA52|USP9X|DECR2	-0.254063
																Regulation of beta-cell development	-1.66648	3.73738	4	CREBBP|EP300|KAT2A|HNF1B	-0.853476			Gap-filling DNA repair synthesis and ligation in TC-NER	-1.11114	3.01814	3	CDK7|UBA52|USP7	-0.237931
																RHOH GTPase cycle	-1.66648	3.73738	4	PAK2|TFRC|RAB7A|SLC4A7	-0.853476			Mitotic Prometaphase	-1.10732	2.02372	6	CSNK2B|NEK2|AURKB|CEP43|TAOK1|TUBA1C	-0.234396
																PKA-mediated phosphorylation of CREB	-1.66242	4.93868	3	CREB1|PRKAR1A|PRKAR2A	-0.851975			COPI-mediated anterograde transport	-1.10596	2.48301	4	TMED2|TMED10|KDELR2|TUBA1C	-0.233478
																Signaling by ERBB2 in Cancer	-1.66242	4.93868	3	PIK3CA|SOS1|CDC37	-0.851975			Diseases of glycosylation	-1.10128	2.19363	5	NOTCH3|MOGS|ALG3|ALG6|ALG12	-0.229242
																Polymerase switching on the C-strand of the telomere	-1.66242	4.93868	3	POLD1|CHTF8|DSCC1	-0.851975			Dual incision in TC-NER	-1.09379	2.96698	3	CDK7|UBA52|USP7	-0.222335
																FGFR2 alternative splicing	-1.66242	4.93868	3	HNRNPF|NCBP1|POLR2A	-0.851975			Signaling by MET	-1.07681	2.91753	3	ITGB1|PIK3CA|UBA52	-0.20828
																NOTCH3 Intracellular Domain Regulates Transcription	-1.66242	4.93868	3	CREBBP|EP300|KAT2A	-0.851975			L1CAM interactions	-1.06732	2.40621	4	CSNK2B|ITGB1|RPS6KA3|TUBA1C	-0.199516
																Formation of HIV elongation complex in the absence of HIV Tat	-1.62794	3.63903	4	ERCC2|ERCC3|NCBP1|POLR2A	-0.821804			Amyloid fiber formation	-1.06732	2.40621	4	H2AZ1|UBA52|USP9X|H2BC17	-0.199516
																HIV Transcription Elongation	-1.62794	3.63903	4	ERCC2|ERCC3|NCBP1|POLR2A	-0.821804			Cell junction organization	-1.05482	2.38166	4	ITGB1|SP1|ZEB2|AGO4	-0.188176
																Formation of HIV-1 elongation complex containing HIV-1 Tat	-1.62794	3.63903	4	ERCC2|ERCC3|NCBP1|POLR2A	-0.821804			Mitochondrial protein import	-1.04395	2.82342	3	CS|TAFAZZIN|CHCHD5	-0.178468
																Tat-mediated elongation of the HIV-1 transcript	-1.62794	3.63903	4	ERCC2|ERCC3|NCBP1|POLR2A	-0.821804			Positive epigenetic regulation of rRNA expression	-1.0425	2.3576	4	EP300|DEK|H2BC17|POLR1F	-0.177304
																Apoptotic cleavage of cellular proteins	-1.60799	4.7142	3	BIRC2|CTNNB1|PTK2	-0.805986			Stimuli-sensing channels	-1.03036	2.33403	4	UBA52|RIPK1|WWP1|WNK1	-0.166174
																BMAL1:CLOCK,NPAS2 activates circadian gene expression	-1.60799	4.7142	3	CREBBP|NAMPT|CARM1	-0.805986			Metabolism of steroids	-1.01897	2.06917	5	CREBBP|MTF1|SP1|CARM1|HSD17B12	-0.156075
																MicroRNA (miRNA) biogenesis	-1.60799	4.7142	3	POLR2A|AGO2|DGCR8	-0.805986			Intra-Golgi and retrograde Golgi-to-ER traffic	-1.01831	1.91314	6	TMED2|TMED10|KDELR2|NBAS|TUBA1C|NAA30	-0.155851
																Syndecan interactions	-1.60799	4.7142	3	ITGAV|ITGB5|TRAPPC4	-0.805986			DNA Double-Strand Break Repair	-0.999511	2.04023	5	PPP4C|UBA52|BAP1|H2BC17|KDM4A	-0.138626
																Incretin synthesis, secretion, and inactivation	-1.60799	4.7142	3	CTNNB1|SEC11A|SPCS1	-0.805986			NoRC negatively regulates rRNA expression	-0.983513	2.24426	4	CDK7|DNMT1|H2BC17|POLR1F	-0.124625
																Mitochondrial calcium ion transport	-1.60799	4.7142	3	VDAC2|YME1L1|STOML2	-0.805986			PRC2 methylates histones and DNA	-0.982291	2.6523	3	DNMT1|PHF1|H2BC17	-0.123831
																Cell death signalling via NRAGE, NRIF and NADE	-1.58497	2.98024	5	SOS1|TRAF6|GNA13|NCSTN|PSENEN	-0.785209			Metabolism of vitamins and cofactors	-0.976757	1.86226	6	AKT1|FPGS|SHMT2|COQ7|PDSS2|SLC25A32	-0.118438
																Extra-nuclear estrogen signaling	-1.58497	2.98024	5	CCND1|CREB1|PIK3CA|MAPK1|PTK2	-0.785209			SIRT1 negatively regulates rRNA expression	-0.967658	2.61272	3	SUV39H1|H2BC17|SIRT1	-0.110759
																Senescence-Associated Secretory Phenotype (SASP)	-1.56225	2.39599	7	CCNA2|CDK2|JUN|MAPK1|MAPK7|H2AC6|H2BC9	-0.762993			Signaling by Insulin receptor	-0.953319	2.57429	3	ATP6V0C|FGF4|PIK3CA	-0.0971274
																DAP12 signaling	-1.55651	4.50923	3	HLA-E|PIK3CA|SOS1	-0.759596			Biosynthesis of the N-glycan precursor (dolichol lipid-linked oligosaccharide, LLO) and transfer to a nascent protein	-0.911975	2.46552	3	ALG3|ALG6|ALG12	-0.0607072
																Gap-filling DNA repair synthesis and ligation in GG-NER	-1.55651	4.50923	3	POLD1|RPA1|POLE3	-0.759596			Transcription-Coupled Nucleotide Excision Repair (TC-NER)	-0.911975	2.46552	3	CDK7|UBA52|USP7	-0.0607072
																EGR2 and SOX10-mediated initiation of Schwann cell myelination	-1.55651	4.50923	3	SMARCA4|YAP1|WWTR1	-0.759596			RHO GTPase cycle	-0.908587	1.5275	10	ARHGAP35|ITGB1|PIK3CA|SHMT2|TFRC|USP9X|SLC4A7|STK38|SPEN|LAMTOR1	-0.0574587
																Cell-Cell communication	-1.55479	2.23037	8	ACTB|CTNNB1|ILF3|ILK|PIK3CA|PTK2|FERMT2|AGO2	-0.758405			Diseases of metabolism	-0.900064	1.68088	7	ACY1|NOTCH3|UBA52|MOGS|ALG3|ALG6|ALG12	-0.0493551
																Signaling by FGFR2 in disease	-1.5547	3.45708	4	NCBP1|PIK3CA|POLR2A|SOS1	-0.758405			RAC1 GTPase cycle	-0.899744	1.8945	5	ARHGAP35|ITGB1|PIK3CA|TFRC|LAMTOR1	-0.0491745
																Gastrulation	-1.54192	2.3725	7	CREBBP|CTNNB1|EP300|KAT2A|PAX3|YAP1|WNT3A	-0.746365			p75 NTR receptor-mediated signalling	-0.848185	2.30332	3	UBA52|HDAC3|PRDM4	-0.0027519
																trans-Golgi Network Vesicle Budding	-1.52891	2.8809	5	RAB5C|TFRC|HGS|PUM1|CHMP2A	-0.733974			Cell-cell junction organization	-0.824297	2.24426	3	SP1|ZEB2|AGO4	0
																IRS-mediated signalling	-1.51985	3.37276	4	PIK3C3|PIK3CA|SOS1|PIK3R4	-0.726263			Selective autophagy	-0.824297	2.24426	3	CSNK2B|UBA52|TUBA1C	0
																tRNA modification in the nucleus and cytosol	-1.51985	3.37276	4	EPRS1|TRMT6|TRMT61A|ADAT2	-0.726263			Ion channel transport	-0.788412	1.73663	5	ATP6V0C|UBA52|RIPK1|WWP1|WNK1	0
																Disassembly of the destruction complex and recruitment of AXIN to the membrane	-1.50772	4.32135	3	CTNNB1|PPP2R1A|WNT3A	-0.716325			Chaperonin-mediated protein folding	-0.779046	2.13478	3	CSNK2B|HDAC3|TUBA1C	0
																Signaling by WNT in cancer	-1.50772	4.32135	3	CTNNB1|PPP2R1A|WNT3A	-0.716325			Recruitment of NuMA to mitotic centrosomes	-0.768229	2.10906	3	NEK2|CEP43|TUBA1C	0
																Synthesis of very long-chain fatty acyl-CoAs	-1.50772	4.32135	3	ACSL3|TECR|ELOVL1	-0.716325			PI5P, PP2A and IER3 Regulate PI3K/AKT Signaling	-0.747152	2.05944	3	AKT1|FGF4|PIK3CA	0
																Regulation of CDH11 Expression and Function	-1.50772	4.32135	3	CTNNB1|ILF3|AGO2	-0.716325			Processing of DNA double-strand break ends	-0.736885	2.03549	3	PPP4C|UBA52|H2BC17	0
																Base Excision Repair	-1.50066	2.52957	6	FEN1|POLD1|RPA1|H2AC6|H2BC9|POLE3	-0.70988			G2/M Checkpoints	-0.718094	1.7682	4	PSMA6|PSMB5|UBA52|H2BC17	0
																Oxidative Stress Induced Senescence	-1.48272	2.30472	7	E2F3|JUN|MAPK1|RNF2|TFDP1|H2AC6|H2BC9	-0.693269			Protein folding	-0.716869	1.98923	3	CSNK2B|HDAC3|TUBA1C	0
																Intrinsic Pathway for Apoptosis	-1.46139	4.14849	3	MAPK1|TFDP1|YWHAZ	-0.676285			RNA Polymerase I Promoter Escape	-0.697519	1.94502	3	CDK7|H2BC17|POLR1F	0
																Signalling to ERKs	-1.46139	4.14849	3	CRKL|MAPK1|SOS1	-0.676285			Negative regulation of the PI3K/AKT network	-0.688084	1.92365	3	AKT1|FGF4|PIK3CA	0
																Downregulation of ERBB2 signaling	-1.46139	4.14849	3	CUL5|USP8|CDC37	-0.676285			Post-translational protein phosphorylation	-0.678803	1.90274	3	C4A|C4B|PRKCSH	0
																Calnexin/calreticulin cycle	-1.46139	4.14849	3	CALR|PDIA3|UGGT1	-0.676285			Mitotic Spindle Checkpoint	-0.669674	1.88228	3	AURKB|UBE2S|TAOK1	0
																RAS processing	-1.46139	4.14849	3	FNTB|RCE1|ICMT	-0.676285			EML4 and NUDC in mitotic spindle formation	-0.617897	1.7682	3	AURKB|TAOK1|TUBA1C	0
																XBP1(S) activates chaperone genes	-1.45342	3.21589	4	GFPT1|GSK3A|PREB|CXXC1	-0.66964			Drug ADME	-0.609739	1.75052	3	ACY1|BSG|ABCC2	0
																Nonsense-Mediated Decay (NMD)	-1.44469	2.26164	7	NCBP1|PPP2R1A|PPP2R2A|RPL28|RPL36AL|PABPC1|DCP1A	-0.662099			RNA Polymerase I Promoter Clearance	-0.578347	1.68319	3	CDK7|H2BC17|POLR1F	0
																Nonsense Mediated Decay (NMD) enhanced by the Exon Junction Complex (EJC)	-1.44469	2.26164	7	NCBP1|PPP2R1A|PPP2R2A|RPL28|RPL36AL|PABPC1|DCP1A	-0.662099			Platelet degranulation	-0.570797	1.66716	3	PFN1|TGFB1|CYRIB	0
																IRE1alpha activates chaperones	-1.42173	3.1428	4	GFPT1|GSK3A|PREB|CXXC1	-0.640576			Telomere Maintenance	-0.570797	1.66716	3	PPP6C|H2BC17|PPP6R3	0
																Uptake and actions of bacterial toxins	-1.41731	3.98894	3	HSP90AB1|FURIN|MAP2K3	-0.63782			MHC class II antigen presentation	-0.570797	1.66716	3	AP1G1|SEC31A|TUBA1C	0
																Meiosis	-1.40775	2.22014	7	CDK2|RAD51C|RPA1|H2AC6|H2BC9|SMC3|DIDO1	-0.628853			RNA Polymerase I Transcription	-0.563362	1.65143	3	CDK7|H2BC17|POLR1F	0
																G2/M Transition	-1.40472	1.98176	9	CCNA2|CDK2|EP300|HSP90AB1|PPP1CB|PPP2R1A|PPP2R2A|LCMT1|FBXL18	-0.625935			Resolution of Sister Chromatid Cohesion	-0.556039	1.636	3	AURKB|TAOK1|TUBA1C	0
																Mitotic Prophase	-1.40046	2.07945	8	PPP2R1A|MAPK1|MAPK3|TPR|H2AC6|H2BC9|PHF8|LEMD2	-0.621798			Regulation of Insulin-like Growth Factor (IGF) transport and uptake by Insulin-like Growth Factor Binding Proteins (IGFBPs)	-0.541719	1.60598	3	C4A|C4B|PRKCSH	0
																Translocation of SLC2A4 (GLUT4) to the plasma membrane	-1.39957	2.65929	5	ACTB|YWHAZ|EXOC5|RAB10|RAB14	-0.621736			Response to elevated platelet cytosolic Ca2+	-0.534719	1.59138	3	PFN1|TGFB1|CYRIB	0
																Post NMDA receptor activation events	-1.39957	2.65929	5	CREB1|PRKAR1A|PRKAR2A|MAPK1|ARHGEF7	-0.621736
																Glycolysis	-1.39957	2.65929	5	GPI|PKM|PPP2R1A|TPI1|TPR	-0.621736
																RHO GTPases activate PKNs	-1.39322	2.38419	6	AR|PPP1CB|PKN2|YWHAZ|H2AC6|H2BC9	-0.615735
																IGF1R signaling cascade	-1.39099	3.07296	4	PIK3C3|PIK3CA|SOS1|PIK3R4	-0.614689
																IRS-related events triggered by IGF1R	-1.39099	3.07296	4	PIK3C3|PIK3CA|SOS1|PIK3R4	-0.614689
																Interleukin-12 signaling	-1.39099	3.07296	4	HNRNPF|JAK1|JAK2|PAK2	-0.614689
																Oncogene Induced Senescence	-1.37532	3.8412	3	E2F3|MAPK1|TFDP1	-0.602647
																RET signaling	-1.37532	3.8412	3	PIK3CA|MAPK7|SOS1	-0.602647
																Metabolism of cofactors	-1.37532	3.8412	3	COQ2|COQ3|STARD7	-0.602647
																Translation of Structural Proteins	-1.37532	3.8412	3	GSK3A|MGAT1|MOGS	-0.602647
																Regulation of Homotypic Cell-Cell Adhesion	-1.37532	3.8412	3	CTNNB1|ILF3|AGO2	-0.602647
																Regulation of Expression and Function of Type II Classical Cadherins	-1.37532	3.8412	3	CTNNB1|ILF3|AGO2	-0.602647
																Regulation of cholesterol biosynthesis by SREBP (SREBF)	-1.36116	3.00615	4	CREBBP|MVD|SQLE|CARM1	-0.589773
																Signaling by Type 1 Insulin-like Growth Factor 1 Receptor (IGF1R)	-1.36116	3.00615	4	PIK3C3|PIK3CA|SOS1|PIK3R4	-0.589773
																HDMs demethylate histones	-1.36116	3.00615	4	KDM6A|KDM5C|JMJD6|KDM3B	-0.589773
																Proteasome assembly	-1.36116	3.00615	4	PSME1|PSMG1|PSMF1|PSMG2	-0.589773
																SRP-dependent cotranslational protein targeting to membrane	-1.35432	2.16067	7	RPL28|RPL36AL|SRP19|SRP68|SRP72|SEC11A|SPCS1	-0.583052
																Thrombin signalling through proteinase activated receptors (PARs)	-1.33524	3.70401	3	GNA11|MAPK1|GNA13	-0.567329
																Interconversion of nucleotide di- and triphosphates	-1.33524	3.70401	3	CTPS1|DUT|TYMS	-0.567329
																Signaling by FGFR1 in disease	-1.33524	3.70401	3	PIK3CA|SOS1|TRIM24	-0.567329
																Signaling by high-kinase activity BRAF mutants	-1.33524	3.70401	3	ACTB|MAPK1|RAF1	-0.567329
																RHOV GTPase cycle	-1.33524	3.70401	3	PAK2|USP9X|DLG5	-0.567329
																Platelet activation, signaling and aggregation	-1.33278	1.78535	11	CD36|GNA11|PIK3CA|MAPK1|PTK2|PTPN1|RAF1|SOS1|YWHAZ|BCAR1|GNA13	-0.565102
																Recognition of DNA damage by PCNA-containing replication complex	-1.29694	3.57629	3	POLD1|RPA1|POLE3	-0.534308
																PIWI-interacting RNA (piRNA) biogenesis	-1.29694	3.57629	3	MYBL1|POLR2A|TDRKH	-0.534308
																NR1H3 & NR1H2 regulate gene expression linked to cholesterol transport and efflux	-1.29694	3.57629	3	EP300|NCOR2|AGO2	-0.534308
																rRNA processing in the nucleus and cytosol	-1.28535	1.80999	10	NOP2|RPL28|RPL36AL|DIS3|EXOSC7|EXOSC2|SENP3|DIMT1|NOB1|ERI1	-0.523744
																Transcriptional activation of mitochondrial biogenesis	-1.27672	2.8221	4	CREB1|CREBBP|CARM1|TFB2M	-0.51693
																HSP90 chaperone cycle for steroid hormone receptors (SHR) in the presence of ligand	-1.27672	2.8221	4	AR|CAPZB|HSP90AB1|DNAJA2	-0.51693
																Metabolism of nucleotides	-1.276	2.23037	6	CAD|CTPS1|DUT|TK1|TYMS|UMPS	-0.516552
																Transport of the SLBP Dependant Mature mRNA	-1.26029	3.45708	3	NCBP1|TPR|SLBP	-0.502311
																Sialic acid metabolism	-1.26029	3.45708	3	SLC35A1|NANS|CMAS	-0.502311
																Activation of the pre-replicative complex	-1.26029	3.45708	3	CDK2|RPA1|POLE3	-0.502311
																DNA strand elongation	-1.26029	3.45708	3	FEN1|POLD1|RPA1	-0.502311
																Formation of RNA Pol II elongation complex	-1.25014	2.76566	4	ERCC2|ERCC3|NCBP1|POLR2A	-0.493283
																Interleukin-12 family signaling	-1.25014	2.76566	4	HNRNPF|JAK1|JAK2|PAK2	-0.493283
																RNA Polymerase II Transcription Elongation	-1.25014	2.76566	4	ERCC2|ERCC3|NCBP1|POLR2A	-0.493283
																Reproduction	-1.24807	1.93403	8	CDK2|B4GALT1|RAD51C|RPA1|H2AC6|H2BC9|SMC3|DIDO1	-0.491327
																Transport of Mature Transcript to Cytoplasm	-1.24072	2.40075	5	NCBP1|TPR|SLBP|DDX39B|SARNP	-0.484203
																DNA Replication	-1.23834	1.84105	9	CCNA2|CCNE1|CDK2|FEN1|POLD1|RPA1|H2AC6|H2BC9|POLE3	-0.482276
																Calmodulin induced events	-1.22518	3.34556	3	CREB1|PRKAR1A|PRKAR2A	-0.471132
																CaM pathway	-1.22518	3.34556	3	CREB1|PRKAR1A|PRKAR2A	-0.471132
																Interleukin-7 signaling	-1.22518	3.34556	3	JAK1|SMARCA4|SOCS1	-0.471132
																Nicotinate metabolism	-1.22518	3.34556	3	NAMPT|NMNAT1|NADK	-0.471132
																Termination of translesion DNA synthesis	-1.22518	3.34556	3	POLD1|RPA1|POLE3	-0.471132
																NCAM signaling for neurite out-growth	-1.22428	2.71143	4	CREB1|MAPK1|PTK2|SOS1	-0.470455
																Adherens junctions interactions	-1.22428	2.71143	4	ACTB|CTNNB1|ILF3|AGO2	-0.470455
																TNFR2 non-canonical NF-kB pathway	-1.21987	2.36786	5	BIRC2|CHUK|TRAF3|UBA3|UBE2M	-0.466939
																Metabolism of water-soluble vitamins and cofactors	-1.20701	1.99996	7	SLC2A1|NAMPT|RFK|PPCDC|NMNAT1|NADK|PPCS	-0.4543
																Amyloid fiber formation	-1.20417	2.1384	6	FURIN|USP9X|H2AC6|H2BC9|NCSTN|PSENEN	-0.451794
																PI Metabolism	-1.19945	2.33586	5	PIK3C3|PIK3CA|PI4KB|PIK3R4|RAB14	-0.447738
																MAP2K and MAPK activation	-1.19151	3.24101	3	ACTB|MAPK1|RAF1	-0.441798
																RNA Polymerase I Transcription Termination	-1.19151	3.24101	3	ERCC2|ERCC3|POLR1H	-0.441798
																Cell junction organization	-1.18694	2.11658	6	ACTB|CTNNB1|ILF3|ILK|FERMT2|AGO2	-0.438001
																Activation of NMDA receptors and postsynaptic events	-1.17943	2.30472	5	CREB1|PRKAR1A|PRKAR2A|MAPK1|ARHGEF7	-0.430713
																tRNA processing	-1.16998	2.0952	6	EPRS1|TPR|TRMT6|ELAC2|TRMT61A|ADAT2	-0.42281
																Glucose metabolism	-1.15981	2.27439	5	GPI|PKM|PPP2R1A|TPI1|TPR	-0.41453
																Sphingolipid de novo biosynthesis	-1.15918	3.1428	3	KDSR|SPTLC2|SPTSSA	-0.41453
																Nuclear Receptor transcription pathway	-1.15918	3.1428	3	AR|NCOR2|NRBF2	-0.41453
																Association of TriC/CCT with target proteins during biosynthesis	-1.15918	3.1428	3	CCNE1|DCAF7|WRAP53	-0.41453
																Iron uptake and transport	-1.15079	2.5608	4	NEDD8|TFRC|GLRX3|CAND1	-0.406911
																FCGR3A-mediated IL10 synthesis	-1.12811	3.05036	3	CREB1|PRKAR1A|PRKAR2A	-0.386513
																Phase II - Conjugation of compounds	-1.07376	1.97547	6	AHCY|GCLC|GSS|UGP2|N6AMT1|UXS1	-0.33541
																Cell Cycle Checkpoints	-1.07216	1.60455	11	CCNA2|CCNE1|CDK2|CENPI|PPP2R1A|RPA1|UBE2N|YWHAZ|H2BC9|RCC2|CENPM	-0.333923
																Transport of Mature mRNAs Derived from Intronless Transcripts	-1.06945	2.8809	3	NCBP1|TPR|SLBP	-0.333143
																EPH-ephrin mediated repulsion of cells	-1.06945	2.8809	3	ACTB|NCSTN|PSENEN	-0.333143
																RND2 GTPase cycle	-1.06945	2.8809	3	TFRC|DLG5|SCRIB	-0.333143
																Resolution of Sister Chromatid Cohesion	-1.04365	1.93855	6	CENPI|PPP2R1A|SMC3|HDAC8|RCC2|CENPM	-0.308529
																PI3K Cascade	-1.04172	2.80304	3	PIK3C3|PIK3CA|PIK3R4	-0.308413
																DAG and IP3 signaling	-1.04172	2.80304	3	CREB1|PRKAR1A|PRKAR2A	-0.308413
																DAP12 interactions	-1.04172	2.80304	3	HLA-E|PIK3CA|SOS1	-0.308413
																Co-stimulation by CD28	-1.04172	2.80304	3	PAK2|PIK3CA|PPP2R1A	-0.308413
																Transport of vitamins, nucleosides, and related molecules	-1.04172	2.80304	3	SLC33A1|SLC35A1|SLC35B4	-0.308413
																Signaling by Retinoic Acid	-1.04172	2.80304	3	DLD|PDHA1|PDHB	-0.308413
																Meiotic recombination	-1.03274	2.08258	5	CDK2|RAD51C|RPA1|H2AC6|H2BC9	-0.300075
																Translesion synthesis by Y family DNA polymerases bypasses lesions on DNA template	-1.01499	2.72927	3	POLD1|RPA1|POLE3	-0.284866
																Signaling by EGFR	-1.01499	2.72927	3	PIK3CA|SOS1|HGS	-0.284866
																Dectin-1 mediated noncanonical NF-kB signaling	-1.01499	2.72927	3	CHUK|UBA3|UBE2M	-0.284866
																NIK-->noncanonical NF-kB signaling	-1.01499	2.72927	3	CHUK|UBA3|UBE2M	-0.284866
																NR1H2 and NR1H3-mediated signaling	-1.01499	2.72927	3	EP300|NCOR2|AGO2	-0.284866
																ADORA2B mediated anti-inflammatory cytokines production	-1.01499	2.72927	3	CREB1|PRKAR1A|PRKAR2A	-0.284866
																HDR through Homologous Recombination (HRR)	-0.999985	2.26694	4	POLD1|RAD51C|RPA1|POLE3	-0.270497
																Activation of NF-kappaB in B cells	-0.989193	2.65929	3	CHUK|IKBKB|IKBKG	-0.260971
																Elastic fibre formation	-0.989193	2.65929	3	ITGAV|ITGB5|FURIN	-0.260971
																Negative regulation of MAPK pathway	-0.989193	2.65929	3	PPP2R1A|MAPK1|RAF1	-0.260971
																Mitochondrial translation initiation	-0.983279	2.00993	5	MRPS21|MRPL20|MRPS18A|MRPL36|MRPL44	-0.255689
																Mitochondrial translation termination	-0.983279	2.00993	5	MRPS21|MRPL20|MRPS18A|MRPL36|MRPL44	-0.255689
																Kidney development	-0.964284	2.59281	3	CTNNB1|GATA3|HNF1B	-0.238583
																SUMOylation of chromatin organization proteins	-0.961477	2.19497	4	HDAC1|RNF2|TPR|L3MBTL2	-0.236663
																DNA methylation	-0.961477	2.19497	4	DNMT3B|H2AC6|H2BC9|UHRF1	-0.236663
																RAB geranylgeranylation	-0.961477	2.19497	4	RAB5C|RAB7A|RAB10|RAB14	-0.236663
																Inhibition of DNA recombination at telomere	-0.961477	2.19497	4	ATRX|POLR2A|H2AC6|H2BC9	-0.236663
																Late SARS-CoV-2 Infection Events	-0.961477	2.19497	4	GSK3A|MGAT1|FURIN|MOGS	-0.236663
																Phospholipid metabolism	-0.952584	1.6038	9	CSNK2A2|PIK3C3|PIK3CA|PI4KB|PCYT2|PIK3R4|RAB14|STARD7|PTPMT1	-0.228139
																Selenoamino acid metabolism	-0.945304	1.81951	6	AHCY|EPRS1|RPL28|RPL36AL|SEPHS2|SEPSECS	-0.221381
																Non-integrin membrane-ECM interactions	-0.942901	2.16067	4	ACTB|ITGAV|ITGB5|TRAPPC4	-0.219291
																Recruitment and ATM-mediated phosphorylation of repair and signaling proteins at DNA double strand breaks	-0.942901	2.16067	4	UBE2N|BAP1|H2BC9|SMARCA5	-0.219291
																Transport of Mature mRNA derived from an Intron-Containing Transcript	-0.924758	2.12743	4	NCBP1|TPR|DDX39B|SARNP	-0.203227
																DNA Double Strand Break Response	-0.924758	2.12743	4	UBE2N|BAP1|H2BC9|SMARCA5	-0.203227
																SLC transporter disorders	-0.921459	1.9206	5	SLC2A1|SLC16A1|TPR|SLC33A1|SLC35A1	-0.200447
																RNA Polymerase I Promoter Escape	-0.921459	1.9206	5	ERCC2|ERCC3|H2AC6|H2BC9|POLR1H	-0.200447
																Cell surface interactions at the vascular wall	-0.91907	1.78814	6	CD44|ITGAV|PIK3CA|SLC16A1|SOS1|SLC7A5	-0.198265
																Anti-inflammatory response favouring Leishmania parasite infection	-0.907033	2.0952	4	CREB1|FURIN|PRKAR1A|PRKAR2A	-0.187778
																Leishmania parasite growth and survival	-0.907033	2.0952	4	CREB1|FURIN|PRKAR1A|PRKAR2A	-0.187778
																Chromatin modifications during the maternal to zygotic transition (MZT)	-0.872784	2.03358	4	KDM6A|H2AC6|H2BC9|UHRF1	-0.156385
																Oxygen-dependent proline hydroxylation of Hypoxia-inducible Factor Alpha	-0.872656	2.3571	3	UBE2D3|CUL2|EGLN1	-0.156385
																Golgi Associated Vesicle Biogenesis	-0.85156	2.30472	3	RAB5C|TFRC|PUM1	-0.137232
																Signaling by ROBO receptors	-0.846048	1.56252	8	NCBP1|PAK2|PRKAR2A|RPL28|RPL36AL|SOS1|CUL2|PABPC1	-0.132128
																HCMV Early Events	-0.844896	1.7002	6	CREB1|TPR|H2AC6|H2BC9|NCOR2|TRIM28	-0.131078
																p53-Dependent G1 DNA Damage Response	-0.831121	2.25462	3	CCNA2|CCNE1|CDK2	-0.118321
																p53-Dependent G1/S DNA damage checkpoint	-0.831121	2.25462	3	CCNA2|CCNE1|CDK2	-0.118321
																Meiotic synapsis	-0.824233	1.94765	4	H2AC6|H2BC9|SMC3|DIDO1	-0.111737
																DNA Damage Bypass	-0.811309	2.20665	3	POLD1|RPA1|POLE3	-0.100336
																Complex IV assembly	-0.811309	2.20665	3	COX6B1|COX14|COX18	-0.100336
																Major pathway of rRNA processing in the nucleolus and cytosol	-0.798988	1.51959	8	RPL28|RPL36AL|DIS3|EXOSC7|EXOSC2|SENP3|NOB1|ERI1	-0.0887226
																Signaling by the B Cell Receptor (BCR)	-0.793617	1.89429	4	CHUK|IKBKB|SOS1|IKBKG	-0.0843608
																G1/S DNA Damage Checkpoints	-0.792097	2.16067	3	CCNA2|CCNE1|CDK2	-0.0838491
																RUNX1 regulates transcription of genes involved in differentiation of HSCs	-0.784985	1.72854	5	CBFB|GATA3|H2AC6|H2BC9|YAP1	-0.0770381
																Transcriptional regulation by small RNAs	-0.760432	1.69465	5	POLR2A|TPR|H2AC6|H2BC9|AGO2	-0.0541914
																Translation of Structural Proteins	-0.737807	2.03358	3	GSK3A|MGAT1|MOGS	-0.0336647
																Developmental Cell Lineages	-0.736231	1.79588	4	SOX9|HNF1B|TFRC|YAP1	-0.0322881
																Cell-cell junction organization	-0.722634	1.77286	4	ACTB|CTNNB1|ILF3|AGO2	-0.0191889
																Downstream signaling events of B Cell Receptor (BCR)	-0.720749	1.99447	3	CHUK|IKBKB|IKBKG	-0.0179002
																Degradation of beta-catenin by the destruction complex	-0.720749	1.99447	3	CTNNB1|HDAC1|PPP2R1A	-0.0179002
																CDK-mediated phosphorylation and removal of Cdc6	-0.720749	1.99447	3	CCNA2|CCNE1|CDK2	-0.0179002
																Amplification of signal from the kinetochores	-0.70932	1.75042	4	CENPI|PPP2R1A|RCC2|CENPM	-0.00736528
																Amplification of signal from unattached kinetochores via a MAD2 inhibitory signal	-0.70932	1.75042	4	CENPI|PPP2R1A|RCC2|CENPM	-0.00736528
																Peptide hormone metabolism	-0.683512	1.7072	4	CTNNB1|EXOC5|SEC11A|SPCS1	0
																G2/M DNA damage checkpoint	-0.683512	1.7072	4	RPA1|UBE2N|YWHAZ|H2BC9	0
																Peroxisomal protein import	-0.642352	1.81951	3	PEX12|UBE2D3|USP9X	0
																PI5P, PP2A and IER3 Regulate PI3K/AKT Signaling	-0.634976	1.62686	4	PIK3CA|PPP2R1A|MAPK1|TRAF6	0
																PI3K/AKT Signaling in Cancer	-0.623445	1.60794	4	CHUK|CREB1|GSK3A|PIK3CA	0
																RHOB GTPase cycle	-0.613896	1.75784	3	MCAM|PKN2|TFRC	0
																Mitochondrial biogenesis	-0.612144	1.58946	4	CREB1|CREBBP|CARM1|TFB2M	0
																Host Interactions of HIV factors	-0.612144	1.58946	4	HLA-A|PAK2|TPR|CUL5	0
																Cargo recognition for clathrin-mediated endocytosis	-0.612144	1.58946	4	NEDD8|TFRC|HGS|COPS4	0
																Regulation of T cell activation by CD28 family	-0.600229	1.72854	3	PAK2|PIK3CA|PPP2R1A	0
																RHOC GTPase cycle	-0.600229	1.72854	3	MCAM|PKN2|TFRC	0
																MAPK6/MAPK4 signaling	-0.573954	1.67278	3	JUN|PAK2|AGO2	0
																Negative regulation of the PI3K/AKT network	-0.569119	1.51959	4	PIK3CA|PPP2R1A|MAPK1|TRAF6	0
																Nonsense Mediated Decay (NMD) independent of the Exon Junction Complex (EJC)	-0.558882	1.50308	4	NCBP1|RPL28|RPL36AL|PABPC1	0
																Diseases associated with O-glycosylation of proteins	-0.549011	1.62051	3	C1GALT1C1|C1GALT1|ADAMTS12	0
																Activated PKN1 stimulates transcription of AR (androgen receptor) regulated genes KLK2 and KLK3	-0.53701	1.59557	3	AR|H2AC6|H2BC9	0
																PRC2 methylates histones and DNA	-0.52531	1.5714	3	DNMT3B|H2AC6|H2BC9	0
																SIRT1 negatively regulates rRNA expression	-0.513901	1.54795	3	SUV39H1|H2AC6|H2BC9	0
																Switching of origins to a post-replicative state	-0.502772	1.52518	3	CCNA2|CCNE1|CDK2	0
																Defective pyroptosis	-0.491916	1.50308	3	DNMT3B|H2AC6|H2BC9	0
[truncated: 10 more columns]
