# Supplementary material for: Genomic copy-number variants drive apoptotic evasion underlying acquired resistance to immune checkpoint inhibitors
Source: Immunity. Author manuscript; Available in PMC 2025 Dec 10. (PMC12693071; doi:10.1016/j.immuni.2025.10.001)
Supplement: 4 [file NIHMS2120882-supplement-4.xlsx]

## Sheet: Sheet1
Published studies of resister genes									Resister genes							Sensitizer genes
PMID	Model	Species	Assay	Screen	Treatment characteristics (doses or durations)	Cutoff			Gene	Number of measurements	Publication source details	Overlap status with recurrent, DP-specific, deleted genes				Gene	Number of measurements	Publication source details	Overlap status with recurrent, DP-specific, amplified genes
28723893	B16F10 melanoma cell line	mouse	in vivo treated with a granulocyte-macrophage colony-stimulating factor (GM-CSF)-secreting, irradiated tumour cell vaccine (GVAX) vs. Tcra−/−	CRISPR screen targeting 2,368 genes	2 doses	FDR < 0.05			B2M	18	IFNGR1-deficient melanoma cells：genome-wide CRISPR-Cas9 knockout screen ：31303383;NY-ESO-1+ Mel624 melanoma cells：genome-scale CRISPR knockout (GeCKOv.2) ：28783722;colorectal cancer cell HT-29：an immuno-oncology focused guide RNA (gRNA) gene knock-out：36669486;4T1：In vivo CRISPR screens targeting 79 genes：34582788;Patient derived melanoma cell lines：CRISPR screen targeting 248 genes：33649592;B16O…	NO				SOCS1	15	colorectal cancer cell HT-29：an immuno-oncology focused guide RNA (gRNA) gene knock-out：36669486;BrafV600E mouse lung cancer model：CRISPR screen targeting 573 genes associated with immune cytolytic activity：37258521;HCT 116 colon carcinoma cells：CRISPR KO library targeting 10,676 genes：37732732;HCT 116 colon carcinoma cells：CRISPRa library targeting 11,222 genes：37732732;RencaHA：mouse Toronto Kno…	NO
			GVAX + PD-1 v TCRaKO						JAK1	16	D10 melanoma cells：genome-wide CRISPRCas9 knockout screens：35688159;NY-ESO-1+ Mel624 melanoma cells：genome-scale CRISPR knockout (GeCKOv.2) ：28783722;colorectal cancer cell HT-29：an immuno-oncology focused guide RNA (gRNA) gene knock-out：36669486;colorectal cancer cell LS-411N：an immuno-oncology focused guide RNA (gRNA) gene knock-out：36669486;Patient derived melanoma cell lines：CRISPR screen tar…	NO				CFLAR	14	IFNGR1-deficient melanoma cells：genome-wide CRISPR-Cas9 knockout screen ：31303383;D10 melanoma cells：genome-wide CRISPRCas9 knockout screens：35688159;a murine colon adenocarcinoma cell line MC38 expressing the melanoma antigen gp100 (MC38/gp100)：genome-wide CRISPR/Cas9-based screen：33589527;HCT 116 colon carcinoma cells：CRISPR KO library targeting 10,676 genes：37732732;HCT 116 colon carcinoma cel…	NO
28783722	NY-ESO-1+ Mel624 melanoma cells	human	ESO T cells	genome-scale CRISPR screen (GeCKOv.2)	12 hours	second-most-enriched sgRNA score > 0.5			JAK2	16	D10 melanoma cells：genome-wide CRISPRCas9 knockout screens：35688159;NY-ESO-1+ Mel624 melanoma cells：genome-scale CRISPR knockout (GeCKOv.2) ：28783722;colorectal cancer cell HT-29：an immuno-oncology focused guide RNA (gRNA) gene knock-out：36669486;colorectal cancer cell LS-411N：an immuno-oncology focused guide RNA (gRNA) gene knock-out：36669486;Patient derived melanoma cell lines：CRISPR screen tar…	NO				TRAF2	14	IFNGR1-deficient melanoma cells：genome-wide CRISPR-Cas9 knockout screen ：31303383;D10 melanoma cells：genome-wide CRISPRCas9 knockout screens：35688159;colorectal cancer cell HT-29：an immuno-oncology focused guide RNA (gRNA) gene knock-out：36669486;HCT 116 colon carcinoma cells：CRISPR KO library targeting 10,676 genes：37732732;RencaHA：mouse Toronto KnockOut：32968282;EMT6HA：mouse Toronto KnockOut：32…	NO
						Empirical RIGER p-value < 0.05			STAT1	15	D10 melanoma cells：genome-wide CRISPRCas9 knockout screens：35688159;NY-ESO-1+ Mel624 melanoma cells：genome-scale CRISPR knockout (GeCKOv.2) ：28783722;colorectal cancer cell HT-29：an immuno-oncology focused guide RNA (gRNA) gene knock-out：36669486;colorectal cancer cell LS-411N：an immuno-oncology focused guide RNA (gRNA) gene knock-out：36669486;Patient derived melanoma cell lines：CRISPR screen tar…	NO				HLA-E	13	RencaHA：mouse Toronto KnockOut：32968282;B16：genome-scale in vivo CRISPR screens：36151395;Renca：genome-scale in vivo CRISPR screens：36151395;murine B16F10 melanoma cell line：CRISPR–Cas9 genome screen targeting 2,368 genes ：28723893;Lewis lung carcinoma：in vivo CRISPR-Cas9 screens targeting 936 chromatin regulators：33953401;Panc02：genome-scale in vivo CRISPR screens：36151395;CT26：genome-scale in vi…	NO
29301958	B16F10 melanoma cell line	mouse	Pmel-1 T cells	genome-wide CRISPR screen	3 days for Pmel-1 CD8+ T cells, 1 day for OT-I T cells	Log(2) fold change > 0, FDR < 0.05			HLA-A	13	IFNGR1-deficient melanoma cells：genome-wide CRISPR-Cas9 knockout screen ：31303383;D10 melanoma cells：genome-wide CRISPRCas9 knockout screens：35688159;NY-ESO-1+ Mel624 melanoma cells：genome-scale CRISPR knockout (GeCKOv.2) ：28783722;colorectal cancer cell HT-29：an immuno-oncology focused guide RNA (gRNA) gene knock-out：36669486;Patient derived melanoma cell lines：CRISPR screen targeting 248 genes：…	NO				PTPN2	13	D10 melanoma cells：genome-wide CRISPRCas9 knockout screens：35688159;HCT 116 colon carcinoma cells：CRISPR KO library targeting 10,676 genes：37732732;HCT 116 colon carcinoma cells：CRISPRa library targeting 11,222 genes：37732732;B16 melanoma：in vivo CRISPR-Cas9 screens targeting 936 chromatin regulators：33953401;B16OVA：mouse Toronto KnockOut：32968282;MC38：genome-scale in vivo CRISPR screens：36151395…	NO
			OT-I T cells						IFNGR1	13	colorectal cancer cell HT-29：an immuno-oncology focused guide RNA (gRNA) gene knock-out：36669486;colorectal cancer cell LS-411N：an immuno-oncology focused guide RNA (gRNA) gene knock-out：36669486;Patient derived melanoma cell lines：CRISPR screen targeting 248 genes：33649592;HCT 116 colon carcinoma cells：CRISPR KO library targeting 10,676 genes：37732732;CT26HA：mouse Toronto KnockOut：32968282;EMT6H…	NO				RNF31	12	a murine colon adenocarcinoma cell line MC38 expressing the melanoma antigen gp100 (MC38/gp100)：genome-wide CRISPR/Cas9-based screen：33589527;HCT 116 colon carcinoma cells：CRISPR KO library targeting 10,676 genes：37732732;B16：genome-scale in vivo CRISPR screens：36151395;murine MC38 colon adenocarcinoma cells：genome-scale screen：33443027;EMT6HA：mouse Toronto KnockOut：32968282;murine B16F10 melanom…	NO
29776993	B16F10 melanoma cell line	mouse	OT-I T cell	genome-wide CRISPR screen	3 doses	FDR < 0.05			IFNGR2	12	D10 melanoma cells：genome-wide CRISPRCas9 knockout screens：35688159;NY-ESO-1+ Mel624 melanoma cells：genome-scale CRISPR knockout (GeCKOv.2) ：28783722;colorectal cancer cell HT-29：an immuno-oncology focused guide RNA (gRNA) gene knock-out：36669486;Patient derived melanoma cell lines：CRISPR screen targeting 248 genes：33649592;murine B16F10 melanoma cell line：genome-scale CRISPR-Cas9 screen：29301958…	YES				ATG5	11	colorectal cancer cell HT-29：an immuno-oncology focused guide RNA (gRNA) gene knock-out：36669486;HCT 116 colon carcinoma cells：CRISPR KO library targeting 10,676 genes：37732732;RencaHA：mouse Toronto KnockOut：32968282;Panc02：genome-scale in vivo CRISPR screens：36151395;Renca：In vivo selective CRISPR antigen removal (SCAR) screen targeting 2,368 genes：33497609;murine B16F10 melanoma cell line：genom…	NO
	MC38 colon adenocarcinoma		OT-I T cell						TNFRSF1A	12	colorectal cancer cell HT-29：an immuno-oncology focused guide RNA (gRNA) gene knock-out：36669486;HCT 116 colon carcinoma cells：CRISPR KO library targeting 10,676 genes：37732732;HCT 116 colon carcinoma cells：CRISPRa library targeting 11,222 genes：37732732;murine MC38 colon adenocarcinoma cells：genome-scale screen：33443027;MC38 colon adenocarcinoma：genome-wide CRISPR/Cas9 screening：29776993;CT26HA：…	YES				IKBKG	11	IFNGR1-deficient melanoma cells：genome-wide CRISPR-Cas9 knockout screen ：31303383;D10 melanoma cells：genome-wide CRISPRCas9 knockout screens：35688159;a murine colon adenocarcinoma cell line MC38 expressing the melanoma antigen gp100 (MC38/gp100)：genome-wide CRISPR/Cas9-based screen：33589527;colorectal cancer cell HT-29：an immuno-oncology focused guide RNA (gRNA) gene knock-out：36669486;EMT6HA：mou…	NO
31303383	IFNGR1-deficient melanoma cells	human	MART-1 T cells	genome-wide CRISPR screen	24 hours	FDR<0.1			TAP1	10	IFNGR1-deficient melanoma cells：genome-wide CRISPR-Cas9 knockout screen ：31303383;NY-ESO-1+ Mel624 melanoma cells：genome-scale CRISPR knockout (GeCKOv.2) ：28783722;murine B16F10 melanoma cell line：genome-scale CRISPR-Cas9 screen：29301958;MC38OVA：mouse Toronto KnockOut：32968282;EMT6HA：mouse Toronto KnockOut：32968282;CT26HA：mouse Toronto KnockOut：32968282;RencaHA：mouse Toronto KnockOut：32968282;4T1…	NO				RBCK1	11	a murine colon adenocarcinoma cell line MC38 expressing the melanoma antigen gp100 (MC38/gp100)：genome-wide CRISPR/Cas9-based screen：33589527;HCT 116 colon carcinoma cells：CRISPR KO library targeting 10,676 genes：37732732;RencaHA：mouse Toronto KnockOut：32968282;murine B16F10 melanoma cell line：CRISPR–Cas9 genome screen targeting 2,368 genes ：28723893;murine B16F10 melanoma cell line：genome-scale …	NO
32968282	Renca-HA	mouse	Cytotoxic T lymphocytes	mouse Toronto CRISPR screen	1-3 doses	FDR<0.05; NormZ>0			TAP2	10	IFNGR1-deficient melanoma cells：genome-wide CRISPR-Cas9 knockout screen ：31303383;NY-ESO-1+ Mel624 melanoma cells：genome-scale CRISPR knockout (GeCKOv.2) ：28783722;4T1HA：mouse Toronto KnockOut：32968282;EMT6HA：mouse Toronto KnockOut：32968282;MC38OVA：mouse Toronto KnockOut：32968282;CT26HA：mouse Toronto KnockOut：32968282;murine B16F10 melanoma cell line：genome-scale CRISPR-Cas9 screen：29301958;B16OV…	NO				ADAR	10	HCT 116 colon carcinoma cells：CRISPR KO library targeting 10,676 genes：37732732;B16OVA：mouse Toronto KnockOut：32968282;Lewis lung carcinoma：in vivo CRISPR-Cas9 screens targeting 936 chromatin regulators：33953401;murine B16F10 melanoma cell line：CRISPR–Cas9 genome screen targeting 2,368 genes ：28723893;CT26HA：mouse Toronto KnockOut：32968282;EMT6HA：mouse Toronto KnockOut：32968282;murine MC38 colon …	NO
	EMT6-HA								CASP8	9	NY-ESO-1+ Mel624 melanoma cells：genome-scale CRISPR knockout (GeCKOv.2) ：28783722;colorectal cancer cell HT-29：an immuno-oncology focused guide RNA (gRNA) gene knock-out：36669486;colorectal cancer cell LS-411N：an immuno-oncology focused guide RNA (gRNA) gene knock-out：36669486;HCT 116 colon carcinoma cells：CRISPR KO library targeting 10,676 genes：37732732;MC38OVA：mouse Toronto KnockOut：32968282;M…	NO				SETDB1	10	D10 melanoma cells：genome-wide CRISPRCas9 knockout screens：35688159;HCT 116 colon carcinoma cells：CRISPR KO library targeting 10,676 genes：37732732;EMT6HA：mouse Toronto KnockOut：32968282;murine B16F10 melanoma cell line：CRISPR–Cas9 genome screen targeting 2,368 genes ：28723893;CT26HA：mouse Toronto KnockOut：32968282;Lewis lung carcinoma：in vivo CRISPR-Cas9 screens targeting 936 chromatin regulator…	NO
	CT26-HA								TAPBP	9	IFNGR1-deficient melanoma cells：genome-wide CRISPR-Cas9 knockout screen ：31303383;NY-ESO-1+ Mel624 melanoma cells：genome-scale CRISPR knockout (GeCKOv.2) ：28783722;colorectal cancer cell HT-29：an immuno-oncology focused guide RNA (gRNA) gene knock-out：36669486;B16OVA：mouse Toronto KnockOut：32968282;4T1HA：mouse Toronto KnockOut：32968282;RencaHA：mouse Toronto KnockOut：32968282;CT26HA：mouse Toronto …	NO				STAT1	10	4T1：In vivo CRISPR screens targeting 79 genes：34582788;KrasG12D mouse lung cancer model：CRISPR screen targeting 573 genes associated with immune cytolytic activity：37258521;BrafV600E mouse lung cancer model：CRISPR screen targeting 573 genes associated with immune cytolytic activity：37258521;KPC：genome-scale in vivo CRISPR screens：36151395;LLC：genome-scale in vivo CRISPR screens：36151395;CT26：geno…	NO
	4T1-HA								MEN1	8	IFNGR1-deficient melanoma cells：genome-wide CRISPR-Cas9 knockout screen ：31303383;LLC：genome-scale in vivo CRISPR screens：36151395;EMT6HA：mouse Toronto KnockOut：32968282;Lewis lung carcinoma：in vivo CRISPR-Cas9 screens targeting 936 chromatin regulators：33953401;B16OVA：mouse Toronto KnockOut：32968282;4T1HA：mouse Toronto KnockOut：32968282;CT26HA：mouse Toronto KnockOut：32968282;murine B16F10 melano…	YES				TBK1	10	IFNGR1-deficient melanoma cells：genome-wide CRISPR-Cas9 knockout screen ：31303383;D10 melanoma cells：genome-wide CRISPRCas9 knockout screens：35688159;colorectal cancer cell HT-29：an immuno-oncology focused guide RNA (gRNA) gene knock-out：36669486;CT26HA：mouse Toronto KnockOut：32968282;murine MC38 colon adenocarcinoma cells：genome-scale screen：33443027;RencaHA：mouse Toronto KnockOut：32968282;murin…	YES
	MC38-OVA								FADD	7	IFNGR1-deficient melanoma cells：genome-wide CRISPR-Cas9 knockout screen ：31303383;D10 melanoma cells：genome-wide CRISPRCas9 knockout screens：35688159;NY-ESO-1+ Mel624 melanoma cells：genome-scale CRISPR knockout (GeCKOv.2) ：28783722;4T1HA：mouse Toronto KnockOut：32968282;EMT6HA：mouse Toronto KnockOut：32968282;MC38OVA：mouse Toronto KnockOut：32968282;MC38：genome-scale in vivo CRISPR screens：36151395	NO				IRF1	9	4T1：In vivo CRISPR screens targeting 79 genes：34582788;murine B16F10 melanoma cell line：CRISPR–Cas9 genome screen targeting 2,368 genes ：28723893;murine MC38 colon adenocarcinoma cells：genome-scale screen：33443027;B16：genome-scale in vivo CRISPR screens：36151395;RencaHA：mouse Toronto KnockOut：32968282;murine B16F10 melanoma cell line：genome-scale CRISPR-Cas9 screen：29301958;EMT6HA：mouse Toronto K…	NO
	B16-OVA								NF2	7	IFNGR1-deficient melanoma cells：genome-wide CRISPR-Cas9 knockout screen ：31303383;D10 melanoma cells：genome-wide CRISPRCas9 knockout screens：35688159;colorectal cancer cell HT-29：an immuno-oncology focused guide RNA (gRNA) gene knock-out：36669486;HCT 116 colon carcinoma cells：CRISPR KO library targeting 10,676 genes：37732732;murine B16F10 melanoma cell line：genome-scale CRISPR-Cas9 screen：2930195…	NO				TAP2	9	YUMMER：genome-scale in vivo CRISPR screens：36151395;B16：genome-scale in vivo CRISPR screens：36151395;Renca：In vivo selective CRISPR antigen removal (SCAR) screen targeting 2,368 genes：33497609;Renca：genome-scale in vivo CRISPR screens：36151395;murine B16F10 melanoma cell line：CRISPR–Cas9 genome screen targeting 2,368 genes ：28723893;KPC：genome-scale in vivo CRISPR screens：36151395;MC38：genome-sca…	YES
35688159	D10 melanoma cells	human	MART-1 CD8+ T cells	genome-wide CRISPR screen	2 days	–Log10 RRA score > 3			ADO	6	NY-ESO-1+ Mel624 melanoma cells：genome-scale CRISPR knockout (GeCKOv.2) ：28783722;HCT 116 colon carcinoma cells：CRISPR KO library targeting 10,676 genes：37732732;MC38OVA：mouse Toronto KnockOut：32968282;EMT6HA：mouse Toronto KnockOut：32968282;MC38 colon adenocarcinoma：genome-wide CRISPR/Cas9 screening：29776993;murine MC38 colon adenocarcinoma cells：genome-scale screen：33443027	NO				TNFAIP3	9	BrafV600E mouse lung cancer model：CRISPR screen targeting 573 genes associated with immune cytolytic activity：37258521;HCT 116 colon carcinoma cells：CRISPR KO library targeting 10,676 genes：37732732;HCT 116 colon carcinoma cells：CRISPRa library targeting 11,222 genes：37732732;EMT6HA：mouse Toronto KnockOut：32968282;CT26HA：mouse Toronto KnockOut：32968282;murine MC38 colon adenocarcinoma cells：genom…	NO
36669486	colorectal cancer cell HT-29	human	IFN-g treatment	CRISPR screen targeting immuno-oncology focused genes	7 days	FDR < 0.05			AXIN1	6	colorectal cancer cell HT-29：an immuno-oncology focused guide RNA (gRNA) gene knock-out：36669486;HCT 116 colon carcinoma cells：CRISPR KO library targeting 10,676 genes：37732732;HCT 116 colon carcinoma cells：CRISPRa library targeting 11,222 genes：37732732;murine MC38 colon adenocarcinoma cells：genome-scale screen：33443027;murine B16F10 melanoma cell line：CRISPR–Cas9 genome screen targeting 2,368 g…	NO				UBE2N	9	D10 melanoma cells：genome-wide CRISPRCas9 knockout screens：35688159;colorectal cancer cell HT-29：an immuno-oncology focused guide RNA (gRNA) gene knock-out：36669486;B16OVA：mouse Toronto KnockOut：32968282;CT26HA：mouse Toronto KnockOut：32968282;B16：genome-scale in vivo CRISPR screens：36151395;murine MC38 colon adenocarcinoma cells：genome-scale screen：33443027;EMT6HA：mouse Toronto KnockOut：32968282;…	NO
	colorectal cancer cell LS-411N								CALR	6	IFNGR1-deficient melanoma cells：genome-wide CRISPR-Cas9 knockout screen ：31303383;NY-ESO-1+ Mel624 melanoma cells：genome-scale CRISPR knockout (GeCKOv.2) ：28783722;colorectal cancer cell HT-29：an immuno-oncology focused guide RNA (gRNA) gene knock-out：36669486;EMT6HA：mouse Toronto KnockOut：32968282;4T1HA：mouse Toronto KnockOut：32968282;CT26HA：mouse Toronto KnockOut：32968282	NO				ATG12	8	D10 melanoma cells：genome-wide CRISPRCas9 knockout screens：35688159;HCT 116 colon carcinoma cells：CRISPR KO library targeting 10,676 genes：37732732;RencaHA：mouse Toronto KnockOut：32968282;CT26HA：mouse Toronto KnockOut：32968282;MC38OVA：mouse Toronto KnockOut：32968282;murine MC38 colon adenocarcinoma cells：genome-scale screen：33443027;EMT6HA：mouse Toronto KnockOut：32968282;Renca：In vivo selective C…	NO
36151395	B16	mouse	anti-PD-1 + GVAX	genome-scale in vivo CRISPR screen	3 doses	FDR < 0.25			FAS	6	HCT 116 colon carcinoma cells：CRISPR KO library targeting 10,676 genes：37732732;EMT6HA：mouse Toronto KnockOut：32968282;4T1HA：mouse Toronto KnockOut：32968282;RencaHA：mouse Toronto KnockOut：32968282;A20 lymphoma cells ：CRISPR screen targeting 291 genes：33334730;murine MC38 colon adenocarcinoma cells：genome-scale screen：33443027	YES				ATG3	8	A375 melanoma cell line：genome-scale CRISPR activation (CRISPRa) screen：35338135;HCT 116 colon carcinoma cells：CRISPR KO library targeting 10,676 genes：37732732;CT26HA：mouse Toronto KnockOut：32968282;RencaHA：mouse Toronto KnockOut：32968282;murine B16F10 melanoma cell line：genome-scale CRISPR-Cas9 screen：29301958;MC38OVA：mouse Toronto KnockOut：32968282;EMT6HA：mouse Toronto KnockOut：32968282;Renca：…	NO
	CT26		anti-PD-1 + anti-CTLA-4		3 doses				FBXW7	6	colorectal cancer cell HT-29：an immuno-oncology focused guide RNA (gRNA) gene knock-out：36669486;HCT 116 colon carcinoma cells：CRISPR KO library targeting 10,676 genes：37732732;HCT 116 colon carcinoma cells：CRISPRa library targeting 11,222 genes：37732732;CT26HA：mouse Toronto KnockOut：32968282;4T1HA：mouse Toronto KnockOut：32968282;CRISPR-mediated genetically engineered mouse models (CRISPR-GEMMs) …	NO				CD274	8	A375 melanoma cell line：genome-scale CRISPR activation (CRISPRa) screen：35338135;BrafV600E mouse lung cancer model：CRISPR screen targeting 573 genes associated with immune cytolytic activity：37258521;RencaHA：mouse Toronto KnockOut：32968282;murine B16F10 melanoma cell line：CRISPR–Cas9 genome screen targeting 2,368 genes ：28723893;CT26HA：mouse Toronto KnockOut：32968282;MC38：genome-scale in vivo CRI…	NO
	KPC		anti-PD-1 + anti-CTLA-4		3 doses				IFNAR1	6	colorectal cancer cell HT-29：an immuno-oncology focused guide RNA (gRNA) gene knock-out：36669486;EMT6HA：mouse Toronto KnockOut：32968282;CT26HA：mouse Toronto KnockOut：32968282;4T1HA：mouse Toronto KnockOut：32968282;murine B16F10 melanoma cell line：CRISPR–Cas9 genome screen targeting 2,368 genes ：28723893;murine B16F10 melanoma cell line：genome-scale CRISPR-Cas9 screen：29301958	NO				ERAP1	8	Renca：In vivo selective CRISPR antigen removal (SCAR) screen targeting 2,368 genes：33497609;KPC：genome-scale in vivo CRISPR screens：36151395;murine B16F10 melanoma cell line：genome-scale CRISPR-Cas9 screen：29301958;murine B16F10 melanoma cell line：CRISPR–Cas9 genome screen targeting 2,368 genes ：28723893;YUMMER：genome-scale in vivo CRISPR screens：36151395;LLC：genome-scale in vivo CRISPR screens：3…	NO
	LLC		anti-PD-1 + anti-CTLA-4		3 doses				KHDRBS1	6	IFNGR1-deficient melanoma cells：genome-wide CRISPR-Cas9 knockout screen ：31303383;D10 melanoma cells：genome-wide CRISPRCas9 knockout screens：35688159;NY-ESO-1+ Mel624 melanoma cells：genome-scale CRISPR knockout (GeCKOv.2) ：28783722;HCT 116 colon carcinoma cells：CRISPR KO library targeting 10,676 genes：37732732;HCT 116 colon carcinoma cells：CRISPRa library targeting 11,222 genes：37732732;CT26HA：mo…	NO				FITM2	8	murine B16F10 melanoma cell line：genome-scale CRISPR-Cas9 screen：29301958;RencaHA：mouse Toronto KnockOut：32968282;4T1HA：mouse Toronto KnockOut：32968282;MC38OVA：mouse Toronto KnockOut：32968282;CT26HA：mouse Toronto KnockOut：32968282;KPC：genome-scale in vivo CRISPR screens：36151395;B16OVA：mouse Toronto KnockOut：32968282;B16：genome-scale in vivo CRISPR screens：36151395	NO
	MC38		anti-PD-1		2 doses				KMT2A	6	colorectal cancer cell HT-29：an immuno-oncology focused guide RNA (gRNA) gene knock-out：36669486;4T1HA：mouse Toronto KnockOut：32968282;LLC：genome-scale in vivo CRISPR screens：36151395;MC38OVA：mouse Toronto KnockOut：32968282;CT26HA：mouse Toronto KnockOut：32968282;Lewis lung carcinoma：in vivo CRISPR-Cas9 screens targeting 936 chromatin regulators：33953401	NO				GPAA1	8	CT26HA：mouse Toronto KnockOut：32968282;B16OVA：mouse Toronto KnockOut：32968282;4T1HA：mouse Toronto KnockOut：32968282;EMT6HA：mouse Toronto KnockOut：32968282;murine B16F10 melanoma cell line：CRISPR–Cas9 genome screen targeting 2,368 genes ：28723893;B16：genome-scale in vivo CRISPR screens：36151395;murine B16F10 melanoma cell line：genome-scale CRISPR-Cas9 screen：29301958;RencaHA：mouse Toronto KnockOut…	NO
	Panc02		anti-PD-1 + anti-CTLA-4		3 doses				MOGS	6	IFNGR1-deficient melanoma cells：genome-wide CRISPR-Cas9 knockout screen ：31303383;colorectal cancer cell HT-29：an immuno-oncology focused guide RNA (gRNA) gene knock-out：36669486;CT26HA：mouse Toronto KnockOut：32968282;EMT6HA：mouse Toronto KnockOut：32968282;RencaHA：mouse Toronto KnockOut：32968282;4T1HA：mouse Toronto KnockOut：32968282	NO				GPI	8	The murine lung cancer cell line (LLC)：genome-wide CRISPR screening ：37506695;murine B16F10 melanoma cell line：CRISPR–Cas9 genome screen targeting 2,368 genes ：28723893;B16：genome-scale in vivo CRISPR screens：36151395;4T1HA：mouse Toronto KnockOut：32968282;murine B16F10 melanoma cell line：genome-scale CRISPR-Cas9 screen：29301958;RencaHA：mouse Toronto KnockOut：32968282;murine MC38 colon adenocarcin…	NO
	Renca		anti-PD-1 + anti-CTLA-4		3 doses				STAT2	6	RencaHA：mouse Toronto KnockOut：32968282;murine B16F10 melanoma cell line：CRISPR–Cas9 genome screen targeting 2,368 genes ：28723893;4T1HA：mouse Toronto KnockOut：32968282;EMT6HA：mouse Toronto KnockOut：32968282;CT26HA：mouse Toronto KnockOut：32968282;B16OVA：mouse Toronto KnockOut：32968282	NO				SERPINB9	8	KrasG12D mouse lung cancer model：CRISPR screen targeting 573 genes associated with immune cytolytic activity：37258521;BrafV600E mouse lung cancer model：CRISPR screen targeting 573 genes associated with immune cytolytic activity：37258521;B16：genome-scale in vivo CRISPR screens：36151395;LLC：genome-scale in vivo CRISPR screens：36151395;MC38：genome-scale in vivo CRISPR screens：36151395;Panc02：genome-…	NO
	YUMMER		anti-PD-1 + anti-CTLA-4		3 doses				TNFRSF1B	6	MC38OVA：mouse Toronto KnockOut：32968282;CT26HA：mouse Toronto KnockOut：32968282;murine MC38 colon adenocarcinoma cells：genome-scale screen：33443027;The murine lung cancer cell line (LLC)：genome-wide CRISPR screening ：37506695;EMT6HA：mouse Toronto KnockOut：32968282;RencaHA：mouse Toronto KnockOut：32968282	NO				STUB1	8	D10 melanoma cells：genome-wide CRISPRCas9 knockout screens：35688159;colorectal cancer cell HT-29：an immuno-oncology focused guide RNA (gRNA) gene knock-out：36669486;HCT 116 colon carcinoma cells：CRISPR KO library targeting 10,676 genes：37732732;CT26HA：mouse Toronto KnockOut：32968282;murine B16F10 melanoma cell line：genome-scale CRISPR-Cas9 screen：29301958;RencaHA：mouse Toronto KnockOut：32968282;B…	NO
33497609	Renca	mouse	anti-PD-1 + anti-CTLA-4	In vivo selective CRISPR antigen removal (SCAR) screen targeting 2,368 genes	3 doses	FDR<0.05			UBR5	6	colorectal cancer cell HT-29：an immuno-oncology focused guide RNA (gRNA) gene knock-out：36669486;EMT6HA：mouse Toronto KnockOut：32968282;CT26HA：mouse Toronto KnockOut：32968282;B16 melanoma：in vivo CRISPR-Cas9 screens targeting 936 chromatin regulators：33953401;murine B16F10 melanoma cell line：genome-scale CRISPR-Cas9 screen：29301958;B16：genome-scale in vivo CRISPR screens：36151395	YES				TAP1	8	YUMMER：genome-scale in vivo CRISPR screens：36151395;Renca：In vivo selective CRISPR antigen removal (SCAR) screen targeting 2,368 genes：33497609;murine B16F10 melanoma cell line：CRISPR–Cas9 genome screen targeting 2,368 genes ：28723893;Renca：genome-scale in vivo CRISPR screens：36151395;B16：genome-scale in vivo CRISPR screens：36151395;Panc02：genome-scale in vivo CRISPR screens：36151395;KPC：genome-s…	YES
31744829	KrasG12D/Trp53−/− (KP) LUAD model	mouse	anti-PD-1	In vivo CRISPR Screen targeting 524 epigenetic regulators and 173 control genes	17 days, 3 doses per week	P < 0.05			WDR24	6	colorectal cancer cell HT-29：an immuno-oncology focused guide RNA (gRNA) gene knock-out：36669486;colorectal cancer cell LS-411N：an immuno-oncology focused guide RNA (gRNA) gene knock-out：36669486;HCT 116 colon carcinoma cells：CRISPR KO library targeting 10,676 genes：37732732;murine MC38 colon adenocarcinoma cells：genome-scale screen：33443027;EMT6HA：mouse Toronto KnockOut：32968282;murine B16F10 me…	NO				ATG10	7	HCT 116 colon carcinoma cells：CRISPR KO library targeting 10,676 genes：37732732;EMT6HA：mouse Toronto KnockOut：32968282;RencaHA：mouse Toronto KnockOut：32968282;murine MC38 colon adenocarcinoma cells：genome-scale screen：33443027;B16OVA：mouse Toronto KnockOut：32968282;CT26HA：mouse Toronto KnockOut：32968282;MC38OVA：mouse Toronto KnockOut：32968282	NO
32001684	B16F10	mouse	SIY-specific CD8+ T cells	Genome-wide screen targeting 19,150 mouse protein-coding genes	16 hours	Not applicable			ARID2	5	NY-ESO-1+ Mel624 melanoma cells：genome-scale CRISPR knockout (GeCKOv.2) ：28783722;colorectal cancer cell HT-29：an immuno-oncology focused guide RNA (gRNA) gene knock-out：36669486;HCT 116 colon carcinoma cells：CRISPR KO library targeting 10,676 genes：37732732;B16 melanoma：in vivo CRISPR-Cas9 screens targeting 936 chromatin regulators：33953401;KrasG12D/Trp53−/− (KP) LUAD model：In Vivo CRISPR Screen…	NO				B2M	7	Renca：genome-scale in vivo CRISPR screens：36151395;Renca：In vivo selective CRISPR antigen removal (SCAR) screen targeting 2,368 genes：33497609;Panc02：genome-scale in vivo CRISPR screens：36151395;KPC：genome-scale in vivo CRISPR screens：36151395;MC38：genome-scale in vivo CRISPR screens：36151395;YUMMER：genome-scale in vivo CRISPR screens：36151395;CT26：genome-scale in vivo CRISPR screens：36151395	NO
34582788	4T1	mouse	anti-PD-1	In vivo CRISPR screens targeting 79 genes	2 doses	P < 0.001			DOT1L	5	Lewis lung carcinoma：in vivo CRISPR-Cas9 screens targeting 936 chromatin regulators：33953401;CT26HA：mouse Toronto KnockOut：32968282;EMT6HA：mouse Toronto KnockOut：32968282;LLC：genome-scale in vivo CRISPR screens：36151395;4T1HA：mouse Toronto KnockOut：32968282	YES				BIRC2	7	IFNGR1-deficient melanoma cells：genome-wide CRISPR-Cas9 knockout screen ：31303383;D10 melanoma cells：genome-wide CRISPRCas9 knockout screens：35688159;HCT 116 colon carcinoma cells：CRISPR KO library targeting 10,676 genes：37732732;murine B16F10 melanoma cell line：CRISPR–Cas9 genome screen targeting 2,368 genes ：28723893;murine B16F10 melanoma cell line：genome-scale CRISPR-Cas9 screen：29301958;EMT6…	YES
33649592	Patient derived melanoma cell lines	human	IFNγ	CRISPR screen targeting 248 genes	16 hours	P < 0.05			EP300	5	IFNGR1-deficient melanoma cells：genome-wide CRISPR-Cas9 knockout screen ：31303383;D10 melanoma cells：genome-wide CRISPRCas9 knockout screens：35688159;colorectal cancer cell HT-29：an immuno-oncology focused guide RNA (gRNA) gene knock-out：36669486;colorectal cancer cell LS-411N：an immuno-oncology focused guide RNA (gRNA) gene knock-out：36669486;murine MC38 colon adenocarcinoma cells：genome-scale s…	NO				CALR	7	HCT 116 colon carcinoma cells：CRISPR KO library targeting 10,676 genes：37732732;murine B16F10 melanoma cell line：genome-scale CRISPR-Cas9 screen：29301958;B16：genome-scale in vivo CRISPR screens：36151395;Panc02：genome-scale in vivo CRISPR screens：36151395;murine B16F10 melanoma cell line：CRISPR–Cas9 genome screen targeting 2,368 genes ：28723893;murine MC38 colon adenocarcinoma cells：genome-scale s…	NO
			TIL (4:1 TIL:tumor cell ratio used)		48 hours				ERP44	5	4T1HA：mouse Toronto KnockOut：32968282;CT26HA：mouse Toronto KnockOut：32968282;RencaHA：mouse Toronto KnockOut：32968282;B16：genome-scale in vivo CRISPR screens：36151395;EMT6HA：mouse Toronto KnockOut：32968282	NO				CHIC2	7	HCT 116 colon carcinoma cells：CRISPR KO library targeting 10,676 genes：37732732;B16OVA：mouse Toronto KnockOut：32968282;murine B16F10 melanoma cell line：genome-scale CRISPR-Cas9 screen：29301958;CT26HA：mouse Toronto KnockOut：32968282;EMT6HA：mouse Toronto KnockOut：32968282;murine MC38 colon adenocarcinoma cells：genome-scale screen：33443027;RencaHA：mouse Toronto KnockOut：32968282	NO
37258521	KrasG12D mouse lung cancer model	mouse	Adoptive cell transfer (ACT) of OT-I T cells	CRISPR screen targeting 573 genes associated with immune cytolytic activity	2.5 weeks	FDR<0.25			ICAM1	5	IFNGR1-deficient melanoma cells：genome-wide CRISPR-Cas9 knockout screen ：31303383;NY-ESO-1+ Mel624 melanoma cells：genome-scale CRISPR knockout (GeCKOv.2) ：28783722;HCT 116 colon carcinoma cells：CRISPR KO library targeting 10,676 genes：37732732;HCT 116 colon carcinoma cells：CRISPRa library targeting 11,222 genes：37732732;RencaHA：mouse Toronto KnockOut：32968282	NO				IFNGR1	7	B16：genome-scale in vivo CRISPR screens：36151395;LLC：genome-scale in vivo CRISPR screens：36151395;YUMMER：genome-scale in vivo CRISPR screens：36151395;Panc02：genome-scale in vivo CRISPR screens：36151395;KPC：genome-scale in vivo CRISPR screens：36151395;murine MC38 colon adenocarcinoma cells：genome-scale screen：33443027;CT26：genome-scale in vivo CRISPR screens：36151395	NO
	BrafV600E mouse lung cancer model								IFNAR2	5	murine B16F10 melanoma cell line：CRISPR–Cas9 genome screen targeting 2,368 genes ：28723893;CT26HA：mouse Toronto KnockOut：32968282;murine B16F10 melanoma cell line：genome-scale CRISPR-Cas9 screen：29301958;EMT6HA：mouse Toronto KnockOut：32968282;4T1HA：mouse Toronto KnockOut：32968282	NO				PSMB8	7	BrafV600E mouse lung cancer model：CRISPR screen targeting 573 genes associated with immune cytolytic activity：37258521;murine B16F10 melanoma cell line：genome-scale CRISPR-Cas9 screen：29301958;4T1HA：mouse Toronto KnockOut：32968282;YUMMER：genome-scale in vivo CRISPR screens：36151395;RencaHA：mouse Toronto KnockOut：32968282;EMT6HA：mouse Toronto KnockOut：32968282;CT26HA：mouse Toronto KnockOut：32968282	YES
32887696	CRISPR-mediated genetically engineered mouse models (CRISPR-GEMMs) model of liver cancer	mouse	anti-PD1	AAV-CRISPR targeting 49 tumor suppressor gene	NA	P < 0.05			IRF1	5	D10 melanoma cells：genome-wide CRISPRCas9 knockout screens：35688159;colorectal cancer cell HT-29：an immuno-oncology focused guide RNA (gRNA) gene knock-out：36669486;colorectal cancer cell LS-411N：an immuno-oncology focused guide RNA (gRNA) gene knock-out：36669486;4T1HA：mouse Toronto KnockOut：32968282;CT26HA：mouse Toronto KnockOut：32968282	NO				RB1CC1	7	D10 melanoma cells：genome-wide CRISPRCas9 knockout screens：35688159;HCT 116 colon carcinoma cells：CRISPR KO library targeting 10,676 genes：37732732;4T1HA：mouse Toronto KnockOut：32968282;EMT6HA：mouse Toronto KnockOut：32968282;RencaHA：mouse Toronto KnockOut：32968282;CT26HA：mouse Toronto KnockOut：32968282;murine MC38 colon adenocarcinoma cells：genome-scale screen：33443027	YES
			anti-CTLA4						IRF2	5	IFNGR1-deficient melanoma cells：genome-wide CRISPR-Cas9 knockout screen ：31303383;D10 melanoma cells：genome-wide CRISPRCas9 knockout screens：35688159;NY-ESO-1+ Mel624 melanoma cells：genome-scale CRISPR knockout (GeCKOv.2) ：28783722;The murine lung cancer cell line (LLC)：genome-wide CRISPR screening ：37506695;pancreatic cancer cell line (Panc02)：genome-wide CRISPR screening ：37506695	NO				RELA	7	a murine colon adenocarcinoma cell line MC38 expressing the melanoma antigen gp100 (MC38/gp100)：genome-wide CRISPR/Cas9-based screen：33589527;HCT 116 colon carcinoma cells：CRISPR KO library targeting 10,676 genes：37732732;pancreatic cancer cell line (Panc02)：genome-wide CRISPR screening ：37506695;murine B16F10 melanoma cell line：genome-scale CRISPR-Cas9 screen：29301958;EMT6HA：mouse Toronto KnockO…	NO
37506695	The murine lung cancer cell line (LLC)	mouse	OT-I CD8+T	genome-wide CRISPR screening	24 hours	P < 0.05			NLRC5	5	pancreatic cancer cell line (Panc02)：genome-wide CRISPR screening ：37506695;The murine lung cancer cell line (LLC)：genome-wide CRISPR screening ：37506695;murine B16F10 melanoma cell line：genome-scale CRISPR-Cas9 screen：29301958;LLC：genome-scale in vivo CRISPR screens：36151395;B16：genome-scale in vivo CRISPR screens：36151395	NO				RIPK1	7	a murine colon adenocarcinoma cell line MC38 expressing the melanoma antigen gp100 (MC38/gp100)：genome-wide CRISPR/Cas9-based screen：33589527;HCT 116 colon carcinoma cells：CRISPR KO library targeting 10,676 genes：37732732;RencaHA：mouse Toronto KnockOut：32968282;B16：genome-scale in vivo CRISPR screens：36151395;murine B16F10 melanoma cell line：CRISPR–Cas9 genome screen targeting 2,368 genes ：287238…	NO
	pancreatic cancer cell line (Panc02)								PDIA3	5	IFNGR1-deficient melanoma cells：genome-wide CRISPR-Cas9 knockout screen ：31303383;RencaHA：mouse Toronto KnockOut：32968282;4T1HA：mouse Toronto KnockOut：32968282;CT26HA：mouse Toronto KnockOut：32968282;EMT6HA：mouse Toronto KnockOut：32968282	YES				TAPBP	7	BrafV600E mouse lung cancer model：CRISPR screen targeting 573 genes associated with immune cytolytic activity：37258521;YUMMER：genome-scale in vivo CRISPR screens：36151395;Panc02：genome-scale in vivo CRISPR screens：36151395;Renca：genome-scale in vivo CRISPR screens：36151395;B16：genome-scale in vivo CRISPR screens：36151395;murine B16F10 melanoma cell line：CRISPR–Cas9 genome screen targeting 2,368 g…	YES
37732732	HCT 116 colon carcinoma cells	human	CMV-specific CTL	CRISPR screen targeting 10,676 genes	3 days	FDR <0.05			TRADD	5	EMT6HA：mouse Toronto KnockOut：32968282;MC38OVA：mouse Toronto KnockOut：32968282;RencaHA：mouse Toronto KnockOut：32968282;MC38 colon adenocarcinoma：genome-wide CRISPR/Cas9 screening：29776993;murine MC38 colon adenocarcinoma cells：genome-scale screen：33443027	NO				VPS4B	7	murine MC38 colon adenocarcinoma cells：genome-scale screen：33443027;CT26HA：mouse Toronto KnockOut：32968282;4T1HA：mouse Toronto KnockOut：32968282;EMT6HA：mouse Toronto KnockOut：32968282;B16OVA：mouse Toronto KnockOut：32968282;murine B16F10 melanoma cell line：genome-scale CRISPR-Cas9 screen：29301958;LLC：genome-scale in vivo CRISPR screens：36151395	NO
				CRISPRa library targeting 11,222 genes					UBE2G2	5	4T1HA：mouse Toronto KnockOut：32968282;EMT6HA：mouse Toronto KnockOut：32968282;RencaHA：mouse Toronto KnockOut：32968282;murine B16F10 melanoma cell line：genome-scale CRISPR-Cas9 screen：29301958;CT26HA：mouse Toronto KnockOut：32968282	NO				ATG13	6	colorectal cancer cell HT-29：an immuno-oncology focused guide RNA (gRNA) gene knock-out：36669486;HCT 116 colon carcinoma cells：CRISPR KO library targeting 10,676 genes：37732732;murine MC38 colon adenocarcinoma cells：genome-scale screen：33443027;murine B16F10 melanoma cell line：genome-scale CRISPR-Cas9 screen：29301958;RencaHA：mouse Toronto KnockOut：32968282;EMT6HA：mouse Toronto KnockOut：32968282	NO
33334730	A20 lymphoma cells	mouse	JEDI T cell	CRISPR screen targeting 291 genes	2 days	p < 0.01			UBE2J1	5	D10 melanoma cells：genome-wide CRISPRCas9 knockout screens：35688159;HCT 116 colon carcinoma cells：CRISPRa library targeting 11,222 genes：37732732;murine B16F10 melanoma cell line：genome-scale CRISPR-Cas9 screen：29301958;4T1HA：mouse Toronto KnockOut：32968282;B16：genome-scale in vivo CRISPR screens：36151395	NO				CHMP3	6	a murine colon adenocarcinoma cell line MC38 expressing the melanoma antigen gp100 (MC38/gp100)：genome-wide CRISPR/Cas9-based screen：33589527;HCT 116 colon carcinoma cells：CRISPR KO library targeting 10,676 genes：37732732;murine MC38 colon adenocarcinoma cells：genome-scale screen：33443027;B16：genome-scale in vivo CRISPR screens：36151395;CT26HA：mouse Toronto KnockOut：32968282;EMT6HA：mouse Toronto …	YES
33953401	B16 melanoma	mouse	GM-CSF secreting cells (GVAX)and anti-PD1	in vivo CRISPR screens targeting 936 chromatin regulators	3 doses	P<0.05			USP22	5	IFNGR1-deficient melanoma cells：genome-wide CRISPR-Cas9 knockout screen ：31303383;murine B16F10 melanoma cell line：genome-scale CRISPR-Cas9 screen：29301958;LLC：genome-scale in vivo CRISPR screens：36151395;MC38：genome-scale in vivo CRISPR screens：36151395;EMT6HA：mouse Toronto KnockOut：32968282	NO				CHMP5	6	HCT 116 colon carcinoma cells：CRISPR KO library targeting 10,676 genes：37732732;B16：genome-scale in vivo CRISPR screens：36151395;EMT6HA：mouse Toronto KnockOut：32968282;CT26HA：mouse Toronto KnockOut：32968282;murine B16F10 melanoma cell line：genome-scale CRISPR-Cas9 screen：29301958;RencaHA：mouse Toronto KnockOut：32968282	NO
	Lewis lung carcinoma		anti-PD1 and anti-CTLA-4						BRPF1	4	4T1HA：mouse Toronto KnockOut：32968282;CT26HA：mouse Toronto KnockOut：32968282;EMT6HA：mouse Toronto KnockOut：32968282;MC38：genome-scale in vivo CRISPR screens：36151395	NO				EMC6	6	IFNGR1-deficient melanoma cells：genome-wide CRISPR-Cas9 knockout screen ：31303383;a murine colon adenocarcinoma cell line MC38 expressing the melanoma antigen gp100 (MC38/gp100)：genome-wide CRISPR/Cas9-based screen：33589527;HCT 116 colon carcinoma cells：CRISPR KO library targeting 10,676 genes：37732732;EMT6HA：mouse Toronto KnockOut：32968282;CT26HA：mouse Toronto KnockOut：32968282;MC38OVA：mouse Tor…	NO
33443027	murine MC38 colon adenocarcinoma cells	mouse	OVA-specific CD8+ T cells	genome-scale CRISPR screen	24 hours	FDR<0.05			CD58	4	IFNGR1-deficient melanoma cells：genome-wide CRISPR-Cas9 knockout screen ：31303383;D10 melanoma cells：genome-wide CRISPRCas9 knockout screens：35688159;NY-ESO-1+ Mel624 melanoma cells：genome-scale CRISPR knockout (GeCKOv.2) ：28783722;Patient derived melanoma cell lines：CRISPR screen targeting 248 genes：33649592	NO				FADD	6	colorectal cancer cell HT-29：an immuno-oncology focused guide RNA (gRNA) gene knock-out：36669486;KPC：genome-scale in vivo CRISPR screens：36151395;murine B16F10 melanoma cell line：genome-scale CRISPR-Cas9 screen：29301958;B16OVA：mouse Toronto KnockOut：32968282;B16：genome-scale in vivo CRISPR screens：36151395;RencaHA：mouse Toronto KnockOut：32968282	NO
									CHD8	4	D10 melanoma cells：genome-wide CRISPRCas9 knockout screens：35688159;HCT 116 colon carcinoma cells：CRISPR KO library targeting 10,676 genes：37732732;HCT 116 colon carcinoma cells：CRISPRa library targeting 11,222 genes：37732732;murine B16F10 melanoma cell line：CRISPR–Cas9 genome screen targeting 2,368 genes ：28723893	YES				IKBKB	6	a murine colon adenocarcinoma cell line MC38 expressing the melanoma antigen gp100 (MC38/gp100)：genome-wide CRISPR/Cas9-based screen：33589527;murine B16F10 melanoma cell line：genome-scale CRISPR-Cas9 screen：29301958;murine MC38 colon adenocarcinoma cells：genome-scale screen：33443027;EMT6HA：mouse Toronto KnockOut：32968282;4T1HA：mouse Toronto KnockOut：32968282;MC38OVA：mouse Toronto KnockOut：32968282	NO
									DECR2	4	murine MC38 colon adenocarcinoma cells：genome-scale screen：33443027;CT26HA：mouse Toronto KnockOut：32968282;EMT6HA：mouse Toronto KnockOut：32968282;B16F10：Genome-wide screen targeting 19,150 mouse protein-coding genes：32001684	NO				IST1	6	IFNGR1-deficient melanoma cells：genome-wide CRISPR-Cas9 knockout screen ：31303383;RencaHA：mouse Toronto KnockOut：32968282;EMT6HA：mouse Toronto KnockOut：32968282;B16OVA：mouse Toronto KnockOut：32968282;CT26HA：mouse Toronto KnockOut：32968282;murine MC38 colon adenocarcinoma cells：genome-scale screen：33443027	NO
									DERL2	4	RencaHA：mouse Toronto KnockOut：32968282;murine B16F10 melanoma cell line：genome-scale CRISPR-Cas9 screen：29301958;CT26HA：mouse Toronto KnockOut：32968282;B16：genome-scale in vivo CRISPR screens：36151395	NO				JAK2	6	BrafV600E mouse lung cancer model：CRISPR screen targeting 573 genes associated with immune cytolytic activity：37258521;Lewis lung carcinoma：in vivo CRISPR-Cas9 screens targeting 936 chromatin regulators：33953401;LLC：genome-scale in vivo CRISPR screens：36151395;Panc02：genome-scale in vivo CRISPR screens：36151395;B16 melanoma：in vivo CRISPR-Cas9 screens targeting 936 chromatin regulators：33953401;Y…	NO
									DET1	4	colorectal cancer cell HT-29：an immuno-oncology focused guide RNA (gRNA) gene knock-out：36669486;colorectal cancer cell LS-411N：an immuno-oncology focused guide RNA (gRNA) gene knock-out：36669486;CT26HA：mouse Toronto KnockOut：32968282;EMT6HA：mouse Toronto KnockOut：32968282	NO				JMJD6	6	HCT 116 colon carcinoma cells：CRISPR KO library targeting 10,676 genes：37732732;RencaHA：mouse Toronto KnockOut：32968282;EMT6HA：mouse Toronto KnockOut：32968282;murine MC38 colon adenocarcinoma cells：genome-scale screen：33443027;murine B16F10 melanoma cell line：genome-scale CRISPR-Cas9 screen：29301958;CT26HA：mouse Toronto KnockOut：32968282	NO
									DYRK1A	4	D10 melanoma cells：genome-wide CRISPRCas9 knockout screens：35688159;NY-ESO-1+ Mel624 melanoma cells：genome-scale CRISPR knockout (GeCKOv.2) ：28783722;colorectal cancer cell HT-29：an immuno-oncology focused guide RNA (gRNA) gene knock-out：36669486;HCT 116 colon carcinoma cells：CRISPR KO library targeting 10,676 genes：37732732	NO				KEAP1	6	colorectal cancer cell LS-411N：an immuno-oncology focused guide RNA (gRNA) gene knock-out：36669486;BrafV600E mouse lung cancer model：CRISPR screen targeting 573 genes associated with immune cytolytic activity：37258521;HCT 116 colon carcinoma cells：CRISPR KO library targeting 10,676 genes：37732732;Lewis lung carcinoma：in vivo CRISPR-Cas9 screens targeting 936 chromatin regulators：33953401;MC38OVA：…	NO
									EHMT1	4	colorectal cancer cell HT-29：an immuno-oncology focused guide RNA (gRNA) gene knock-out：36669486;colorectal cancer cell LS-411N：an immuno-oncology focused guide RNA (gRNA) gene knock-out：36669486;EMT6HA：mouse Toronto KnockOut：32968282;CT26HA：mouse Toronto KnockOut：32968282	YES				KMT2D	6	colorectal cancer cell HT-29：an immuno-oncology focused guide RNA (gRNA) gene knock-out：36669486;HCT 116 colon carcinoma cells：CRISPR KO library targeting 10,676 genes：37732732;MC38：genome-scale in vivo CRISPR screens：36151395;murine B16F10 melanoma cell line：genome-scale CRISPR-Cas9 screen：29301958;Lewis lung carcinoma：in vivo CRISPR-Cas9 screens targeting 936 chromatin regulators：33953401;CRISP…	NO
									ELOF1	4	NY-ESO-1+ Mel624 melanoma cells：genome-scale CRISPR knockout (GeCKOv.2) ：28783722;HCT 116 colon carcinoma cells：CRISPR KO library targeting 10,676 genes：37732732;EMT6HA：mouse Toronto KnockOut：32968282;RencaHA：mouse Toronto KnockOut：32968282	NO				MAPK1	6	HCT 116 colon carcinoma cells：CRISPR KO library targeting 10,676 genes：37732732;HCT 116 colon carcinoma cells：CRISPRa library targeting 11,222 genes：37732732;MC38OVA：mouse Toronto KnockOut：32968282;murine MC38 colon adenocarcinoma cells：genome-scale screen：33443027;4T1HA：mouse Toronto KnockOut：32968282;CT26HA：mouse Toronto KnockOut：32968282	NO
									ERAP1	4	RencaHA：mouse Toronto KnockOut：32968282;EMT6HA：mouse Toronto KnockOut：32968282;CT26HA：mouse Toronto KnockOut：32968282;4T1HA：mouse Toronto KnockOut：32968282	NO				MCL1	6	colorectal cancer cell HT-29：an immuno-oncology focused guide RNA (gRNA) gene knock-out：36669486;A375 melanoma cell line：genome-scale CRISPR activation (CRISPRa) screen：35338135;HCT 116 colon carcinoma cells：CRISPRa library targeting 11,222 genes：37732732;CT26HA：mouse Toronto KnockOut：32968282;EMT6HA：mouse Toronto KnockOut：32968282;murine B16F10 melanoma cell line：genome-scale CRISPR-Cas9 screen：…	YES
									HMGB1	4	colorectal cancer cell HT-29：an immuno-oncology focused guide RNA (gRNA) gene knock-out：36669486;colorectal cancer cell LS-411N：an immuno-oncology focused guide RNA (gRNA) gene knock-out：36669486;HCT 116 colon carcinoma cells：CRISPR KO library targeting 10,676 genes：37732732;HCT 116 colon carcinoma cells：CRISPRa library targeting 11,222 genes：37732732	NO				MPHOSPH8	6	EMT6HA：mouse Toronto KnockOut：32968282;LLC：genome-scale in vivo CRISPR screens：36151395;RencaHA：mouse Toronto KnockOut：32968282;MC38：genome-scale in vivo CRISPR screens：36151395;B16 melanoma：in vivo CRISPR-Cas9 screens targeting 936 chromatin regulators：33953401;Lewis lung carcinoma：in vivo CRISPR-Cas9 screens targeting 936 chromatin regulators：33953401	NO
									KAT6A	4	CT26HA：mouse Toronto KnockOut：32968282;4T1HA：mouse Toronto KnockOut：32968282;EMT6HA：mouse Toronto KnockOut：32968282;Lewis lung carcinoma：in vivo CRISPR-Cas9 screens targeting 936 chromatin regulators：33953401	NO				PDIA3	6	A375 melanoma cell line：genome-scale CRISPR activation (CRISPRa) screen：35338135;HCT 116 colon carcinoma cells：CRISPR KO library targeting 10,676 genes：37732732;murine B16F10 melanoma cell line：CRISPR–Cas9 genome screen targeting 2,368 genes ：28723893;MC38：genome-scale in vivo CRISPR screens：36151395;B16：genome-scale in vivo CRISPR screens：36151395;YUMMER：genome-scale in vivo CRISPR screens：36151…	NO
Published studies of sensitizer genes									KCTD5	4	colorectal cancer cell HT-29：an immuno-oncology focused guide RNA (gRNA) gene knock-out：36669486;HCT 116 colon carcinoma cells：CRISPR KO library targeting 10,676 genes：37732732;murine B16F10 melanoma cell line：genome-scale CRISPR-Cas9 screen：29301958;EMT6HA：mouse Toronto KnockOut：32968282	NO				PIGS	6	4T1HA：mouse Toronto KnockOut：32968282;B16OVA：mouse Toronto KnockOut：32968282;CT26HA：mouse Toronto KnockOut：32968282;B16：genome-scale in vivo CRISPR screens：36151395;murine B16F10 melanoma cell line：genome-scale CRISPR-Cas9 screen：29301958;EMT6HA：mouse Toronto KnockOut：32968282	NO
PMID	Model	Species	Assay	Screen	Treatment characteristics (doses or durations)	Cutoff			MLST8	4	D10 melanoma cells：genome-wide CRISPRCas9 knockout screens：35688159;murine MC38 colon adenocarcinoma cells：genome-scale screen：33443027;EMT6HA：mouse Toronto KnockOut：32968282;MC38OVA：mouse Toronto KnockOut：32968282	NO				PIGU	6	EMT6HA：mouse Toronto KnockOut：32968282;B16：genome-scale in vivo CRISPR screens：36151395;murine B16F10 melanoma cell line：genome-scale CRISPR-Cas9 screen：29301958;CT26HA：mouse Toronto KnockOut：32968282;RencaHA：mouse Toronto KnockOut：32968282;4T1HA：mouse Toronto KnockOut：32968282	NO
28723893	B16F10 melanoma cell line	mouse	in vivo treated with a granulocyte-macrophage colony-stimulating factor (GM-CSF)-secreting, irradiated tumour cell vaccine (GVAX) vs. Tcra−/−	CRISPR screen targeting 2,368 genes	2 doses	FDR < 0.05			MRGBP	4	CT26HA：mouse Toronto KnockOut：32968282;MC38：genome-scale in vivo CRISPR screens：36151395;Lewis lung carcinoma：in vivo CRISPR-Cas9 screens targeting 936 chromatin regulators：33953401;murine MC38 colon adenocarcinoma cells：genome-scale screen：33443027	NO				SETD1A	6	HCT 116 colon carcinoma cells：CRISPR KO library targeting 10,676 genes：37732732;CT26HA：mouse Toronto KnockOut：32968282;EMT6HA：mouse Toronto KnockOut：32968282;RencaHA：mouse Toronto KnockOut：32968282;murine MC38 colon adenocarcinoma cells：genome-scale screen：33443027;Lewis lung carcinoma：in vivo CRISPR-Cas9 screens targeting 936 chromatin regulators：33953401	NO
			GVAX + PD-1 vs. TCRaKO						MSRB1	4	NY-ESO-1+ Mel624 melanoma cells：genome-scale CRISPR knockout (GeCKOv.2) ：28783722;murine B16F10 melanoma cell line：CRISPR–Cas9 genome screen targeting 2,368 genes ：28723893;4T1HA：mouse Toronto KnockOut：32968282;EMT6HA：mouse Toronto KnockOut：32968282	NO				TAB1	6	a murine colon adenocarcinoma cell line MC38 expressing the melanoma antigen gp100 (MC38/gp100)：genome-wide CRISPR/Cas9-based screen：33589527;EMT6HA：mouse Toronto KnockOut：32968282;murine MC38 colon adenocarcinoma cells：genome-scale screen：33443027;MC38OVA：mouse Toronto KnockOut：32968282;RencaHA：mouse Toronto KnockOut：32968282;CT26HA：mouse Toronto KnockOut：32968282	NO
29301958	B16F10 melanoma cell line	mouse	Pmel-1 T cells	genome-wide CRISPR screen	3 day for Pmel-1 CD8+ T cells, 1 day for OT-I T cells	Log(2) fold change < 0, FDR < 0.05			MTOR	4	colorectal cancer cell HT-29：an immuno-oncology focused guide RNA (gRNA) gene knock-out：36669486;colorectal cancer cell LS-411N：an immuno-oncology focused guide RNA (gRNA) gene knock-out：36669486;HCT 116 colon carcinoma cells：CRISPR KO library targeting 10,676 genes：37732732;murine MC38 colon adenocarcinoma cells：genome-scale screen：33443027	NO				TAB2	6	HCT 116 colon carcinoma cells：CRISPR KO library targeting 10,676 genes：37732732;EMT6HA：mouse Toronto KnockOut：32968282;CT26HA：mouse Toronto KnockOut：32968282;RencaHA：mouse Toronto KnockOut：32968282;murine MC38 colon adenocarcinoma cells：genome-scale screen：33443027;4T1HA：mouse Toronto KnockOut：32968282	NO
			OT-I T cells						NAA30	4	NY-ESO-1+ Mel624 melanoma cells：genome-scale CRISPR knockout (GeCKOv.2) ：28783722;HCT 116 colon carcinoma cells：CRISPR KO library targeting 10,676 genes：37732732;4T1HA：mouse Toronto KnockOut：32968282;murine B16F10 melanoma cell line：genome-scale CRISPR-Cas9 screen：29301958	NO				TMEM127	6	murine B16F10 melanoma cell line：CRISPR–Cas9 genome screen targeting 2,368 genes ：28723893;EMT6HA：mouse Toronto KnockOut：32968282;CT26HA：mouse Toronto KnockOut：32968282;murine MC38 colon adenocarcinoma cells：genome-scale screen：33443027;RencaHA：mouse Toronto KnockOut：32968282;4T1HA：mouse Toronto KnockOut：32968282	NO
31303383	IFNGR1-deficient melanoma cells	human	MART-1 T cells	genome-wide CRISPR screen	24 hours	FDR<0.1			NXT1	4	4T1HA：mouse Toronto KnockOut：32968282;RencaHA：mouse Toronto KnockOut：32968282;CT26HA：mouse Toronto KnockOut：32968282;EMT6HA：mouse Toronto KnockOut：32968282	NO				VPS16	6	D10 melanoma cells：genome-wide CRISPRCas9 knockout screens：35688159;HCT 116 colon carcinoma cells：CRISPR KO library targeting 10,676 genes：37732732;CT26HA：mouse Toronto KnockOut：32968282;RencaHA：mouse Toronto KnockOut：32968282;murine B16F10 melanoma cell line：genome-scale CRISPR-Cas9 screen：29301958;4T1HA：mouse Toronto KnockOut：32968282	NO
32968282	Renca-HA	mouse	CTL-mediated toxicity	mouse Toronto CRISPR screen	1-3 doses	FDR<0.05; NormZ<0			PDCD10	4	NY-ESO-1+ Mel624 melanoma cells：genome-scale CRISPR knockout (GeCKOv.2) ：28783722;HCT 116 colon carcinoma cells：CRISPR KO library targeting 10,676 genes：37732732;YUMMER：genome-scale in vivo CRISPR screens：36151395;LLC：genome-scale in vivo CRISPR screens：36151395	NO				VPS29	6	B16：genome-scale in vivo CRISPR screens：36151395;CT26HA：mouse Toronto KnockOut：32968282;4T1HA：mouse Toronto KnockOut：32968282;RencaHA：mouse Toronto KnockOut：32968282;murine B16F10 melanoma cell line：genome-scale CRISPR-Cas9 screen：29301958;EMT6HA：mouse Toronto KnockOut：32968282	NO
	EMT6-HA								QKI	4	IFNGR1-deficient melanoma cells：genome-wide CRISPR-Cas9 knockout screen ：31303383;D10 melanoma cells：genome-wide CRISPRCas9 knockout screens：35688159;NY-ESO-1+ Mel624 melanoma cells：genome-scale CRISPR knockout (GeCKOv.2) ：28783722;EMT6HA：mouse Toronto KnockOut：32968282	NO				VPS33A	6	HCT 116 colon carcinoma cells：CRISPR KO library targeting 10,676 genes：37732732;RencaHA：mouse Toronto KnockOut：32968282;Renca：genome-scale in vivo CRISPR screens：36151395;CT26HA：mouse Toronto KnockOut：32968282;murine MC38 colon adenocarcinoma cells：genome-scale screen：33443027;murine B16F10 melanoma cell line：genome-scale CRISPR-Cas9 screen：29301958	NO
	CT26-HA								RBM15	4	RencaHA：mouse Toronto KnockOut：32968282;MC38OVA：mouse Toronto KnockOut：32968282;EMT6HA：mouse Toronto KnockOut：32968282;CT26HA：mouse Toronto KnockOut：32968282	NO				ATG14	5	a murine colon adenocarcinoma cell line MC38 expressing the melanoma antigen gp100 (MC38/gp100)：genome-wide CRISPR/Cas9-based screen：33589527;RencaHA：mouse Toronto KnockOut：32968282;CT26HA：mouse Toronto KnockOut：32968282;murine MC38 colon adenocarcinoma cells：genome-scale screen：33443027;EMT6HA：mouse Toronto KnockOut：32968282	NO
	4T1-HA								REST	4	HCT 116 colon carcinoma cells：CRISPRa library targeting 11,222 genes：37732732;B16 melanoma：in vivo CRISPR-Cas9 screens targeting 936 chromatin regulators：33953401;RencaHA：mouse Toronto KnockOut：32968282;B16：genome-scale in vivo CRISPR screens：36151395	YES				ATG7	5	CT26HA：mouse Toronto KnockOut：32968282;RencaHA：mouse Toronto KnockOut：32968282;EMT6HA：mouse Toronto KnockOut：32968282;murine MC38 colon adenocarcinoma cells：genome-scale screen：33443027;Renca：genome-scale in vivo CRISPR screens：36151395	NO
	MC38-OVA								RFXANK	4	The murine lung cancer cell line (LLC)：genome-wide CRISPR screening ：37506695;B16：genome-scale in vivo CRISPR screens：36151395;murine B16F10 melanoma cell line：genome-scale CRISPR-Cas9 screen：29301958;pancreatic cancer cell line (Panc02)：genome-wide CRISPR screening ：37506695	NO				BAP1	5	HCT 116 colon carcinoma cells：CRISPR KO library targeting 10,676 genes：37732732;B16OVA：mouse Toronto KnockOut：32968282;LLC：genome-scale in vivo CRISPR screens：36151395;Lewis lung carcinoma：in vivo CRISPR-Cas9 screens targeting 936 chromatin regulators：33953401;EMT6HA：mouse Toronto KnockOut：32968282	NO
	B16-OVA								SEL1L	4	B16：genome-scale in vivo CRISPR screens：36151395;4T1HA：mouse Toronto KnockOut：32968282;RencaHA：mouse Toronto KnockOut：32968282;murine B16F10 melanoma cell line：genome-scale CRISPR-Cas9 screen：29301958	YES				BECN1	5	RencaHA：mouse Toronto KnockOut：32968282;murine B16F10 melanoma cell line：genome-scale CRISPR-Cas9 screen：29301958;MC38OVA：mouse Toronto KnockOut：32968282;EMT6HA：mouse Toronto KnockOut：32968282;CT26HA：mouse Toronto KnockOut：32968282	NO
35688159	D10 melanoma cells	human	MART-1 CD8+ T cells	genome-wide CRISPR screen	2 days	–Log10 RRA score < -3			SMG7	4	RencaHA：mouse Toronto KnockOut：32968282;murine MC38 colon adenocarcinoma cells：genome-scale screen：33443027;EMT6HA：mouse Toronto KnockOut：32968282;MC38OVA：mouse Toronto KnockOut：32968282	NO				CDK13	5	HCT 116 colon carcinoma cells：CRISPR KO library targeting 10,676 genes：37732732;HCT 116 colon carcinoma cells：CRISPRa library targeting 11,222 genes：37732732;B16：genome-scale in vivo CRISPR screens：36151395;RencaHA：mouse Toronto KnockOut：32968282;CT26HA：mouse Toronto KnockOut：32968282	NO
36669486	colorectal cancer cell HT-29	human	IFN-g treatment	CRISPR screen targeting immuno-oncology focused genes	7 days	FDR < 0.05			SMG9	4	D10 melanoma cells：genome-wide CRISPRCas9 knockout screens：35688159;MC38：genome-scale in vivo CRISPR screens：36151395;EMT6HA：mouse Toronto KnockOut：32968282;RencaHA：mouse Toronto KnockOut：32968282	NO				CREBBP	5	Lewis lung carcinoma：in vivo CRISPR-Cas9 screens targeting 936 chromatin regulators：33953401;CT26HA：mouse Toronto KnockOut：32968282;EMT6HA：mouse Toronto KnockOut：32968282;B16 melanoma：in vivo CRISPR-Cas9 screens targeting 936 chromatin regulators：33953401;B16OVA：mouse Toronto KnockOut：32968282	NO
	colorectal cancer cell LS-411N								SPATA2	4	NY-ESO-1+ Mel624 melanoma cells：genome-scale CRISPR knockout (GeCKOv.2) ：28783722;murine MC38 colon adenocarcinoma cells：genome-scale screen：33443027;EMT6HA：mouse Toronto KnockOut：32968282;MC38OVA：mouse Toronto KnockOut：32968282	NO				DDX59	5	D10 melanoma cells：genome-wide CRISPRCas9 knockout screens：35688159;HCT 116 colon carcinoma cells：CRISPR KO library targeting 10,676 genes：37732732;MC38OVA：mouse Toronto KnockOut：32968282;RencaHA：mouse Toronto KnockOut：32968282;murine MC38 colon adenocarcinoma cells：genome-scale screen：33443027	NO
33589527	colon adenocarcinoma cell line MC38 expressing the melanoma antigen gp100 (MC38/gp100)	mouse	tumor-reactive Pmel T cells	genome-wide CRISPR screen	16 hours	|log2 （fold-change)|> 1 and p<0.05 in T cell-treated vs control			STK38	4	D10 melanoma cells：genome-wide CRISPRCas9 knockout screens：35688159;NY-ESO-1+ Mel624 melanoma cells：genome-scale CRISPR knockout (GeCKOv.2) ：28783722;4T1HA：mouse Toronto KnockOut：32968282;EMT6HA：mouse Toronto KnockOut：32968282	NO				DNAJC13	5	HCT 116 colon carcinoma cells：CRISPR KO library targeting 10,676 genes：37732732;HCT 116 colon carcinoma cells：CRISPRa library targeting 11,222 genes：37732732;CT26HA：mouse Toronto KnockOut：32968282;EMT6HA：mouse Toronto KnockOut：32968282;4T1HA：mouse Toronto KnockOut：32968282	NO
36151395	B16	mouse	anti-PD-1 + GVAX	genome-scale in vivo CRISPR screen	3 doses	FDR < 0.25			SYTL3	4	D10 melanoma cells：genome-wide CRISPRCas9 knockout screens：35688159;CT26HA：mouse Toronto KnockOut：32968282;murine MC38 colon adenocarcinoma cells：genome-scale screen：33443027;EMT6HA：mouse Toronto KnockOut：32968282	NO				EMC8	5	4T1HA：mouse Toronto KnockOut：32968282;CT26HA：mouse Toronto KnockOut：32968282;murine MC38 colon adenocarcinoma cells：genome-scale screen：33443027;EMT6HA：mouse Toronto KnockOut：32968282;MC38OVA：mouse Toronto KnockOut：32968282	NO
	CT26		anti-PD-1 + anti-CTLA-4		3 doses				SYVN1	4	NY-ESO-1+ Mel624 melanoma cells：genome-scale CRISPR knockout (GeCKOv.2) ：28783722;RencaHA：mouse Toronto KnockOut：32968282;B16：genome-scale in vivo CRISPR screens：36151395;murine B16F10 melanoma cell line：genome-scale CRISPR-Cas9 screen：29301958	YES				FAM58A	5	A375 melanoma cell line：genome-scale CRISPR activation (CRISPRa) screen：35338135;EMT6HA：mouse Toronto KnockOut：32968282;RencaHA：mouse Toronto KnockOut：32968282;murine MC38 colon adenocarcinoma cells：genome-scale screen：33443027;CT26HA：mouse Toronto KnockOut：32968282	NO
	KPC		anti-PD-1 + anti-CTLA-4		3 doses				TADA1	4	IFNGR1-deficient melanoma cells：genome-wide CRISPR-Cas9 knockout screen ：31303383;D10 melanoma cells：genome-wide CRISPRCas9 knockout screens：35688159;KrasG12D/Trp53−/− (KP) LUAD model：In Vivo CRISPR Screen targeting 524 epigenetic regulators and 173 control genes：31744829;EMT6HA：mouse Toronto KnockOut：32968282	NO				GALE	5	HCT 116 colon carcinoma cells：CRISPR KO library targeting 10,676 genes：37732732;4T1HA：mouse Toronto KnockOut：32968282;EMT6HA：mouse Toronto KnockOut：32968282;CT26HA：mouse Toronto KnockOut：32968282;murine B16F10 melanoma cell line：genome-scale CRISPR-Cas9 screen：29301958	NO
	LLC		anti-PD-1 + anti-CTLA-4		3 doses				TAF5L	4	IFNGR1-deficient melanoma cells：genome-wide CRISPR-Cas9 knockout screen ：31303383;D10 melanoma cells：genome-wide CRISPRCas9 knockout screens：35688159;murine MC38 colon adenocarcinoma cells：genome-scale screen：33443027;EMT6HA：mouse Toronto KnockOut：32968282	NO				HDAC1	5	EMT6HA：mouse Toronto KnockOut：32968282;4T1HA：mouse Toronto KnockOut：32968282;murine MC38 colon adenocarcinoma cells：genome-scale screen：33443027;CT26HA：mouse Toronto KnockOut：32968282;RencaHA：mouse Toronto KnockOut：32968282	NO
	MC38		anti-PD-1		2 doses				TRIM28	4	KrasG12D/Trp53−/− (KP) LUAD model：In Vivo CRISPR Screen targeting 524 epigenetic regulators and 173 control genes：31744829;EMT6HA：mouse Toronto KnockOut：32968282;LLC：genome-scale in vivo CRISPR screens：36151395;Lewis lung carcinoma：in vivo CRISPR-Cas9 screens targeting 936 chromatin regulators：33953401	YES				HM13	5	EMT6HA：mouse Toronto KnockOut：32968282;RencaHA：mouse Toronto KnockOut：32968282;Panc02：genome-scale in vivo CRISPR screens：36151395;KPC：genome-scale in vivo CRISPR screens：36151395;B16：genome-scale in vivo CRISPR screens：36151395	NO
	Panc02		anti-PD-1 + anti-CTLA-4		3 doses				USP24	4	D10 melanoma cells：genome-wide CRISPRCas9 knockout screens：35688159;HCT 116 colon carcinoma cells：CRISPR KO library targeting 10,676 genes：37732732;murine B16F10 melanoma cell line：genome-scale CRISPR-Cas9 screen：29301958;EMT6HA：mouse Toronto KnockOut：32968282	NO				HSPA13	5	CT26HA：mouse Toronto KnockOut：32968282;RencaHA：mouse Toronto KnockOut：32968282;B16：genome-scale in vivo CRISPR screens：36151395;murine B16F10 melanoma cell line：genome-scale CRISPR-Cas9 screen：29301958;EMT6HA：mouse Toronto KnockOut：32968282	NO
	Renca		anti-PD-1 + anti-CTLA-4		3 doses				VHL	4	NY-ESO-1+ Mel624 melanoma cells：genome-scale CRISPR knockout (GeCKOv.2) ：28783722;colorectal cancer cell HT-29：an immuno-oncology focused guide RNA (gRNA) gene knock-out：36669486;colorectal cancer cell LS-411N：an immuno-oncology focused guide RNA (gRNA) gene knock-out：36669486;CRISPR-mediated genetically engineered mouse models (CRISPR-GEMMs) model of liver cancer：AAV-CRISPR targeting 49 tumor su…	NO				JAK1	5	YUMMER：genome-scale in vivo CRISPR screens：36151395;Panc02：genome-scale in vivo CRISPR screens：36151395;KPC：genome-scale in vivo CRISPR screens：36151395;murine MC38 colon adenocarcinoma cells：genome-scale screen：33443027;CT26：genome-scale in vivo CRISPR screens：36151395	NO
	YUMMER		anti-PD-1 + anti-CTLA-4		3 doses				WDR20	4	murine MC38 colon adenocarcinoma cells：genome-scale screen：33443027;pancreatic cancer cell line (Panc02)：genome-wide CRISPR screening ：37506695;murine B16F10 melanoma cell line：genome-scale CRISPR-Cas9 screen：29301958;The murine lung cancer cell line (LLC)：genome-wide CRISPR screening ：37506695	YES				KLF5	5	IFNGR1-deficient melanoma cells：genome-wide CRISPR-Cas9 knockout screen ：31303383;HCT 116 colon carcinoma cells：CRISPR KO library targeting 10,676 genes：37732732;HCT 116 colon carcinoma cells：CRISPRa library targeting 11,222 genes：37732732;4T1HA：mouse Toronto KnockOut：32968282;EMT6HA：mouse Toronto KnockOut：32968282	NO
33497609	Renca	mouse	anti-PD-1 + anti-CTLA-4	In vivo selective CRISPR antigen removal (SCAR) screen targeting 2,368 genes	3 doses	FDR<0.05			WDR48	4	pancreatic cancer cell line (Panc02)：genome-wide CRISPR screening ：37506695;The murine lung cancer cell line (LLC)：genome-wide CRISPR screening ：37506695;murine MC38 colon adenocarcinoma cells：genome-scale screen：33443027;murine B16F10 melanoma cell line：genome-scale CRISPR-Cas9 screen：29301958	NO				LIPT2	5	HCT 116 colon carcinoma cells：CRISPR KO library targeting 10,676 genes：37732732;HCT 116 colon carcinoma cells：CRISPRa library targeting 11,222 genes：37732732;CT26HA：mouse Toronto KnockOut：32968282;MC38OVA：mouse Toronto KnockOut：32968282;EMT6HA：mouse Toronto KnockOut：32968282	NO
31744829	KrasG12D/Trp53−/− (KP) LUAD model	mouse	anti-PD-1	In vivo CRISPR Screen targeting 524 epigenetic regulators and 173 control genes	17 days , 3 doses per week	P < 0.05			ZCCHC14	4	RencaHA：mouse Toronto KnockOut：32968282;EMT6HA：mouse Toronto KnockOut：32968282;4T1HA：mouse Toronto KnockOut：32968282;CT26HA：mouse Toronto KnockOut：32968282	NO				MED23	5	4T1HA：mouse Toronto KnockOut：32968282;murine B16F10 melanoma cell line：genome-scale CRISPR-Cas9 screen：29301958;RencaHA：mouse Toronto KnockOut：32968282;EMT6HA：mouse Toronto KnockOut：32968282;B16：genome-scale in vivo CRISPR screens：36151395	NO
34582788	4T1	mouse	anti-PD-1	In vivo CRISPR screens targeting 79 genes	2 doses	P < 0.001			ACAD9	3	NY-ESO-1+ Mel624 melanoma cells：genome-scale CRISPR knockout (GeCKOv.2) ：28783722;RencaHA：mouse Toronto KnockOut：32968282;CT26HA：mouse Toronto KnockOut：32968282	NO				MORC2	5	RencaHA：mouse Toronto KnockOut：32968282;MC38：genome-scale in vivo CRISPR screens：36151395;LLC：genome-scale in vivo CRISPR screens：36151395;B16 melanoma：in vivo CRISPR-Cas9 screens targeting 936 chromatin regulators：33953401;Lewis lung carcinoma：in vivo CRISPR-Cas9 screens targeting 936 chromatin regulators：33953401	NO
33649592	Patient derived melanoma cell lines	human	IFNγ	CRISPR screen targeting 248 genes	16 hours	P < 0.05			ACTL6A	3	NY-ESO-1+ Mel624 melanoma cells：genome-scale CRISPR knockout (GeCKOv.2) ：28783722;B16 melanoma：in vivo CRISPR-Cas9 screens targeting 936 chromatin regulators：33953401;murine MC38 colon adenocarcinoma cells：genome-scale screen：33443027	NO				MTA2	5	KrasG12D/Trp53−/− (KP) LUAD model：In Vivo CRISPR Screen targeting 524 epigenetic regulators and 173 control genes：31744829;EMT6HA：mouse Toronto KnockOut：32968282;RencaHA：mouse Toronto KnockOut：32968282;CT26HA：mouse Toronto KnockOut：32968282;B16 melanoma：in vivo CRISPR-Cas9 screens targeting 936 chromatin regulators：33953401	NO
			TIL (4:1 TIL:tumor cell ratio used)		48 hours				AJUBA	3	colorectal cancer cell HT-29：an immuno-oncology focused guide RNA (gRNA) gene knock-out：36669486;HCT 116 colon carcinoma cells：CRISPR KO library targeting 10,676 genes：37732732;HCT 116 colon carcinoma cells：CRISPRa library targeting 11,222 genes：37732732	NO				PCBP1	5	D10 melanoma cells：genome-wide CRISPRCas9 knockout screens：35688159;colorectal cancer cell HT-29：an immuno-oncology focused guide RNA (gRNA) gene knock-out：36669486;A375 melanoma cell line：genome-scale CRISPR activation (CRISPRa) screen：35338135;RencaHA：mouse Toronto KnockOut：32968282;EMT6HA：mouse Toronto KnockOut：32968282	YES
35338135	A375 melanoma cell line	human	ESO T cell	genome-scale CRISPR activation (CRISPRa) screen	18 hours	top 1% of multiple screening replicates			ALAS1	3	colorectal cancer cell HT-29：an immuno-oncology focused guide RNA (gRNA) gene knock-out：36669486;colorectal cancer cell LS-411N：an immuno-oncology focused guide RNA (gRNA) gene knock-out：36669486;HCT 116 colon carcinoma cells：CRISPR KO library targeting 10,676 genes：37732732	YES				PIGK	5	EMT6HA：mouse Toronto KnockOut：32968282;B16：genome-scale in vivo CRISPR screens：36151395;4T1HA：mouse Toronto KnockOut：32968282;murine B16F10 melanoma cell line：genome-scale CRISPR-Cas9 screen：29301958;CT26HA：mouse Toronto KnockOut：32968282	YES
					3 days, 3 doses				APC	3	colorectal cancer cell HT-29：an immuno-oncology focused guide RNA (gRNA) gene knock-out：36669486;HCT 116 colon carcinoma cells：CRISPR KO library targeting 10,676 genes：37732732;KrasG12D/Trp53−/− (KP) LUAD model：In Vivo CRISPR Screen targeting 524 epigenetic regulators and 173 control genes：31744829	YES				PIK3C3	5	D10 melanoma cells：genome-wide CRISPRCas9 knockout screens：35688159;HCT 116 colon carcinoma cells：CRISPR KO library targeting 10,676 genes：37732732;murine MC38 colon adenocarcinoma cells：genome-scale screen：33443027;CT26HA：mouse Toronto KnockOut：32968282;MC38OVA：mouse Toronto KnockOut：32968282	NO
37258521	KrasG12D mouse lung cancer model	mouse	Adoptive cell transfer (ACT) of OT-I T cells	CRISPR screen targeting 573 genes associated with immune cytolytic activity	2.5 weeks	FDR<0.25			ARHGAP35	3	colorectal cancer cell HT-29：an immuno-oncology focused guide RNA (gRNA) gene knock-out：36669486;HCT 116 colon carcinoma cells：CRISPR KO library targeting 10,676 genes：37732732;CRISPR-mediated genetically engineered mouse models (CRISPR-GEMMs) model of liver cancer：AAV-CRISPR targeting 49 tumor suppressor gene：32887696	YES				PKN2	5	D10 melanoma cells：genome-wide CRISPRCas9 knockout screens：35688159;HCT 116 colon carcinoma cells：CRISPR KO library targeting 10,676 genes：37732732;EMT6HA：mouse Toronto KnockOut：32968282;CT26HA：mouse Toronto KnockOut：32968282;4T1HA：mouse Toronto KnockOut：32968282	NO
	BrafV600E mouse lung cancer model								ATXN7L3	3	EMT6HA：mouse Toronto KnockOut：32968282;YUMMER：genome-scale in vivo CRISPR screens：36151395;CT26HA：mouse Toronto KnockOut：32968282	NO				PPHLN1	5	HCT 116 colon carcinoma cells：CRISPR KO library targeting 10,676 genes：37732732;HCT 116 colon carcinoma cells：CRISPRa library targeting 11,222 genes：37732732;RencaHA：mouse Toronto KnockOut：32968282;EMT6HA：mouse Toronto KnockOut：32968282;Lewis lung carcinoma：in vivo CRISPR-Cas9 screens targeting 936 chromatin regulators：33953401	YES
32887696	CRISPR-mediated genetically engineered mouse models (CRISPR-GEMMs) model of liver cancer	mouse	anti-PD1	AAV-CRISPR targeting 49 tumor suppressor gene	NA	P < 0.05			BCL10	3	NY-ESO-1+ Mel624 melanoma cells：genome-scale CRISPR knockout (GeCKOv.2) ：28783722;EMT6HA：mouse Toronto KnockOut：32968282;4T1HA：mouse Toronto KnockOut：32968282	NO				PPP1R8	5	D10 melanoma cells：genome-wide CRISPRCas9 knockout screens：35688159;A375 melanoma cell line：genome-scale CRISPR activation (CRISPRa) screen：35338135;4T1HA：mouse Toronto KnockOut：32968282;CT26HA：mouse Toronto KnockOut：32968282;B16OVA：mouse Toronto KnockOut：32968282	YES
			anti-CTLA4						CARM1	3	LLC：genome-scale in vivo CRISPR screens：36151395;EMT6HA：mouse Toronto KnockOut：32968282;Lewis lung carcinoma：in vivo CRISPR-Cas9 screens targeting 936 chromatin regulators：33953401	YES				PSMG1	5	D10 melanoma cells：genome-wide CRISPRCas9 knockout screens：35688159;Renca：genome-scale in vivo CRISPR screens：36151395;B16OVA：mouse Toronto KnockOut：32968282;CT26HA：mouse Toronto KnockOut：32968282;RencaHA：mouse Toronto KnockOut：32968282	NO
37506695	The murine lung cancer cell line (LLC)	mouse	OT-I CD8+T	genome-wide CRISPR screening	24 hours	P < 0.05			CCNC	3	colorectal cancer cell HT-29：an immuno-oncology focused guide RNA (gRNA) gene knock-out：36669486;colorectal cancer cell LS-411N：an immuno-oncology focused guide RNA (gRNA) gene knock-out：36669486;EMT6HA：mouse Toronto KnockOut：32968282	YES				PTAR1	5	B16OVA：mouse Toronto KnockOut：32968282;B16：genome-scale in vivo CRISPR screens：36151395;CT26HA：mouse Toronto KnockOut：32968282;murine B16F10 melanoma cell line：genome-scale CRISPR-Cas9 screen：29301958;EMT6HA：mouse Toronto KnockOut：32968282	NO
	pancreatic cancer cell line (Panc02)								CDK12	3	colorectal cancer cell HT-29：an immuno-oncology focused guide RNA (gRNA) gene knock-out：36669486;HCT 116 colon carcinoma cells：CRISPR KO library targeting 10,676 genes：37732732;murine B16F10 melanoma cell line：genome-scale CRISPR-Cas9 screen：29301958	NO				PTPN1	5	D10 melanoma cells：genome-wide CRISPRCas9 knockout screens：35688159;HCT 116 colon carcinoma cells：CRISPR KO library targeting 10,676 genes：37732732;HCT 116 colon carcinoma cells：CRISPRa library targeting 11,222 genes：37732732;murine B16F10 melanoma cell line：CRISPR–Cas9 genome screen targeting 2,368 genes ：28723893;CT26HA：mouse Toronto KnockOut：32968282	NO
37732732	HCT 116 colon carcinoma cells	human	CMV-specific CTL	CRISPR KO library targeting 10,676 genes	3 days	FDR <0.05			CHUK	3	colorectal cancer cell LS-411N：an immuno-oncology focused guide RNA (gRNA) gene knock-out：36669486;B16 melanoma：in vivo CRISPR-Cas9 screens targeting 936 chromatin regulators：33953401;B16：genome-scale in vivo CRISPR screens：36151395	NO				RER1	5	colorectal cancer cell HT-29：an immuno-oncology focused guide RNA (gRNA) gene knock-out：36669486;HCT 116 colon carcinoma cells：CRISPR KO library targeting 10,676 genes：37732732;CT26HA：mouse Toronto KnockOut：32968282;murine B16F10 melanoma cell line：genome-scale CRISPR-Cas9 screen：29301958;murine B16F10 melanoma cell line：CRISPR–Cas9 genome screen targeting 2,368 genes ：28723893	NO
				CRISPRa library targeting 11,222 genes					CMIP	3	EMT6HA：mouse Toronto KnockOut：32968282;murine MC38 colon adenocarcinoma cells：genome-scale screen：33443027;B16：genome-scale in vivo CRISPR screens：36151395	NO				RGP1	5	HCT 116 colon carcinoma cells：CRISPR KO library targeting 10,676 genes：37732732;EMT6HA：mouse Toronto KnockOut：32968282;murine B16F10 melanoma cell line：genome-scale CRISPR-Cas9 screen：29301958;RencaHA：mouse Toronto KnockOut：32968282;CT26HA：mouse Toronto KnockOut：32968282	NO
33953401	B16 melanoma	mouse	GM-CSF secreting cells (GVAX) and anti-PD1	in vivo CRISPR screens targeting 936 chromatin regulators	3 doses	P<0.05			CREBBP	3	D10 melanoma cells：genome-wide CRISPRCas9 knockout screens：35688159;HCT 116 colon carcinoma cells：CRISPR KO library targeting 10,676 genes：37732732;HCT 116 colon carcinoma cells：CRISPRa library targeting 11,222 genes：37732732	NO				RIC8A	5	HCT 116 colon carcinoma cells：CRISPR KO library targeting 10,676 genes：37732732;MC38OVA：mouse Toronto KnockOut：32968282;4T1HA：mouse Toronto KnockOut：32968282;CT26HA：mouse Toronto KnockOut：32968282;EMT6HA：mouse Toronto KnockOut：32968282	NO
	Lewis lung carcinoma		anti-PD1 and anti-CTLA-4						CYB5R4	3	EMT6HA：mouse Toronto KnockOut：32968282;RencaHA：mouse Toronto KnockOut：32968282;murine MC38 colon adenocarcinoma cells：genome-scale screen：33443027	NO				SLC33A1	5	HCT 116 colon carcinoma cells：CRISPR KO library targeting 10,676 genes：37732732;HCT 116 colon carcinoma cells：CRISPRa library targeting 11,222 genes：37732732;murine B16F10 melanoma cell line：genome-scale CRISPR-Cas9 screen：29301958;RencaHA：mouse Toronto KnockOut：32968282;EMT6HA：mouse Toronto KnockOut：32968282	NO
33443027	murine MC38 colon adenocarcinoma cells	mouse	OVA-specific CD8+ T cells	genome-scale screen	24 hours	FDR<0.05			CYLD	3	D10 melanoma cells：genome-wide CRISPRCas9 knockout screens：35688159;HCT 116 colon carcinoma cells：CRISPR KO library targeting 10,676 genes：37732732;HCT 116 colon carcinoma cells：CRISPRa library targeting 11,222 genes：37732732	NO				SMARCA4	5	a murine colon adenocarcinoma cell line MC38 expressing the melanoma antigen gp100 (MC38/gp100)：genome-wide CRISPR/Cas9-based screen：33589527;HCT 116 colon carcinoma cells：CRISPR KO library targeting 10,676 genes：37732732;Lewis lung carcinoma：in vivo CRISPR-Cas9 screens targeting 936 chromatin regulators：33953401;CT26HA：mouse Toronto KnockOut：32968282;MC38OVA：mouse Toronto KnockOut：32968282	NO
									DDX1	3	HCT 116 colon carcinoma cells：CRISPR KO library targeting 10,676 genes：37732732;MC38OVA：mouse Toronto KnockOut：32968282;B16 melanoma：in vivo CRISPR-Cas9 screens targeting 936 chromatin regulators：33953401	NO				SMARCA5	5	HCT 116 colon carcinoma cells：CRISPR KO library targeting 10,676 genes：37732732;HCT 116 colon carcinoma cells：CRISPRa library targeting 11,222 genes：37732732;EMT6HA：mouse Toronto KnockOut：32968282;Lewis lung carcinoma：in vivo CRISPR-Cas9 screens targeting 936 chromatin regulators：33953401;B16：genome-scale in vivo CRISPR screens：36151395	NO
									E4F1	3	HCT 116 colon carcinoma cells：CRISPR KO library targeting 10,676 genes：37732732;4T1HA：mouse Toronto KnockOut：32968282;EMT6HA：mouse Toronto KnockOut：32968282	YES				TFRC	5	D10 melanoma cells：genome-wide CRISPRCas9 knockout screens：35688159;EMT6HA：mouse Toronto KnockOut：32968282;B16OVA：mouse Toronto KnockOut：32968282;B16：genome-scale in vivo CRISPR screens：36151395;RencaHA：mouse Toronto KnockOut：32968282	NO
									EIF2AK2	3	4T1HA：mouse Toronto KnockOut：32968282;murine B16F10 melanoma cell line：CRISPR–Cas9 genome screen targeting 2,368 genes ：28723893;RencaHA：mouse Toronto KnockOut：32968282	YES				TPI1	5	D10 melanoma cells：genome-wide CRISPRCas9 knockout screens：35688159;murine MC38 colon adenocarcinoma cells：genome-scale screen：33443027;The murine lung cancer cell line (LLC)：genome-wide CRISPR screening ：37506695;EMT6HA：mouse Toronto KnockOut：32968282;pancreatic cancer cell line (Panc02)：genome-wide CRISPR screening ：37506695	NO
									EIF3H	3	EMT6HA：mouse Toronto KnockOut：32968282;4T1HA：mouse Toronto KnockOut：32968282;B16OVA：mouse Toronto KnockOut：32968282	NO				TRAF3	5	CT26HA：mouse Toronto KnockOut：32968282;Renca：In vivo selective CRISPR antigen removal (SCAR) screen targeting 2,368 genes：33497609;murine B16F10 melanoma cell line：genome-scale CRISPR-Cas9 screen：29301958;murine B16F10 melanoma cell line：CRISPR–Cas9 genome screen targeting 2,368 genes ：28723893;B16：genome-scale in vivo CRISPR screens：36151395	NO
									EIF3L	3	NY-ESO-1+ Mel624 melanoma cells：genome-scale CRISPR knockout (GeCKOv.2) ：28783722;EMT6HA：mouse Toronto KnockOut：32968282;RencaHA：mouse Toronto KnockOut：32968282	NO				TRAF6	5	colorectal cancer cell HT-29：an immuno-oncology focused guide RNA (gRNA) gene knock-out：36669486;HCT 116 colon carcinoma cells：CRISPR KO library targeting 10,676 genes：37732732;EMT6HA：mouse Toronto KnockOut：32968282;RencaHA：mouse Toronto KnockOut：32968282;murine B16F10 melanoma cell line：CRISPR–Cas9 genome screen targeting 2,368 genes ：28723893	NO
									ELAVL1	3	NY-ESO-1+ Mel624 melanoma cells：genome-scale CRISPR knockout (GeCKOv.2) ：28783722;murine B16F10 melanoma cell line：CRISPR–Cas9 genome screen targeting 2,368 genes ：28723893;RencaHA：mouse Toronto KnockOut：32968282	NO				VPS11	5	HCT 116 colon carcinoma cells：CRISPR KO library targeting 10,676 genes：37732732;EMT6HA：mouse Toronto KnockOut：32968282;murine MC38 colon adenocarcinoma cells：genome-scale screen：33443027;RencaHA：mouse Toronto KnockOut：32968282;murine B16F10 melanoma cell line：genome-scale CRISPR-Cas9 screen：29301958	NO
									FBXO11	3	D10 melanoma cells：genome-wide CRISPRCas9 knockout screens：35688159;B16：genome-scale in vivo CRISPR screens：36151395;murine MC38 colon adenocarcinoma cells：genome-scale screen：33443027	NO				WIPI2	5	RencaHA：mouse Toronto KnockOut：32968282;EMT6HA：mouse Toronto KnockOut：32968282;CT26HA：mouse Toronto KnockOut：32968282;MC38OVA：mouse Toronto KnockOut：32968282;murine MC38 colon adenocarcinoma cells：genome-scale screen：33443027	NO
									FLCN	3	NY-ESO-1+ Mel624 melanoma cells：genome-scale CRISPR knockout (GeCKOv.2) ：28783722;CT26HA：mouse Toronto KnockOut：32968282;EMT6HA：mouse Toronto KnockOut：32968282	NO				XRN1	5	A375 melanoma cell line：genome-scale CRISPR activation (CRISPRa) screen：35338135;4T1HA：mouse Toronto KnockOut：32968282;EMT6HA：mouse Toronto KnockOut：32968282;B16：genome-scale in vivo CRISPR screens：36151395;murine B16F10 melanoma cell line：CRISPR–Cas9 genome screen targeting 2,368 genes ：28723893	NO
									GCN1L1	3	EMT6HA：mouse Toronto KnockOut：32968282;RencaHA：mouse Toronto KnockOut：32968282;murine MC38 colon adenocarcinoma cells：genome-scale screen：33443027	NO				ADNP	4	HCT 116 colon carcinoma cells：CRISPR KO library targeting 10,676 genes：37732732;B16 melanoma：in vivo CRISPR-Cas9 screens targeting 936 chromatin regulators：33953401;murine B16F10 melanoma cell line：CRISPR–Cas9 genome screen targeting 2,368 genes ：28723893;Lewis lung carcinoma：in vivo CRISPR-Cas9 screens targeting 936 chromatin regulators：33953401	NO
									GPI	3	colorectal cancer cell HT-29：an immuno-oncology focused guide RNA (gRNA) gene knock-out：36669486;CT26HA：mouse Toronto KnockOut：32968282;B16OVA：mouse Toronto KnockOut：32968282	YES				AGO2	4	B16：genome-scale in vivo CRISPR screens：36151395;B16OVA：mouse Toronto KnockOut：32968282;EMT6HA：mouse Toronto KnockOut：32968282;RencaHA：mouse Toronto KnockOut：32968282	NO
									GTPBP3	3	NY-ESO-1+ Mel624 melanoma cells：genome-scale CRISPR knockout (GeCKOv.2) ：28783722;CT26HA：mouse Toronto KnockOut：32968282;RencaHA：mouse Toronto KnockOut：32968282	NO				ARID2	4	BrafV600E mouse lung cancer model：CRISPR screen targeting 573 genes associated with immune cytolytic activity：37258521;murine B16F10 melanoma cell line：genome-scale CRISPR-Cas9 screen：29301958;Lewis lung carcinoma：in vivo CRISPR-Cas9 screens targeting 936 chromatin regulators：33953401;CT26HA：mouse Toronto KnockOut：32968282	YES
									HCFC2	3	4T1HA：mouse Toronto KnockOut：32968282;RencaHA：mouse Toronto KnockOut：32968282;EMT6HA：mouse Toronto KnockOut：32968282	NO				ARID4A	4	EMT6HA：mouse Toronto KnockOut：32968282;RencaHA：mouse Toronto KnockOut：32968282;murine B16F10 melanoma cell line：genome-scale CRISPR-Cas9 screen：29301958;Lewis lung carcinoma：in vivo CRISPR-Cas9 screens targeting 936 chromatin regulators：33953401	NO
									HDGFRP2	3	EMT6HA：mouse Toronto KnockOut：32968282;4T1HA：mouse Toronto KnockOut：32968282;CT26HA：mouse Toronto KnockOut：32968282	NO				ATF4	4	HCT 116 colon carcinoma cells：CRISPR KO library targeting 10,676 genes：37732732;murine B16F10 melanoma cell line：genome-scale CRISPR-Cas9 screen：29301958;EMT6HA：mouse Toronto KnockOut：32968282;murine B16F10 melanoma cell line：CRISPR–Cas9 genome screen targeting 2,368 genes ：28723893	NO
									HMBS	3	colorectal cancer cell HT-29：an immuno-oncology focused guide RNA (gRNA) gene knock-out：36669486;colorectal cancer cell LS-411N：an immuno-oncology focused guide RNA (gRNA) gene knock-out：36669486;MC38：genome-scale in vivo CRISPR screens：36151395	YES				ATG16L1	4	colorectal cancer cell HT-29：an immuno-oncology focused guide RNA (gRNA) gene knock-out：36669486;EMT6HA：mouse Toronto KnockOut：32968282;RencaHA：mouse Toronto KnockOut：32968282;murine B16F10 melanoma cell line：genome-scale CRISPR-Cas9 screen：29301958	NO
									HNRNPA2B1	3	HCT 116 colon carcinoma cells：CRISPR KO library targeting 10,676 genes：37732732;HCT 116 colon carcinoma cells：CRISPRa library targeting 11,222 genes：37732732;EMT6HA：mouse Toronto KnockOut：32968282	NO				ATG2A	4	colorectal cancer cell HT-29：an immuno-oncology focused guide RNA (gRNA) gene knock-out：36669486;HCT 116 colon carcinoma cells：CRISPR KO library targeting 10,676 genes：37732732;murine MC38 colon adenocarcinoma cells：genome-scale screen：33443027;RencaHA：mouse Toronto KnockOut：32968282	NO
									HUWE1	3	colorectal cancer cell HT-29：an immuno-oncology focused guide RNA (gRNA) gene knock-out：36669486;HCT 116 colon carcinoma cells：CRISPR KO library targeting 10,676 genes：37732732;EMT6HA：mouse Toronto KnockOut：32968282	NO				ATG9A	4	EMT6HA：mouse Toronto KnockOut：32968282;murine MC38 colon adenocarcinoma cells：genome-scale screen：33443027;RencaHA：mouse Toronto KnockOut：32968282;4T1HA：mouse Toronto KnockOut：32968282	NO
									INTS12	3	HCT 116 colon carcinoma cells：CRISPR KO library targeting 10,676 genes：37732732;Lewis lung carcinoma：in vivo CRISPR-Cas9 screens targeting 936 chromatin regulators：33953401;KrasG12D/Trp53−/− (KP) LUAD model：In Vivo CRISPR Screen targeting 524 epigenetic regulators and 173 control genes：31744829	NO				BCL2L1	4	D10 melanoma cells：genome-wide CRISPRCas9 knockout screens：35688159;RencaHA：mouse Toronto KnockOut：32968282;EMT6HA：mouse Toronto KnockOut：32968282;CT26HA：mouse Toronto KnockOut：32968282	NO
									IRF9	3	4T1HA：mouse Toronto KnockOut：32968282;CT26HA：mouse Toronto KnockOut：32968282;EMT6HA：mouse Toronto KnockOut：32968282	NO				C1orf27	4	HCT 116 colon carcinoma cells：CRISPR KO library targeting 10,676 genes：37732732;EMT6HA：mouse Toronto KnockOut：32968282;RencaHA：mouse Toronto KnockOut：32968282;CT26HA：mouse Toronto KnockOut：32968282	NO
									KDM4A	3	HCT 116 colon carcinoma cells：CRISPR KO library targeting 10,676 genes：37732732;RencaHA：mouse Toronto KnockOut：32968282;Lewis lung carcinoma：in vivo CRISPR-Cas9 screens targeting 936 chromatin regulators：33953401	YES				CCNA2	4	D10 melanoma cells：genome-wide CRISPRCas9 knockout screens：35688159;murine B16F10 melanoma cell line：genome-scale CRISPR-Cas9 screen：29301958;RencaHA：mouse Toronto KnockOut：32968282;CT26HA：mouse Toronto KnockOut：32968282	NO
									KIRREL	3	IFNGR1-deficient melanoma cells：genome-wide CRISPR-Cas9 knockout screen ：31303383;MC38：genome-scale in vivo CRISPR screens：36151395;murine B16F10 melanoma cell line：genome-scale CRISPR-Cas9 screen：29301958	NO				CCNC	4	A375 melanoma cell line：genome-scale CRISPR activation (CRISPRa) screen：35338135;BrafV600E mouse lung cancer model：CRISPR screen targeting 573 genes associated with immune cytolytic activity：37258521;RencaHA：mouse Toronto KnockOut：32968282;murine B16F10 melanoma cell line：genome-scale CRISPR-Cas9 screen：29301958	NO
									KMT2E	3	HCT 116 colon carcinoma cells：CRISPR KO library targeting 10,676 genes：37732732;HCT 116 colon carcinoma cells：CRISPRa library targeting 11,222 genes：37732732;B16 melanoma：in vivo CRISPR-Cas9 screens targeting 936 chromatin regulators：33953401	NO				CDK2	4	HCT 116 colon carcinoma cells：CRISPR KO library targeting 10,676 genes：37732732;RencaHA：mouse Toronto KnockOut：32968282;murine B16F10 melanoma cell line：genome-scale CRISPR-Cas9 screen：29301958;B16 melanoma：in vivo CRISPR-Cas9 screens targeting 936 chromatin regulators：33953401	YES
									LAMTOR1	3	HCT 116 colon carcinoma cells：CRISPR KO library targeting 10,676 genes：37732732;EMT6HA：mouse Toronto KnockOut：32968282;CT26HA：mouse Toronto KnockOut：32968282	NO				CHD1	4	HCT 116 colon carcinoma cells：CRISPR KO library targeting 10,676 genes：37732732;MC38：genome-scale in vivo CRISPR screens：36151395;B16 melanoma：in vivo CRISPR-Cas9 screens targeting 936 chromatin regulators：33953401;B16：genome-scale in vivo CRISPR screens：36151395	NO
									LAMTOR2	3	HCT 116 colon carcinoma cells：CRISPR KO library targeting 10,676 genes：37732732;EMT6HA：mouse Toronto KnockOut：32968282;CT26HA：mouse Toronto KnockOut：32968282	NO				CHMP1A	4	D10 melanoma cells：genome-wide CRISPRCas9 knockout screens：35688159;HCT 116 colon carcinoma cells：CRISPR KO library targeting 10,676 genes：37732732;murine MC38 colon adenocarcinoma cells：genome-scale screen：33443027;CT26HA：mouse Toronto KnockOut：32968282	NO
									LAMTOR5	3	D10 melanoma cells：genome-wide CRISPRCas9 knockout screens：35688159;NY-ESO-1+ Mel624 melanoma cells：genome-scale CRISPR knockout (GeCKOv.2) ：28783722;CT26HA：mouse Toronto KnockOut：32968282	NO				CHMP6	4	D10 melanoma cells：genome-wide CRISPRCas9 knockout screens：35688159;HCT 116 colon carcinoma cells：CRISPR KO library targeting 10,676 genes：37732732;RencaHA：mouse Toronto KnockOut：32968282;Renca：genome-scale in vivo CRISPR screens：36151395	NO
									MAP4K4	3	MC38：genome-scale in vivo CRISPR screens：36151395;YUMMER：genome-scale in vivo CRISPR screens：36151395;LLC：genome-scale in vivo CRISPR screens：36151395	NO				CMAS	4	IFNGR1-deficient melanoma cells：genome-wide CRISPR-Cas9 knockout screen ：31303383;HCT 116 colon carcinoma cells：CRISPR KO library targeting 10,676 genes：37732732;B16：genome-scale in vivo CRISPR screens：36151395;CT26HA：mouse Toronto KnockOut：32968282	NO
									MTF1	3	IFNGR1-deficient melanoma cells：genome-wide CRISPR-Cas9 knockout screen ：31303383;HCT 116 colon carcinoma cells：CRISPR KO library targeting 10,676 genes：37732732;4T1HA：mouse Toronto KnockOut：32968282	NO				CTCF	4	murine MC38 colon adenocarcinoma cells：genome-scale screen：33443027;Lewis lung carcinoma：in vivo CRISPR-Cas9 screens targeting 936 chromatin regulators：33953401;Panc02：genome-scale in vivo CRISPR screens：36151395;KrasG12D/Trp53−/− (KP) LUAD model：In Vivo CRISPR Screen targeting 524 epigenetic regulators and 173 control genes：31744829	NO
									MYC	3	NY-ESO-1+ Mel624 melanoma cells：genome-scale CRISPR knockout (GeCKOv.2) ：28783722;colorectal cancer cell HT-29：an immuno-oncology focused guide RNA (gRNA) gene knock-out：36669486;colorectal cancer cell LS-411N：an immuno-oncology focused guide RNA (gRNA) gene knock-out：36669486	NO				DCP1A	4	A375 melanoma cell line：genome-scale CRISPR activation (CRISPRa) screen：35338135;EMT6HA：mouse Toronto KnockOut：32968282;4T1HA：mouse Toronto KnockOut：32968282;RencaHA：mouse Toronto KnockOut：32968282	NO
									NDUFA13	3	RencaHA：mouse Toronto KnockOut：32968282;CT26HA：mouse Toronto KnockOut：32968282;B16OVA：mouse Toronto KnockOut：32968282	YES				EI24	4	RencaHA：mouse Toronto KnockOut：32968282;murine MC38 colon adenocarcinoma cells：genome-scale screen：33443027;murine B16F10 melanoma cell line：genome-scale CRISPR-Cas9 screen：29301958;EMT6HA：mouse Toronto KnockOut：32968282	NO
									NF1	3	murine B16F10 melanoma cell line：genome-scale CRISPR-Cas9 screen：29301958;MC38：genome-scale in vivo CRISPR screens：36151395;EMT6HA：mouse Toronto KnockOut：32968282	NO				EMC3	4	HCT 116 colon carcinoma cells：CRISPR KO library targeting 10,676 genes：37732732;EMT6HA：mouse Toronto KnockOut：32968282;RencaHA：mouse Toronto KnockOut：32968282;CT26HA：mouse Toronto KnockOut：32968282	NO
									NFE2L2	3	colorectal cancer cell LS-411N：an immuno-oncology focused guide RNA (gRNA) gene knock-out：36669486;HCT 116 colon carcinoma cells：CRISPR KO library targeting 10,676 genes：37732732;murine MC38 colon adenocarcinoma cells：genome-scale screen：33443027	NO				EMC4	4	HCT 116 colon carcinoma cells：CRISPR KO library targeting 10,676 genes：37732732;CT26HA：mouse Toronto KnockOut：32968282;EMT6HA：mouse Toronto KnockOut：32968282;4T1HA：mouse Toronto KnockOut：32968282	NO
									NFKB2	3	HCT 116 colon carcinoma cells：CRISPR KO library targeting 10,676 genes：37732732;HCT 116 colon carcinoma cells：CRISPRa library targeting 11,222 genes：37732732;EMT6HA：mouse Toronto KnockOut：32968282	NO				ERI1	4	murine B16F10 melanoma cell line：genome-scale CRISPR-Cas9 screen：29301958;B16：genome-scale in vivo CRISPR screens：36151395;EMT6HA：mouse Toronto KnockOut：32968282;RencaHA：mouse Toronto KnockOut：32968282	NO
									NIFK	3	colorectal cancer cell HT-29：an immuno-oncology focused guide RNA (gRNA) gene knock-out：36669486;4T1HA：mouse Toronto KnockOut：32968282;CT26HA：mouse Toronto KnockOut：32968282	NO				GFPT1	4	D10 melanoma cells：genome-wide CRISPRCas9 knockout screens：35688159;HCT 116 colon carcinoma cells：CRISPR KO library targeting 10,676 genes：37732732;RencaHA：mouse Toronto KnockOut：32968282;EMT6HA：mouse Toronto KnockOut：32968282	NO
									NPLOC4	3	CT26HA：mouse Toronto KnockOut：32968282;EMT6HA：mouse Toronto KnockOut：32968282;MC38OVA：mouse Toronto KnockOut：32968282	NO				GPX4	4	IFNGR1-deficient melanoma cells：genome-wide CRISPR-Cas9 knockout screen ：31303383;HCT 116 colon carcinoma cells：CRISPR KO library targeting 10,676 genes：37732732;murine B16F10 melanoma cell line：genome-scale CRISPR-Cas9 screen：29301958;EMT6HA：mouse Toronto KnockOut：32968282	NO
									PBRM1	3	HCT 116 colon carcinoma cells：CRISPR KO library targeting 10,676 genes：37732732;B16 melanoma：in vivo CRISPR-Cas9 screens targeting 936 chromatin regulators：33953401;MC38：genome-scale in vivo CRISPR screens：36151395	NO				HIRA	4	RencaHA：mouse Toronto KnockOut：32968282;4T1HA：mouse Toronto KnockOut：32968282;EMT6HA：mouse Toronto KnockOut：32968282;B16 melanoma：in vivo CRISPR-Cas9 screens targeting 936 chromatin regulators：33953401	NO
									PGP	3	HCT 116 colon carcinoma cells：CRISPR KO library targeting 10,676 genes：37732732;EMT6HA：mouse Toronto KnockOut：32968282;CT26HA：mouse Toronto KnockOut：32968282	NO				HSD17B10	4	D10 melanoma cells：genome-wide CRISPRCas9 knockout screens：35688159;murine MC38 colon adenocarcinoma cells：genome-scale screen：33443027;MC38OVA：mouse Toronto KnockOut：32968282;murine B16F10 melanoma cell line：genome-scale CRISPR-Cas9 screen：29301958	NO
									PI4KB	3	RencaHA：mouse Toronto KnockOut：32968282;murine MC38 colon adenocarcinoma cells：genome-scale screen：33443027;B16OVA：mouse Toronto KnockOut：32968282	NO				IARS2	4	a murine colon adenocarcinoma cell line MC38 expressing the melanoma antigen gp100 (MC38/gp100)：genome-wide CRISPR/Cas9-based screen：33589527;A375 melanoma cell line：genome-scale CRISPR activation (CRISPRa) screen：35338135;EMT6HA：mouse Toronto KnockOut：32968282;murine MC38 colon adenocarcinoma cells：genome-scale screen：33443027	NO
									PPIL1	3	EMT6HA：mouse Toronto KnockOut：32968282;murine MC38 colon adenocarcinoma cells：genome-scale screen：33443027;4T1HA：mouse Toronto KnockOut：32968282	NO				ICMT	4	HCT 116 colon carcinoma cells：CRISPR KO library targeting 10,676 genes：37732732;CT26HA：mouse Toronto KnockOut：32968282;EMT6HA：mouse Toronto KnockOut：32968282;MC38：genome-scale in vivo CRISPR screens：36151395	NO
									PPP6C	3	HCT 116 colon carcinoma cells：CRISPR KO library targeting 10,676 genes：37732732;murine MC38 colon adenocarcinoma cells：genome-scale screen：33443027;MC38OVA：mouse Toronto KnockOut：32968282	YES				ILK	4	HCT 116 colon carcinoma cells：CRISPR KO library targeting 10,676 genes：37732732;B16OVA：mouse Toronto KnockOut：32968282;CT26HA：mouse Toronto KnockOut：32968282;murine B16F10 melanoma cell line：genome-scale CRISPR-Cas9 screen：29301958	NO
									PRDM4	3	EMT6HA：mouse Toronto KnockOut：32968282;B16：genome-scale in vivo CRISPR screens：36151395;B16 melanoma：in vivo CRISPR-Cas9 screens targeting 936 chromatin regulators：33953401	YES				IPPK	4	HCT 116 colon carcinoma cells：CRISPR KO library targeting 10,676 genes：37732732;CT26HA：mouse Toronto KnockOut：32968282;EMT6HA：mouse Toronto KnockOut：32968282;4T1HA：mouse Toronto KnockOut：32968282	NO
									PRMT7	3	Lewis lung carcinoma：in vivo CRISPR-Cas9 screens targeting 936 chromatin regulators：33953401;MC38：genome-scale in vivo CRISPR screens：36151395;EMT6HA：mouse Toronto KnockOut：32968282	NO				ITGAV	4	HCT 116 colon carcinoma cells：CRISPR KO library targeting 10,676 genes：37732732;murine B16F10 melanoma cell line：genome-scale CRISPR-Cas9 screen：29301958;B16OVA：mouse Toronto KnockOut：32968282;CT26HA：mouse Toronto KnockOut：32968282	NO
									PSMB9	3	EMT6HA：mouse Toronto KnockOut：32968282;CT26HA：mouse Toronto KnockOut：32968282;RencaHA：mouse Toronto KnockOut：32968282	NO				ITGB5	4	HCT 116 colon carcinoma cells：CRISPR KO library targeting 10,676 genes：37732732;HCT 116 colon carcinoma cells：CRISPRa library targeting 11,222 genes：37732732;B16OVA：mouse Toronto KnockOut：32968282;CT26HA：mouse Toronto KnockOut：32968282	NO
									RCE1	3	RencaHA：mouse Toronto KnockOut：32968282;EMT6HA：mouse Toronto KnockOut：32968282;CT26HA：mouse Toronto KnockOut：32968282	NO				KDM5A	4	murine B16F10 melanoma cell line：CRISPR–Cas9 genome screen targeting 2,368 genes ：28723893;B16：genome-scale in vivo CRISPR screens：36151395;B16 melanoma：in vivo CRISPR-Cas9 screens targeting 936 chromatin regulators：33953401;KrasG12D/Trp53−/− (KP) LUAD model：In Vivo CRISPR Screen targeting 524 epigenetic regulators and 173 control genes：31744829	NO
									RCOR1	3	HCT 116 colon carcinoma cells：CRISPR KO library targeting 10,676 genes：37732732;B16OVA：mouse Toronto KnockOut：32968282;Lewis lung carcinoma：in vivo CRISPR-Cas9 screens targeting 936 chromatin regulators：33953401	NO				MAEA	4	IFNGR1-deficient melanoma cells：genome-wide CRISPR-Cas9 knockout screen ：31303383;HCT 116 colon carcinoma cells：CRISPR KO library targeting 10,676 genes：37732732;murine B16F10 melanoma cell line：CRISPR–Cas9 genome screen targeting 2,368 genes ：28723893;murine B16F10 melanoma cell line：genome-scale CRISPR-Cas9 screen：29301958	NO
									RIPK1	3	D10 melanoma cells：genome-wide CRISPRCas9 knockout screens：35688159;NY-ESO-1+ Mel624 melanoma cells：genome-scale CRISPR knockout (GeCKOv.2) ：28783722;HCT 116 colon carcinoma cells：CRISPRa library targeting 11,222 genes：37732732	NO				MAP3K7	4	IFNGR1-deficient melanoma cells：genome-wide CRISPR-Cas9 knockout screen ：31303383;a murine colon adenocarcinoma cell line MC38 expressing the melanoma antigen gp100 (MC38/gp100)：genome-wide CRISPR/Cas9-based screen：33589527;colorectal cancer cell HT-29：an immuno-oncology focused guide RNA (gRNA) gene knock-out：36669486;HCT 116 colon carcinoma cells：CRISPR KO library targeting 10,676 genes：37732732	NO
									RPLP0	3	NY-ESO-1+ Mel624 melanoma cells：genome-scale CRISPR knockout (GeCKOv.2) ：28783722;colorectal cancer cell HT-29：an immuno-oncology focused guide RNA (gRNA) gene knock-out：36669486;colorectal cancer cell LS-411N：an immuno-oncology focused guide RNA (gRNA) gene knock-out：36669486	NO				MED16	4	4T1HA：mouse Toronto KnockOut：32968282;EMT6HA：mouse Toronto KnockOut：32968282;RencaHA：mouse Toronto KnockOut：32968282;B16：genome-scale in vivo CRISPR screens：36151395	NO
									RPSA	3	NY-ESO-1+ Mel624 melanoma cells：genome-scale CRISPR knockout (GeCKOv.2) ：28783722;Patient derived melanoma cell lines：CRISPR screen targeting 248 genes：33649592;CT26HA：mouse Toronto KnockOut：32968282	NO				MED24	4	EMT6HA：mouse Toronto KnockOut：32968282;RencaHA：mouse Toronto KnockOut：32968282;4T1HA：mouse Toronto KnockOut：32968282;B16：genome-scale in vivo CRISPR screens：36151395	YES
									RRAGA	3	NY-ESO-1+ Mel624 melanoma cells：genome-scale CRISPR knockout (GeCKOv.2) ：28783722;HCT 116 colon carcinoma cells：CRISPR KO library targeting 10,676 genes：37732732;CT26HA：mouse Toronto KnockOut：32968282	NO				MGAT1	4	HCT 116 colon carcinoma cells：CRISPR KO library targeting 10,676 genes：37732732;CT26HA：mouse Toronto KnockOut：32968282;EMT6HA：mouse Toronto KnockOut：32968282;4T1HA：mouse Toronto KnockOut：32968282	NO
									RRP12	3	NY-ESO-1+ Mel624 melanoma cells：genome-scale CRISPR knockout (GeCKOv.2) ：28783722;colorectal cancer cell HT-29：an immuno-oncology focused guide RNA (gRNA) gene knock-out：36669486;EMT6HA：mouse Toronto KnockOut：32968282	NO				N6AMT1	4	HCT 116 colon carcinoma cells：CRISPR KO library targeting 10,676 genes：37732732;EMT6HA：mouse Toronto KnockOut：32968282;murine MC38 colon adenocarcinoma cells：genome-scale screen：33443027;RencaHA：mouse Toronto KnockOut：32968282	NO
									RUNX2	3	4T1HA：mouse Toronto KnockOut：32968282;murine MC38 colon adenocarcinoma cells：genome-scale screen：33443027;CT26HA：mouse Toronto KnockOut：32968282	NO				NCSTN	4	murine B16F10 melanoma cell line：CRISPR–Cas9 genome screen targeting 2,368 genes ：28723893;B16：genome-scale in vivo CRISPR screens：36151395;EMT6HA：mouse Toronto KnockOut：32968282;CT26HA：mouse Toronto KnockOut：32968282	NO
									SETD2	3	EMT6HA：mouse Toronto KnockOut：32968282;CT26HA：mouse Toronto KnockOut：32968282;murine B16F10 melanoma cell line：genome-scale CRISPR-Cas9 screen：29301958	NO				PHF23	4	HCT 116 colon carcinoma cells：CRISPR KO library targeting 10,676 genes：37732732;EMT6HA：mouse Toronto KnockOut：32968282;B16：genome-scale in vivo CRISPR screens：36151395;CT26HA：mouse Toronto KnockOut：32968282	NO
									SHMT2	3	HCT 116 colon carcinoma cells：CRISPR KO library targeting 10,676 genes：37732732;EMT6HA：mouse Toronto KnockOut：32968282;CT26HA：mouse Toronto KnockOut：32968282	NO				PIGT	4	4T1HA：mouse Toronto KnockOut：32968282;B16：genome-scale in vivo CRISPR screens：36151395;CT26HA：mouse Toronto KnockOut：32968282;EMT6HA：mouse Toronto KnockOut：32968282	NO
									SLC4A7	3	NY-ESO-1+ Mel624 melanoma cells：genome-scale CRISPR knockout (GeCKOv.2) ：28783722;colorectal cancer cell LS-411N：an immuno-oncology focused guide RNA (gRNA) gene knock-out：36669486;murine MC38 colon adenocarcinoma cells：genome-scale screen：33443027	NO				PPP1CA	4	HCT 116 colon carcinoma cells：CRISPR KO library targeting 10,676 genes：37732732;4T1HA：mouse Toronto KnockOut：32968282;EMT6HA：mouse Toronto KnockOut：32968282;RencaHA：mouse Toronto KnockOut：32968282	NO
									SMARCB1	3	NY-ESO-1+ Mel624 melanoma cells：genome-scale CRISPR knockout (GeCKOv.2) ：28783722;KrasG12D/Trp53−/− (KP) LUAD model：In Vivo CRISPR Screen targeting 524 epigenetic regulators and 173 control genes：31744829;B16 melanoma：in vivo CRISPR-Cas9 screens targeting 936 chromatin regulators：33953401	NO				PPP2R2A	4	EMT6HA：mouse Toronto KnockOut：32968282;MC38OVA：mouse Toronto KnockOut：32968282;CT26HA：mouse Toronto KnockOut：32968282;4T1HA：mouse Toronto KnockOut：32968282	NO
									SMG8	3	D10 melanoma cells：genome-wide CRISPRCas9 knockout screens：35688159;EMT6HA：mouse Toronto KnockOut：32968282;MC38：genome-scale in vivo CRISPR screens：36151395	NO				PRMT7	4	HCT 116 colon carcinoma cells：CRISPR KO library targeting 10,676 genes：37732732;B16 melanoma：in vivo CRISPR-Cas9 screens targeting 936 chromatin regulators：33953401;murine B16F10 melanoma cell line：CRISPR–Cas9 genome screen targeting 2,368 genes ：28723893;B16：genome-scale in vivo CRISPR screens：36151395	NO
									SP1	3	D10 melanoma cells：genome-wide CRISPRCas9 knockout screens：35688159;NY-ESO-1+ Mel624 melanoma cells：genome-scale CRISPR knockout (GeCKOv.2) ：28783722;4T1HA：mouse Toronto KnockOut：32968282	NO				PSENEN	4	D10 melanoma cells：genome-wide CRISPRCas9 knockout screens：35688159;CT26HA：mouse Toronto KnockOut：32968282;B16：genome-scale in vivo CRISPR screens：36151395;murine B16F10 melanoma cell line：CRISPR–Cas9 genome screen targeting 2,368 genes ：28723893	YES
									SPRED1	3	NY-ESO-1+ Mel624 melanoma cells：genome-scale CRISPR knockout (GeCKOv.2) ：28783722;murine B16F10 melanoma cell line：genome-scale CRISPR-Cas9 screen：29301958;EMT6HA：mouse Toronto KnockOut：32968282	NO				PTPN11	4	RencaHA：mouse Toronto KnockOut：32968282;murine B16F10 melanoma cell line：genome-scale CRISPR-Cas9 screen：29301958;murine MC38 colon adenocarcinoma cells：genome-scale screen：33443027;EMT6HA：mouse Toronto KnockOut：32968282	NO
									SRPK1	3	NY-ESO-1+ Mel624 melanoma cells：genome-scale CRISPR knockout (GeCKOv.2) ：28783722;EMT6HA：mouse Toronto KnockOut：32968282;murine B16F10 melanoma cell line：CRISPR–Cas9 genome screen targeting 2,368 genes ：28723893	NO				RAB7A	4	HCT 116 colon carcinoma cells：CRISPR KO library targeting 10,676 genes：37732732;CT26HA：mouse Toronto KnockOut：32968282;EMT6HA：mouse Toronto KnockOut：32968282;murine B16F10 melanoma cell line：genome-scale CRISPR-Cas9 screen：29301958	NO
									SRSF7	3	EMT6HA：mouse Toronto KnockOut：32968282;4T1HA：mouse Toronto KnockOut：32968282;CT26HA：mouse Toronto KnockOut：32968282	NO				RAF1	4	HCT 116 colon carcinoma cells：CRISPR KO library targeting 10,676 genes：37732732;murine B16F10 melanoma cell line：genome-scale CRISPR-Cas9 screen：29301958;CT26HA：mouse Toronto KnockOut：32968282;4T1HA：mouse Toronto KnockOut：32968282	NO
									STK40	3	NY-ESO-1+ Mel624 melanoma cells：genome-scale CRISPR knockout (GeCKOv.2) ：28783722;colorectal cancer cell HT-29：an immuno-oncology focused guide RNA (gRNA) gene knock-out：36669486;HCT 116 colon carcinoma cells：CRISPR KO library targeting 10,676 genes：37732732	NO				RBBP4	4	murine MC38 colon adenocarcinoma cells：genome-scale screen：33443027;CT26HA：mouse Toronto KnockOut：32968282;murine B16F10 melanoma cell line：genome-scale CRISPR-Cas9 screen：29301958;B16 melanoma：in vivo CRISPR-Cas9 screens targeting 936 chromatin regulators：33953401	YES
									SWI5	3	EMT6HA：mouse Toronto KnockOut：32968282;B16OVA：mouse Toronto KnockOut：32968282;murine B16F10 melanoma cell line：genome-scale CRISPR-Cas9 screen：29301958	YES				SCAF4	4	EMT6HA：mouse Toronto KnockOut：32968282;CT26HA：mouse Toronto KnockOut：32968282;RencaHA：mouse Toronto KnockOut：32968282;4T1HA：mouse Toronto KnockOut：32968282	NO
									TADA2B	3	D10 melanoma cells：genome-wide CRISPRCas9 knockout screens：35688159;EMT6HA：mouse Toronto KnockOut：32968282;LLC：genome-scale in vivo CRISPR screens：36151395	NO				SEPHS1	4	LLC：genome-scale in vivo CRISPR screens：36151395;murine B16F10 melanoma cell line：CRISPR–Cas9 genome screen targeting 2,368 genes ：28723893;4T1HA：mouse Toronto KnockOut：32968282;Renca：In vivo selective CRISPR antigen removal (SCAR) screen targeting 2,368 genes：33497609	NO
									TAZ	3	NY-ESO-1+ Mel624 melanoma cells：genome-scale CRISPR knockout (GeCKOv.2) ：28783722;4T1HA：mouse Toronto KnockOut：32968282;RencaHA：mouse Toronto KnockOut：32968282	NO				SHARPIN	4	a murine colon adenocarcinoma cell line MC38 expressing the melanoma antigen gp100 (MC38/gp100)：genome-wide CRISPR/Cas9-based screen：33589527;murine MC38 colon adenocarcinoma cells：genome-scale screen：33443027;B16：genome-scale in vivo CRISPR screens：36151395;EMT6HA：mouse Toronto KnockOut：32968282	NO
									TCEB3	3	D10 melanoma cells：genome-wide CRISPRCas9 knockout screens：35688159;NY-ESO-1+ Mel624 melanoma cells：genome-scale CRISPR knockout (GeCKOv.2) ：28783722;HCT 116 colon carcinoma cells：CRISPR KO library targeting 10,676 genes：37732732	NO				SLC2A1	4	The murine lung cancer cell line (LLC)：genome-wide CRISPR screening ：37506695;B16：genome-scale in vivo CRISPR screens：36151395;pancreatic cancer cell line (Panc02)：genome-wide CRISPR screening ：37506695;murine B16F10 melanoma cell line：genome-scale CRISPR-Cas9 screen：29301958	NO
									TMED10	3	RencaHA：mouse Toronto KnockOut：32968282;4T1HA：mouse Toronto KnockOut：32968282;murine MC38 colon adenocarcinoma cells：genome-scale screen：33443027	NO				SMARCD1	4	MC38：genome-scale in vivo CRISPR screens：36151395;B16：genome-scale in vivo CRISPR screens：36151395;RencaHA：mouse Toronto KnockOut：32968282;Lewis lung carcinoma：in vivo CRISPR-Cas9 screens targeting 936 chromatin regulators：33953401	NO
									TNIK	3	NY-ESO-1+ Mel624 melanoma cells：genome-scale CRISPR knockout (GeCKOv.2) ：28783722;colorectal cancer cell HT-29：an immuno-oncology focused guide RNA (gRNA) gene knock-out：36669486;HCT 116 colon carcinoma cells：CRISPR KO library targeting 10,676 genes：37732732	NO				SOCS3	4	D10 melanoma cells：genome-wide CRISPRCas9 knockout screens：35688159;HCT 116 colon carcinoma cells：CRISPR KO library targeting 10,676 genes：37732732;HCT 116 colon carcinoma cells：CRISPRa library targeting 11,222 genes：37732732;KPC：genome-scale in vivo CRISPR screens：36151395	NO
									TRAF3	3	D10 melanoma cells：genome-wide CRISPRCas9 knockout screens：35688159;HCT 116 colon carcinoma cells：CRISPR KO library targeting 10,676 genes：37732732;LLC：genome-scale in vivo CRISPR screens：36151395	YES				SRRD	4	EMT6HA：mouse Toronto KnockOut：32968282;MC38：genome-scale in vivo CRISPR screens：36151395;murine B16F10 melanoma cell line：genome-scale CRISPR-Cas9 screen：29301958;RencaHA：mouse Toronto KnockOut：32968282	NO
									TRMU	3	HCT 116 colon carcinoma cells：CRISPR KO library targeting 10,676 genes：37732732;LLC：genome-scale in vivo CRISPR screens：36151395;RencaHA：mouse Toronto KnockOut：32968282	NO				STK11	4	D10 melanoma cells：genome-wide CRISPRCas9 knockout screens：35688159;KrasG12D mouse lung cancer model：CRISPR screen targeting 573 genes associated with immune cytolytic activity：37258521;BrafV600E mouse lung cancer model：CRISPR screen targeting 573 genes associated with immune cytolytic activity：37258521;HCT 116 colon carcinoma cells：CRISPR KO library targeting 10,676 genes：37732732	NO
									TYK2	3	colorectal cancer cell HT-29：an immuno-oncology focused guide RNA (gRNA) gene knock-out：36669486;colorectal cancer cell LS-411N：an immuno-oncology focused guide RNA (gRNA) gene knock-out：36669486;4T1HA：mouse Toronto KnockOut：32968282	NO				STRAP	4	D10 melanoma cells：genome-wide CRISPRCas9 knockout screens：35688159;a murine colon adenocarcinoma cell line MC38 expressing the melanoma antigen gp100 (MC38/gp100)：genome-wide CRISPR/Cas9-based screen：33589527;EMT6HA：mouse Toronto KnockOut：32968282;CT26HA：mouse Toronto KnockOut：32968282	NO
									UNKL	3	colorectal cancer cell HT-29：an immuno-oncology focused guide RNA (gRNA) gene knock-out：36669486;EMT6HA：mouse Toronto KnockOut：32968282;CT26：genome-scale in vivo CRISPR screens：36151395	NO				TAF6L	4	RencaHA：mouse Toronto KnockOut：32968282;Lewis lung carcinoma：in vivo CRISPR-Cas9 screens targeting 936 chromatin regulators：33953401;B16 melanoma：in vivo CRISPR-Cas9 screens targeting 936 chromatin regulators：33953401;4T1HA：mouse Toronto KnockOut：32968282	NO
									ABCC2	2	NY-ESO-1+ Mel624 melanoma cells：genome-scale CRISPR knockout (GeCKOv.2) ：28783722;colorectal cancer cell HT-29：an immuno-oncology focused guide RNA (gRNA) gene knock-out：36669486	YES				TGFBR2	4	A375 melanoma cell line：genome-scale CRISPR activation (CRISPRa) screen：35338135;RencaHA：mouse Toronto KnockOut：32968282;CT26HA：mouse Toronto KnockOut：32968282;EMT6HA：mouse Toronto KnockOut：32968282	NO
									ABHD16A	2	4T1HA：mouse Toronto KnockOut：32968282;EMT6HA：mouse Toronto KnockOut：32968282	NO				TMEM41B	4	HCT 116 colon carcinoma cells：CRISPR KO library targeting 10,676 genes：37732732;CT26HA：mouse Toronto KnockOut：32968282;EMT6HA：mouse Toronto KnockOut：32968282;murine B16F10 melanoma cell line：genome-scale CRISPR-Cas9 screen：29301958	NO
									ACTR6	2	CT26HA：mouse Toronto KnockOut：32968282;B16 melanoma：in vivo CRISPR-Cas9 screens targeting 936 chromatin regulators：33953401	NO				TRIM24	4	4T1：In vivo CRISPR screens targeting 79 genes：34582788;HCT 116 colon carcinoma cells：CRISPRa library targeting 11,222 genes：37732732;Lewis lung carcinoma：in vivo CRISPR-Cas9 screens targeting 936 chromatin regulators：33953401;B16OVA：mouse Toronto KnockOut：32968282	NO
									ACVR1B	2	colorectal cancer cell LS-411N：an immuno-oncology focused guide RNA (gRNA) gene knock-out：36669486;A20 lymphoma cells ：CRISPR screen targeting 291 genes：33334730	NO				TRIM28	4	HCT 116 colon carcinoma cells：CRISPR KO library targeting 10,676 genes：37732732;CT26HA：mouse Toronto KnockOut：32968282;B16 melanoma：in vivo CRISPR-Cas9 screens targeting 936 chromatin regulators：33953401;B16：genome-scale in vivo CRISPR screens：36151395	NO
									ACY1	2	NY-ESO-1+ Mel624 melanoma cells：genome-scale CRISPR knockout (GeCKOv.2) ：28783722;B16OVA：mouse Toronto KnockOut：32968282	YES				TRPM7	4	HCT 116 colon carcinoma cells：CRISPR KO library targeting 10,676 genes：37732732;4T1HA：mouse Toronto KnockOut：32968282;RencaHA：mouse Toronto KnockOut：32968282;EMT6HA：mouse Toronto KnockOut：32968282	NO
									AFF4	2	HCT 116 colon carcinoma cells：CRISPRa library targeting 11,222 genes：37732732;B16：genome-scale in vivo CRISPR screens：36151395	NO				TSC1	4	IFNGR1-deficient melanoma cells：genome-wide CRISPR-Cas9 knockout screen ：31303383;HCT 116 colon carcinoma cells：CRISPR KO library targeting 10,676 genes：37732732;murine B16F10 melanoma cell line：CRISPR–Cas9 genome screen targeting 2,368 genes ：28723893;KrasG12D/Trp53−/− (KP) LUAD model：In Vivo CRISPR Screen targeting 524 epigenetic regulators and 173 control genes：31744829	NO
									AGO4	2	D10 melanoma cells：genome-wide CRISPRCas9 knockout screens：35688159;NY-ESO-1+ Mel624 melanoma cells：genome-scale CRISPR knockout (GeCKOv.2) ：28783722	NO				TSC2	4	IFNGR1-deficient melanoma cells：genome-wide CRISPR-Cas9 knockout screen ：31303383;HCT 116 colon carcinoma cells：CRISPR KO library targeting 10,676 genes：37732732;murine B16F10 melanoma cell line：genome-scale CRISPR-Cas9 screen：29301958;B16：genome-scale in vivo CRISPR screens：36151395	NO
									AKT1	2	colorectal cancer cell LS-411N：an immuno-oncology focused guide RNA (gRNA) gene knock-out：36669486;HCT 116 colon carcinoma cells：CRISPR KO library targeting 10,676 genes：37732732	NO				UBE2M	4	HCT 116 colon carcinoma cells：CRISPR KO library targeting 10,676 genes：37732732;EMT6HA：mouse Toronto KnockOut：32968282;murine MC38 colon adenocarcinoma cells：genome-scale screen：33443027;RencaHA：mouse Toronto KnockOut：32968282	NO
									ALAD	2	colorectal cancer cell HT-29：an immuno-oncology focused guide RNA (gRNA) gene knock-out：36669486;murine B16F10 melanoma cell line：genome-scale CRISPR-Cas9 screen：29301958	NO				UBR4	4	D10 melanoma cells：genome-wide CRISPRCas9 knockout screens：35688159;HCT 116 colon carcinoma cells：CRISPR KO library targeting 10,676 genes：37732732;EMT6HA：mouse Toronto KnockOut：32968282;murine B16F10 melanoma cell line：genome-scale CRISPR-Cas9 screen：29301958	NO
									ALG12	2	HCT 116 colon carcinoma cells：CRISPR KO library targeting 10,676 genes：37732732;CT26HA：mouse Toronto KnockOut：32968282	NO				UFL1	4	HCT 116 colon carcinoma cells：CRISPR KO library targeting 10,676 genes：37732732;RencaHA：mouse Toronto KnockOut：32968282;EMT6HA：mouse Toronto KnockOut：32968282;CT26HA：mouse Toronto KnockOut：32968282	NO
									ALG3	2	HCT 116 colon carcinoma cells：CRISPR KO library targeting 10,676 genes：37732732;CT26HA：mouse Toronto KnockOut：32968282	NO				UGP2	4	HCT 116 colon carcinoma cells：CRISPR KO library targeting 10,676 genes：37732732;EMT6HA：mouse Toronto KnockOut：32968282;CT26HA：mouse Toronto KnockOut：32968282;murine B16F10 melanoma cell line：genome-scale CRISPR-Cas9 screen：29301958	NO
									ALG6	2	MC38：genome-scale in vivo CRISPR screens：36151395;CT26HA：mouse Toronto KnockOut：32968282	NO				UHRF1	4	D10 melanoma cells：genome-wide CRISPRCas9 knockout screens：35688159;A375 melanoma cell line：genome-scale CRISPR activation (CRISPRa) screen：35338135;B16 melanoma：in vivo CRISPR-Cas9 screens targeting 936 chromatin regulators：33953401;B16：genome-scale in vivo CRISPR screens：36151395	NO
									AMD1	2	B16OVA：mouse Toronto KnockOut：32968282;CT26HA：mouse Toronto KnockOut：32968282	NO				USP18	4	CT26HA：mouse Toronto KnockOut：32968282;EMT6HA：mouse Toronto KnockOut：32968282;murine B16F10 melanoma cell line：genome-scale CRISPR-Cas9 screen：29301958;B16：genome-scale in vivo CRISPR screens：36151395	NO
									AP1G1	2	4T1HA：mouse Toronto KnockOut：32968282;murine MC38 colon adenocarcinoma cells：genome-scale screen：33443027	NO				USP7	4	HCT 116 colon carcinoma cells：CRISPR KO library targeting 10,676 genes：37732732;RencaHA：mouse Toronto KnockOut：32968282;murine MC38 colon adenocarcinoma cells：genome-scale screen：33443027;EMT6HA：mouse Toronto KnockOut：32968282	NO
									AP2S1	2	NY-ESO-1+ Mel624 melanoma cells：genome-scale CRISPR knockout (GeCKOv.2) ：28783722;RencaHA：mouse Toronto KnockOut：32968282	YES				VDAC2	4	EMT6HA：mouse Toronto KnockOut：32968282;RencaHA：mouse Toronto KnockOut：32968282;CT26HA：mouse Toronto KnockOut：32968282;B16OVA：mouse Toronto KnockOut：32968282	NO
									ARID3B	2	CT26HA：mouse Toronto KnockOut：32968282;MC38OVA：mouse Toronto KnockOut：32968282	NO				VPS35	4	CT26HA：mouse Toronto KnockOut：32968282;RencaHA：mouse Toronto KnockOut：32968282;4T1HA：mouse Toronto KnockOut：32968282;EMT6HA：mouse Toronto KnockOut：32968282	NO
									ASH1L	2	KrasG12D/Trp53−/− (KP) LUAD model：In Vivo CRISPR Screen targeting 524 epigenetic regulators and 173 control genes：31744829;Lewis lung carcinoma：in vivo CRISPR-Cas9 screens targeting 936 chromatin regulators：33953401	NO				VPS37A	4	A375 melanoma cell line：genome-scale CRISPR activation (CRISPRa) screen：35338135;HCT 116 colon carcinoma cells：CRISPR KO library targeting 10,676 genes：37732732;EMT6HA：mouse Toronto KnockOut：32968282;RencaHA：mouse Toronto KnockOut：32968282	NO
									ASH2L	2	NY-ESO-1+ Mel624 melanoma cells：genome-scale CRISPR knockout (GeCKOv.2) ：28783722;KrasG12D/Trp53−/− (KP) LUAD model：In Vivo CRISPR Screen targeting 524 epigenetic regulators and 173 control genes：31744829	NO				WDR82	4	4T1HA：mouse Toronto KnockOut：32968282;EMT6HA：mouse Toronto KnockOut：32968282;Lewis lung carcinoma：in vivo CRISPR-Cas9 screens targeting 936 chromatin regulators：33953401;murine MC38 colon adenocarcinoma cells：genome-scale screen：33443027	NO
									ATE1	2	D10 melanoma cells：genome-wide CRISPRCas9 knockout screens：35688159;EMT6HA：mouse Toronto KnockOut：32968282	NO				WHSC1	4	IFNGR1-deficient melanoma cells：genome-wide CRISPR-Cas9 knockout screen ：31303383;HCT 116 colon carcinoma cells：CRISPR KO library targeting 10,676 genes：37732732;EMT6HA：mouse Toronto KnockOut：32968282;B16：genome-scale in vivo CRISPR screens：36151395	NO
									ATF1	2	NY-ESO-1+ Mel624 melanoma cells：genome-scale CRISPR knockout (GeCKOv.2) ：28783722;colorectal cancer cell HT-29：an immuno-oncology focused guide RNA (gRNA) gene knock-out：36669486	YES				WWP2	4	HCT 116 colon carcinoma cells：CRISPR KO library targeting 10,676 genes：37732732;RencaHA：mouse Toronto KnockOut：32968282;4T1HA：mouse Toronto KnockOut：32968282;CT26HA：mouse Toronto KnockOut：32968282	NO
									ATIC	2	HCT 116 colon carcinoma cells：CRISPR KO library targeting 10,676 genes：37732732;RencaHA：mouse Toronto KnockOut：32968282	NO				ACTR2	3	A375 melanoma cell line：genome-scale CRISPR activation (CRISPRa) screen：35338135;EMT6HA：mouse Toronto KnockOut：32968282;B16OVA：mouse Toronto KnockOut：32968282	YES
									ATP5J	2	NY-ESO-1+ Mel624 melanoma cells：genome-scale CRISPR knockout (GeCKOv.2) ：28783722;CT26HA：mouse Toronto KnockOut：32968282	NO				AHSA1	3	EMT6HA：mouse Toronto KnockOut：32968282;MC38OVA：mouse Toronto KnockOut：32968282;RencaHA：mouse Toronto KnockOut：32968282	NO
									ATP6V0C	2	NY-ESO-1+ Mel624 melanoma cells：genome-scale CRISPR knockout (GeCKOv.2) ：28783722;EMT6HA：mouse Toronto KnockOut：32968282	NO				ALG8	3	HCT 116 colon carcinoma cells：CRISPR KO library targeting 10,676 genes：37732732;4T1HA：mouse Toronto KnockOut：32968282;murine B16F10 melanoma cell line：genome-scale CRISPR-Cas9 screen：29301958	NO
									AUP1	2	B16：genome-scale in vivo CRISPR screens：36151395;murine B16F10 melanoma cell line：genome-scale CRISPR-Cas9 screen：29301958	NO				ANKRD52	3	A375 melanoma cell line：genome-scale CRISPR activation (CRISPRa) screen：35338135;B16：genome-scale in vivo CRISPR screens：36151395;EMT6HA：mouse Toronto KnockOut：32968282	YES
									AURKB	2	NY-ESO-1+ Mel624 melanoma cells：genome-scale CRISPR knockout (GeCKOv.2) ：28783722;B16 melanoma：in vivo CRISPR-Cas9 screens targeting 936 chromatin regulators：33953401	NO				ARF6	3	CT26HA：mouse Toronto KnockOut：32968282;murine B16F10 melanoma cell line：genome-scale CRISPR-Cas9 screen：29301958;EMT6HA：mouse Toronto KnockOut：32968282	NO
									B3GALT4	2	NY-ESO-1+ Mel624 melanoma cells：genome-scale CRISPR knockout (GeCKOv.2) ：28783722;EMT6HA：mouse Toronto KnockOut：32968282	NO				ASF1A	3	KrasG12D/Trp53−/− (KP) LUAD model：In Vivo CRISPR Screen targeting 524 epigenetic regulators and 173 control genes：31744829;B16 melanoma：in vivo CRISPR-Cas9 screens targeting 936 chromatin regulators：33953401;B16：genome-scale in vivo CRISPR screens：36151395	NO
									BAIAP3	2	NY-ESO-1+ Mel624 melanoma cells：genome-scale CRISPR knockout (GeCKOv.2) ：28783722;EMT6HA：mouse Toronto KnockOut：32968282	NO				ATAD3A	3	D10 melanoma cells：genome-wide CRISPRCas9 knockout screens：35688159;EMT6HA：mouse Toronto KnockOut：32968282;murine MC38 colon adenocarcinoma cells：genome-scale screen：33443027	NO
									BAP1	2	IFNGR1-deficient melanoma cells：genome-wide CRISPR-Cas9 knockout screen ：31303383;colorectal cancer cell HT-29：an immuno-oncology focused guide RNA (gRNA) gene knock-out：36669486	NO				ATF7IP	3	HCT 116 colon carcinoma cells：CRISPR KO library targeting 10,676 genes：37732732;Lewis lung carcinoma：in vivo CRISPR-Cas9 screens targeting 936 chromatin regulators：33953401;EMT6HA：mouse Toronto KnockOut：32968282	YES
									BAX	2	colorectal cancer cell HT-29：an immuno-oncology focused guide RNA (gRNA) gene knock-out：36669486;colorectal cancer cell LS-411N：an immuno-oncology focused guide RNA (gRNA) gene knock-out：36669486	YES				ATP13A1	3	EMT6HA：mouse Toronto KnockOut：32968282;CT26HA：mouse Toronto KnockOut：32968282;MC38OVA：mouse Toronto KnockOut：32968282	NO
									BAZ1A	2	HCT 116 colon carcinoma cells：CRISPR KO library targeting 10,676 genes：37732732;HCT 116 colon carcinoma cells：CRISPRa library targeting 11,222 genes：37732732	NO				ATRX	3	CRISPR-mediated genetically engineered mouse models (CRISPR-GEMMs) model of liver cancer：AAV-CRISPR targeting 49 tumor suppressor gene：32887696;Lewis lung carcinoma：in vivo CRISPR-Cas9 screens targeting 936 chromatin regulators：33953401;RencaHA：mouse Toronto KnockOut：32968282	NO
									BBX	2	murine B16F10 melanoma cell line：genome-scale CRISPR-Cas9 screen：29301958;LLC：genome-scale in vivo CRISPR screens：36151395	NO				BCOR	3	A375 melanoma cell line：genome-scale CRISPR activation (CRISPRa) screen：35338135;BrafV600E mouse lung cancer model：CRISPR screen targeting 573 genes associated with immune cytolytic activity：37258521;B16 melanoma：in vivo CRISPR-Cas9 screens targeting 936 chromatin regulators：33953401	NO
									BOLA3	2	RencaHA：mouse Toronto KnockOut：32968282;CT26HA：mouse Toronto KnockOut：32968282	YES				BRAT1	3	RencaHA：mouse Toronto KnockOut：32968282;EMT6HA：mouse Toronto KnockOut：32968282;4T1HA：mouse Toronto KnockOut：32968282	YES
									BRAF	2	NY-ESO-1+ Mel624 melanoma cells：genome-scale CRISPR knockout (GeCKOv.2) ：28783722;colorectal cancer cell HT-29：an immuno-oncology focused guide RNA (gRNA) gene knock-out：36669486	NO				BRD1	3	HCT 116 colon carcinoma cells：CRISPR KO library targeting 10,676 genes：37732732;B16 melanoma：in vivo CRISPR-Cas9 screens targeting 936 chromatin regulators：33953401;Lewis lung carcinoma：in vivo CRISPR-Cas9 screens targeting 936 chromatin regulators：33953401	NO
									BRAP	2	HCT 116 colon carcinoma cells：CRISPR KO library targeting 10,676 genes：37732732;HCT 116 colon carcinoma cells：CRISPRa library targeting 11,222 genes：37732732	NO				BRD2	3	D10 melanoma cells：genome-wide CRISPRCas9 knockout screens：35688159;EMT6HA：mouse Toronto KnockOut：32968282;Lewis lung carcinoma：in vivo CRISPR-Cas9 screens targeting 936 chromatin regulators：33953401	NO
									BSG	2	HCT 116 colon carcinoma cells：CRISPR KO library targeting 10,676 genes：37732732;EMT6HA：mouse Toronto KnockOut：32968282	YES				BRPF1	3	HCT 116 colon carcinoma cells：CRISPR KO library targeting 10,676 genes：37732732;B16：genome-scale in vivo CRISPR screens：36151395;B16 melanoma：in vivo CRISPR-Cas9 screens targeting 936 chromatin regulators：33953401	NO
									BTRC	2	HCT 116 colon carcinoma cells：CRISPR KO library targeting 10,676 genes：37732732;HCT 116 colon carcinoma cells：CRISPRa library targeting 11,222 genes：37732732	NO				BRWD3	3	murine B16F10 melanoma cell line：genome-scale CRISPR-Cas9 screen：29301958;B16 melanoma：in vivo CRISPR-Cas9 screens targeting 936 chromatin regulators：33953401;B16：genome-scale in vivo CRISPR screens：36151395	NO
									C16orf13	2	EMT6HA：mouse Toronto KnockOut：32968282;CT26HA：mouse Toronto KnockOut：32968282	NO				CAD	3	EMT6HA：mouse Toronto KnockOut：32968282;RencaHA：mouse Toronto KnockOut：32968282;CT26HA：mouse Toronto KnockOut：32968282	NO
									C16orf72	2	NY-ESO-1+ Mel624 melanoma cells：genome-scale CRISPR knockout (GeCKOv.2) ：28783722;EMT6HA：mouse Toronto KnockOut：32968282	NO				CCND1	3	HCT 116 colon carcinoma cells：CRISPR KO library targeting 10,676 genes：37732732;HCT 116 colon carcinoma cells：CRISPRa library targeting 11,222 genes：37732732;EMT6HA：mouse Toronto KnockOut：32968282	NO
									C3orf17	2	colorectal cancer cell HT-29：an immuno-oncology focused guide RNA (gRNA) gene knock-out：36669486;colorectal cancer cell LS-411N：an immuno-oncology focused guide RNA (gRNA) gene knock-out：36669486	NO				CEP55	3	CT26HA：mouse Toronto KnockOut：32968282;EMT6HA：mouse Toronto KnockOut：32968282;RencaHA：mouse Toronto KnockOut：32968282	NO
									C4A	2	EMT6HA：mouse Toronto KnockOut：32968282;4T1HA：mouse Toronto KnockOut：32968282	NO				CHD4	3	BrafV600E mouse lung cancer model：CRISPR screen targeting 573 genes associated with immune cytolytic activity：37258521;HCT 116 colon carcinoma cells：CRISPR KO library targeting 10,676 genes：37732732;EMT6HA：mouse Toronto KnockOut：32968282	NO
									C4B	2	EMT6HA：mouse Toronto KnockOut：32968282;4T1HA：mouse Toronto KnockOut：32968282	NO				CHMP2A	3	D10 melanoma cells：genome-wide CRISPRCas9 knockout screens：35688159;HCT 116 colon carcinoma cells：CRISPR KO library targeting 10,676 genes：37732732;CT26HA：mouse Toronto KnockOut：32968282	NO
									C6orf136	2	D10 melanoma cells：genome-wide CRISPRCas9 knockout screens：35688159;NY-ESO-1+ Mel624 melanoma cells：genome-scale CRISPR knockout (GeCKOv.2) ：28783722	NO				CHUK	3	HCT 116 colon carcinoma cells：CRISPR KO library targeting 10,676 genes：37732732;EMT6HA：mouse Toronto KnockOut：32968282;murine MC38 colon adenocarcinoma cells：genome-scale screen：33443027	NO
									CAPN15	2	murine MC38 colon adenocarcinoma cells：genome-scale screen：33443027;EMT6HA：mouse Toronto KnockOut：32968282	NO				COG7	3	HCT 116 colon carcinoma cells：CRISPR KO library targeting 10,676 genes：37732732;MC38：genome-scale in vivo CRISPR screens：36151395;CT26HA：mouse Toronto KnockOut：32968282	NO
									CASP3	2	IFNGR1-deficient melanoma cells：genome-wide CRISPR-Cas9 knockout screen ：31303383;B16OVA：mouse Toronto KnockOut：32968282	NO				COX10	3	A375 melanoma cell line：genome-scale CRISPR activation (CRISPRa) screen：35338135;murine MC38 colon adenocarcinoma cells：genome-scale screen：33443027;MC38OVA：mouse Toronto KnockOut：32968282	NO
									CBFB	2	CT26HA：mouse Toronto KnockOut：32968282;murine MC38 colon adenocarcinoma cells：genome-scale screen：33443027	NO				CR1L	3	BrafV600E mouse lung cancer model：CRISPR screen targeting 573 genes associated with immune cytolytic activity：37258521;murine B16F10 melanoma cell line：CRISPR–Cas9 genome screen targeting 2,368 genes ：28723893;B16：genome-scale in vivo CRISPR screens：36151395	NO
									CBLL1	2	murine B16F10 melanoma cell line：genome-scale CRISPR-Cas9 screen：29301958;CT26：genome-scale in vivo CRISPR screens：36151395	NO				CREB1	3	D10 melanoma cells：genome-wide CRISPRCas9 knockout screens：35688159;murine B16F10 melanoma cell line：genome-scale CRISPR-Cas9 screen：29301958;EMT6HA：mouse Toronto KnockOut：32968282	NO
									CBX1	2	Lewis lung carcinoma：in vivo CRISPR-Cas9 screens targeting 936 chromatin regulators：33953401;EMT6HA：mouse Toronto KnockOut：32968282	NO				CSNK2A2	3	D10 melanoma cells：genome-wide CRISPRCas9 knockout screens：35688159;HCT 116 colon carcinoma cells：CRISPR KO library targeting 10,676 genes：37732732;CT26HA：mouse Toronto KnockOut：32968282	NO
									CCDC17	2	D10 melanoma cells：genome-wide CRISPRCas9 knockout screens：35688159;EMT6HA：mouse Toronto KnockOut：32968282	YES				CTNNB1	3	BrafV600E mouse lung cancer model：CRISPR screen targeting 573 genes associated with immune cytolytic activity：37258521;HCT 116 colon carcinoma cells：CRISPR KO library targeting 10,676 genes：37732732;KrasG12D/Trp53−/− (KP) LUAD model：In Vivo CRISPR Screen targeting 524 epigenetic regulators and 173 control genes：31744829	NO
									CCNF	2	IFNGR1-deficient melanoma cells：genome-wide CRISPR-Cas9 knockout screen ：31303383;EMT6HA：mouse Toronto KnockOut：32968282	NO				CTPS1	3	D10 melanoma cells：genome-wide CRISPRCas9 knockout screens：35688159;murine B16F10 melanoma cell line：genome-scale CRISPR-Cas9 screen：29301958;RencaHA：mouse Toronto KnockOut：32968282	NO
									CCNT1	2	RencaHA：mouse Toronto KnockOut：32968282;murine MC38 colon adenocarcinoma cells：genome-scale screen：33443027	NO				CUL5	3	B16 melanoma：in vivo CRISPR-Cas9 screens targeting 936 chromatin regulators：33953401;Panc02：genome-scale in vivo CRISPR screens：36151395;Lewis lung carcinoma：in vivo CRISPR-Cas9 screens targeting 936 chromatin regulators：33953401	NO
									CDC73	2	NY-ESO-1+ Mel624 melanoma cells：genome-scale CRISPR knockout (GeCKOv.2) ：28783722;murine B16F10 melanoma cell line：genome-scale CRISPR-Cas9 screen：29301958	NO				CWC27	3	D10 melanoma cells：genome-wide CRISPRCas9 knockout screens：35688159;HCT 116 colon carcinoma cells：CRISPR KO library targeting 10,676 genes：37732732;murine B16F10 melanoma cell line：genome-scale CRISPR-Cas9 screen：29301958	NO
									CDK5	2	murine B16F10 melanoma cell line：CRISPR–Cas9 genome screen targeting 2,368 genes ：28723893;RencaHA：mouse Toronto KnockOut：32968282	NO				CXXC1	3	D10 melanoma cells：genome-wide CRISPRCas9 knockout screens：35688159;HCT 116 colon carcinoma cells：CRISPR KO library targeting 10,676 genes：37732732;B16 melanoma：in vivo CRISPR-Cas9 screens targeting 936 chromatin regulators：33953401	NO
									CDK7	2	NY-ESO-1+ Mel624 melanoma cells：genome-scale CRISPR knockout (GeCKOv.2) ：28783722;RencaHA：mouse Toronto KnockOut：32968282	YES				DDX42	3	colorectal cancer cell HT-29：an immuno-oncology focused guide RNA (gRNA) gene knock-out：36669486;HCT 116 colon carcinoma cells：CRISPR KO library targeting 10,676 genes：37732732;murine B16F10 melanoma cell line：genome-scale CRISPR-Cas9 screen：29301958	NO
									CDKN1A	2	murine B16F10 melanoma cell line：genome-scale CRISPR-Cas9 screen：29301958;RencaHA：mouse Toronto KnockOut：32968282	YES				DGCR8	3	D10 melanoma cells：genome-wide CRISPRCas9 knockout screens：35688159;EMT6HA：mouse Toronto KnockOut：32968282;RencaHA：mouse Toronto KnockOut：32968282	NO
									CDT1	2	B16OVA：mouse Toronto KnockOut：32968282;4T1HA：mouse Toronto KnockOut：32968282	YES				DICER1	3	EMT6HA：mouse Toronto KnockOut：32968282;RencaHA：mouse Toronto KnockOut：32968282;4T1HA：mouse Toronto KnockOut：32968282	NO
									CHCHD5	2	RencaHA：mouse Toronto KnockOut：32968282;CT26HA：mouse Toronto KnockOut：32968282	NO				DIDO1	3	HCT 116 colon carcinoma cells：CRISPR KO library targeting 10,676 genes：37732732;B16 melanoma：in vivo CRISPR-Cas9 screens targeting 936 chromatin regulators：33953401;Lewis lung carcinoma：in vivo CRISPR-Cas9 screens targeting 936 chromatin regulators：33953401	NO
									CHD1	2	EMT6HA：mouse Toronto KnockOut：32968282;Lewis lung carcinoma：in vivo CRISPR-Cas9 screens targeting 936 chromatin regulators：33953401	NO				DNAJA2	3	murine B16F10 melanoma cell line：genome-scale CRISPR-Cas9 screen：29301958;RencaHA：mouse Toronto KnockOut：32968282;EMT6HA：mouse Toronto KnockOut：32968282	NO
									CHRAC1	2	HCT 116 colon carcinoma cells：CRISPR KO library targeting 10,676 genes：37732732;murine B16F10 melanoma cell line：genome-scale CRISPR-Cas9 screen：29301958	YES				DNTTIP1	3	EMT6HA：mouse Toronto KnockOut：32968282;RencaHA：mouse Toronto KnockOut：32968282;4T1HA：mouse Toronto KnockOut：32968282	NO
									CIC	2	colorectal cancer cell HT-29：an immuno-oncology focused guide RNA (gRNA) gene knock-out：36669486;murine B16F10 melanoma cell line：genome-scale CRISPR-Cas9 screen：29301958	YES				DPF2	3	HCT 116 colon carcinoma cells：CRISPR KO library targeting 10,676 genes：37732732;HCT 116 colon carcinoma cells：CRISPRa library targeting 11,222 genes：37732732;murine B16F10 melanoma cell line：genome-scale CRISPR-Cas9 screen：29301958	NO
									CLK3	2	HCT 116 colon carcinoma cells：CRISPR KO library targeting 10,676 genes：37732732;B16：genome-scale in vivo CRISPR screens：36151395	NO				DPH5	3	HCT 116 colon carcinoma cells：CRISPR KO library targeting 10,676 genes：37732732;RencaHA：mouse Toronto KnockOut：32968282;murine MC38 colon adenocarcinoma cells：genome-scale screen：33443027	YES
									CNBP	2	D10 melanoma cells：genome-wide CRISPRCas9 knockout screens：35688159;murine MC38 colon adenocarcinoma cells：genome-scale screen：33443027	NO				DR1	3	HCT 116 colon carcinoma cells：CRISPR KO library targeting 10,676 genes：37732732;B16：genome-scale in vivo CRISPR screens：36151395;Lewis lung carcinoma：in vivo CRISPR-Cas9 screens targeting 936 chromatin regulators：33953401	YES
									CNEP1R1	2	EMT6HA：mouse Toronto KnockOut：32968282;CT26HA：mouse Toronto KnockOut：32968282	NO				DSCC1	3	murine B16F10 melanoma cell line：genome-scale CRISPR-Cas9 screen：29301958;RencaHA：mouse Toronto KnockOut：32968282;CT26HA：mouse Toronto KnockOut：32968282	NO
									CNOT11	2	D10 melanoma cells：genome-wide CRISPRCas9 knockout screens：35688159;EMT6HA：mouse Toronto KnockOut：32968282	NO				EED	3	B16 melanoma：in vivo CRISPR-Cas9 screens targeting 936 chromatin regulators：33953401;B16：genome-scale in vivo CRISPR screens：36151395;Panc02：genome-scale in vivo CRISPR screens：36151395	NO
									COCH	2	NY-ESO-1+ Mel624 melanoma cells：genome-scale CRISPR knockout (GeCKOv.2) ：28783722;4T1HA：mouse Toronto KnockOut：32968282	NO				EHMT2	3	HCT 116 colon carcinoma cells：CRISPR KO library targeting 10,676 genes：37732732;B16 melanoma：in vivo CRISPR-Cas9 screens targeting 936 chromatin regulators：33953401;RencaHA：mouse Toronto KnockOut：32968282	YES
									COQ7	2	RencaHA：mouse Toronto KnockOut：32968282;CT26HA：mouse Toronto KnockOut：32968282	NO				ELMSAN1	3	HCT 116 colon carcinoma cells：CRISPR KO library targeting 10,676 genes：37732732;EMT6HA：mouse Toronto KnockOut：32968282;RencaHA：mouse Toronto KnockOut：32968282	NO
									COX18	2	colorectal cancer cell HT-29：an immuno-oncology focused guide RNA (gRNA) gene knock-out：36669486;colorectal cancer cell LS-411N：an immuno-oncology focused guide RNA (gRNA) gene knock-out：36669486	NO				EMC1	3	HCT 116 colon carcinoma cells：CRISPR KO library targeting 10,676 genes：37732732;CT26HA：mouse Toronto KnockOut：32968282;EMT6HA：mouse Toronto KnockOut：32968282	NO
									CRYAA	2	4T1HA：mouse Toronto KnockOut：32968282;EMT6HA：mouse Toronto KnockOut：32968282	NO				EMC2	3	RencaHA：mouse Toronto KnockOut：32968282;CT26HA：mouse Toronto KnockOut：32968282;EMT6HA：mouse Toronto KnockOut：32968282	YES
									CS	2	RencaHA：mouse Toronto KnockOut：32968282;murine B16F10 melanoma cell line：genome-scale CRISPR-Cas9 screen：29301958	NO				EP300	3	Lewis lung carcinoma：in vivo CRISPR-Cas9 screens targeting 936 chromatin regulators：33953401;B16OVA：mouse Toronto KnockOut：32968282;B16 melanoma：in vivo CRISPR-Cas9 screens targeting 936 chromatin regulators：33953401	NO
									CSDE1	2	LLC：genome-scale in vivo CRISPR screens：36151395;RencaHA：mouse Toronto KnockOut：32968282	NO				EPG5	3	murine B16F10 melanoma cell line：genome-scale CRISPR-Cas9 screen：29301958;RencaHA：mouse Toronto KnockOut：32968282;EMT6HA：mouse Toronto KnockOut：32968282	NO
									CSNK2B	2	NY-ESO-1+ Mel624 melanoma cells：genome-scale CRISPR knockout (GeCKOv.2) ：28783722;EMT6HA：mouse Toronto KnockOut：32968282	NO				F8A1	3	RencaHA：mouse Toronto KnockOut：32968282;CT26HA：mouse Toronto KnockOut：32968282;4T1HA：mouse Toronto KnockOut：32968282	NO
									CSTF1	2	CT26HA：mouse Toronto KnockOut：32968282;B16 melanoma：in vivo CRISPR-Cas9 screens targeting 936 chromatin regulators：33953401	NO				F8A2	3	RencaHA：mouse Toronto KnockOut：32968282;CT26HA：mouse Toronto KnockOut：32968282;4T1HA：mouse Toronto KnockOut：32968282	NO
									CTCF	2	NY-ESO-1+ Mel624 melanoma cells：genome-scale CRISPR knockout (GeCKOv.2) ：28783722;CT26HA：mouse Toronto KnockOut：32968282	NO				F8A3	3	RencaHA：mouse Toronto KnockOut：32968282;CT26HA：mouse Toronto KnockOut：32968282;4T1HA：mouse Toronto KnockOut：32968282	NO
									CTDNEP1	2	CT26HA：mouse Toronto KnockOut：32968282;EMT6HA：mouse Toronto KnockOut：32968282	NO				FERMT2	3	D10 melanoma cells：genome-wide CRISPRCas9 knockout screens：35688159;HCT 116 colon carcinoma cells：CRISPR KO library targeting 10,676 genes：37732732;B16：genome-scale in vivo CRISPR screens：36151395	NO
									CUL3	2	4T1HA：mouse Toronto KnockOut：32968282;EMT6HA：mouse Toronto KnockOut：32968282	NO				GATAD2A	3	Lewis lung carcinoma：in vivo CRISPR-Cas9 screens targeting 936 chromatin regulators：33953401;EMT6HA：mouse Toronto KnockOut：32968282;B16 melanoma：in vivo CRISPR-Cas9 screens targeting 936 chromatin regulators：33953401	NO
									CWC27	2	EMT6HA：mouse Toronto KnockOut：32968282;RencaHA：mouse Toronto KnockOut：32968282	NO				GCLC	3	D10 melanoma cells：genome-wide CRISPRCas9 knockout screens：35688159;EMT6HA：mouse Toronto KnockOut：32968282;CT26HA：mouse Toronto KnockOut：32968282	NO
									CXCL1	2	NY-ESO-1+ Mel624 melanoma cells：genome-scale CRISPR knockout (GeCKOv.2) ：28783722;colorectal cancer cell HT-29：an immuno-oncology focused guide RNA (gRNA) gene knock-out：36669486	NO				GLCE	3	HCT 116 colon carcinoma cells：CRISPR KO library targeting 10,676 genes：37732732;KPC：genome-scale in vivo CRISPR screens：36151395;EMT6HA：mouse Toronto KnockOut：32968282	NO
									CXCR4	2	colorectal cancer cell LS-411N：an immuno-oncology focused guide RNA (gRNA) gene knock-out：36669486;KrasG12D/Trp53−/− (KP) LUAD model：In Vivo CRISPR Screen targeting 524 epigenetic regulators and 173 control genes：31744829	NO				GLS	3	CT26HA：mouse Toronto KnockOut：32968282;RencaHA：mouse Toronto KnockOut：32968282;EMT6HA：mouse Toronto KnockOut：32968282	NO
									CXXC1	2	NY-ESO-1+ Mel624 melanoma cells：genome-scale CRISPR knockout (GeCKOv.2) ：28783722;4T1HA：mouse Toronto KnockOut：32968282	NO				GNPNAT1	3	HCT 116 colon carcinoma cells：CRISPR KO library targeting 10,676 genes：37732732;EMT6HA：mouse Toronto KnockOut：32968282;4T1HA：mouse Toronto KnockOut：32968282	NO
									CYTH3	2	NY-ESO-1+ Mel624 melanoma cells：genome-scale CRISPR knockout (GeCKOv.2) ：28783722;HCT 116 colon carcinoma cells：CRISPR KO library targeting 10,676 genes：37732732	NO				GOSR1	3	CT26HA：mouse Toronto KnockOut：32968282;EMT6HA：mouse Toronto KnockOut：32968282;murine B16F10 melanoma cell line：genome-scale CRISPR-Cas9 screen：29301958	NO
									DAPK3	2	Lewis lung carcinoma：in vivo CRISPR-Cas9 screens targeting 936 chromatin regulators：33953401;EMT6HA：mouse Toronto KnockOut：32968282	YES				GSS	3	murine B16F10 melanoma cell line：genome-scale CRISPR-Cas9 screen：29301958;EMT6HA：mouse Toronto KnockOut：32968282;CT26HA：mouse Toronto KnockOut：32968282	NO
									DDX42	2	murine B16F10 melanoma cell line：genome-scale CRISPR-Cas9 screen：29301958;B16 melanoma：in vivo CRISPR-Cas9 screens targeting 936 chromatin regulators：33953401	NO				HEXIM1	3	CT26HA：mouse Toronto KnockOut：32968282;murine MC38 colon adenocarcinoma cells：genome-scale screen：33443027;RencaHA：mouse Toronto KnockOut：32968282	YES
									DEK	2	D10 melanoma cells：genome-wide CRISPRCas9 knockout screens：35688159;NY-ESO-1+ Mel624 melanoma cells：genome-scale CRISPR knockout (GeCKOv.2) ：28783722	NO				HGS	3	HCT 116 colon carcinoma cells：CRISPR KO library targeting 10,676 genes：37732732;EMT6HA：mouse Toronto KnockOut：32968282;CT26HA：mouse Toronto KnockOut：32968282	NO
									DENR	2	4T1HA：mouse Toronto KnockOut：32968282;CT26HA：mouse Toronto KnockOut：32968282	NO				HLA-A	3	Patient derived melanoma cell lines：CRISPR screen targeting 248 genes：33649592;YUMMER：genome-scale in vivo CRISPR screens：36151395;B16：genome-scale in vivo CRISPR screens：36151395	NO
									DHX29	2	HCT 116 colon carcinoma cells：CRISPR KO library targeting 10,676 genes：37732732;LLC：genome-scale in vivo CRISPR screens：36151395	NO				HNRNPF	3	D10 melanoma cells：genome-wide CRISPRCas9 knockout screens：35688159;EMT6HA：mouse Toronto KnockOut：32968282;murine B16F10 melanoma cell line：genome-scale CRISPR-Cas9 screen：29301958	NO
									DIMT1	2	HCT 116 colon carcinoma cells：CRISPR KO library targeting 10,676 genes：37732732;MC38OVA：mouse Toronto KnockOut：32968282	NO				HNRNPU	3	D10 melanoma cells：genome-wide CRISPRCas9 knockout screens：35688159;murine MC38 colon adenocarcinoma cells：genome-scale screen：33443027;EMT6HA：mouse Toronto KnockOut：32968282	NO
									DNAJC9	2	Patient derived melanoma cell lines：CRISPR screen targeting 248 genes：33649592;HCT 116 colon carcinoma cells：CRISPR KO library targeting 10,676 genes：37732732	YES				HSP90AB1	3	4T1HA：mouse Toronto KnockOut：32968282;RencaHA：mouse Toronto KnockOut：32968282;murine MC38 colon adenocarcinoma cells：genome-scale screen：33443027	NO
									DNASE1L2	2	EMT6HA：mouse Toronto KnockOut：32968282;CT26HA：mouse Toronto KnockOut：32968282	YES				IFNGR2	3	LLC：genome-scale in vivo CRISPR screens：36151395;Panc02：genome-scale in vivo CRISPR screens：36151395;YUMMER：genome-scale in vivo CRISPR screens：36151395	NO
									DNLZ	2	MC38OVA：mouse Toronto KnockOut：32968282;CT26HA：mouse Toronto KnockOut：32968282	YES				ING3	3	HCT 116 colon carcinoma cells：CRISPR KO library targeting 10,676 genes：37732732;CT26HA：mouse Toronto KnockOut：32968282;KrasG12D/Trp53−/− (KP) LUAD model：In Vivo CRISPR Screen targeting 524 epigenetic regulators and 173 control genes：31744829	NO
									DNMT1	2	colorectal cancer cell HT-29：an immuno-oncology focused guide RNA (gRNA) gene knock-out：36669486;colorectal cancer cell LS-411N：an immuno-oncology focused guide RNA (gRNA) gene knock-out：36669486	NO				INTS3	3	A375 melanoma cell line：genome-scale CRISPR activation (CRISPRa) screen：35338135;EMT6HA：mouse Toronto KnockOut：32968282;RencaHA：mouse Toronto KnockOut：32968282	NO
									DNTTIP1	2	murine MC38 colon adenocarcinoma cells：genome-scale screen：33443027;MC38OVA：mouse Toronto KnockOut：32968282	NO				IRGM	3	B16OVA：mouse Toronto KnockOut：32968282;murine B16F10 melanoma cell line：genome-scale CRISPR-Cas9 screen：29301958;EMT6HA：mouse Toronto KnockOut：32968282	NO
									DOHH	2	NY-ESO-1+ Mel624 melanoma cells：genome-scale CRISPR knockout (GeCKOv.2) ：28783722;CT26HA：mouse Toronto KnockOut：32968282	YES				JAGN1	3	EMT6HA：mouse Toronto KnockOut：32968282;RencaHA：mouse Toronto KnockOut：32968282;CT26HA：mouse Toronto KnockOut：32968282	NO
									DPH5	2	CT26HA：mouse Toronto KnockOut：32968282;4T1HA：mouse Toronto KnockOut：32968282	NO				JUNB	3	A375 melanoma cell line：genome-scale CRISPR activation (CRISPRa) screen：35338135;HCT 116 colon carcinoma cells：CRISPR KO library targeting 10,676 genes：37732732;MC38OVA：mouse Toronto KnockOut：32968282	NO
									DUSP5	2	HCT 116 colon carcinoma cells：CRISPR KO library targeting 10,676 genes：37732732;HCT 116 colon carcinoma cells：CRISPRa library targeting 11,222 genes：37732732	YES				KCMF1	3	LLC：genome-scale in vivo CRISPR screens：36151395;B16：genome-scale in vivo CRISPR screens：36151395;EMT6HA：mouse Toronto KnockOut：32968282	YES
									DUSP6	2	HCT 116 colon carcinoma cells：CRISPR KO library targeting 10,676 genes：37732732;murine B16F10 melanoma cell line：genome-scale CRISPR-Cas9 screen：29301958	NO				KDM1A	3	Lewis lung carcinoma：in vivo CRISPR-Cas9 screens targeting 936 chromatin regulators：33953401;B16 melanoma：in vivo CRISPR-Cas9 screens targeting 936 chromatin regulators：33953401;B16：genome-scale in vivo CRISPR screens：36151395	NO
									E2F8	2	4T1HA：mouse Toronto KnockOut：32968282;LLC：genome-scale in vivo CRISPR screens：36151395	NO				KDM5C	3	colorectal cancer cell HT-29：an immuno-oncology focused guide RNA (gRNA) gene knock-out：36669486;RencaHA：mouse Toronto KnockOut：32968282;B16 melanoma：in vivo CRISPR-Cas9 screens targeting 936 chromatin regulators：33953401	NO
									EDEM3	2	RencaHA：mouse Toronto KnockOut：32968282;murine B16F10 melanoma cell line：genome-scale CRISPR-Cas9 screen：29301958	NO				KDM6A	3	D10 melanoma cells：genome-wide CRISPRCas9 knockout screens：35688159;HCT 116 colon carcinoma cells：CRISPR KO library targeting 10,676 genes：37732732;Lewis lung carcinoma：in vivo CRISPR-Cas9 screens targeting 936 chromatin regulators：33953401	NO
									EIF1AX	2	NY-ESO-1+ Mel624 melanoma cells：genome-scale CRISPR knockout (GeCKOv.2) ：28783722;colorectal cancer cell LS-411N：an immuno-oncology focused guide RNA (gRNA) gene knock-out：36669486	NO				KDSR	3	D10 melanoma cells：genome-wide CRISPRCas9 knockout screens：35688159;HCT 116 colon carcinoma cells：CRISPR KO library targeting 10,676 genes：37732732;MC38：genome-scale in vivo CRISPR screens：36151395	NO
									EIF2S1	2	NY-ESO-1+ Mel624 melanoma cells：genome-scale CRISPR knockout (GeCKOv.2) ：28783722;RencaHA：mouse Toronto KnockOut：32968282	NO				KHNYN	3	A375 melanoma cell line：genome-scale CRISPR activation (CRISPRa) screen：35338135;CT26HA：mouse Toronto KnockOut：32968282;EMT6HA：mouse Toronto KnockOut：32968282	NO
									EIF3K	2	RencaHA：mouse Toronto KnockOut：32968282;EMT6HA：mouse Toronto KnockOut：32968282	YES				LDHA	3	pancreatic cancer cell line (Panc02)：genome-wide CRISPR screening ：37506695;The murine lung cancer cell line (LLC)：genome-wide CRISPR screening ：37506695;EMT6HA：mouse Toronto KnockOut：32968282	NO
									EIF4A1	2	B16 melanoma：in vivo CRISPR-Cas9 screens targeting 936 chromatin regulators：33953401;RencaHA：mouse Toronto KnockOut：32968282	NO				LIAS	3	HCT 116 colon carcinoma cells：CRISPR KO library targeting 10,676 genes：37732732;CT26HA：mouse Toronto KnockOut：32968282;murine MC38 colon adenocarcinoma cells：genome-scale screen：33443027	NO
									EIF4A3	2	NY-ESO-1+ Mel624 melanoma cells：genome-scale CRISPR knockout (GeCKOv.2) ：28783722;B16 melanoma：in vivo CRISPR-Cas9 screens targeting 936 chromatin regulators：33953401	NO				LIPT1	3	HCT 116 colon carcinoma cells：CRISPR KO library targeting 10,676 genes：37732732;EMT6HA：mouse Toronto KnockOut：32968282;CT26HA：mouse Toronto KnockOut：32968282	NO
									EIF4E	2	4T1HA：mouse Toronto KnockOut：32968282;CT26HA：mouse Toronto KnockOut：32968282	NO				LRP10	3	CT26HA：mouse Toronto KnockOut：32968282;murine B16F10 melanoma cell line：genome-scale CRISPR-Cas9 screen：29301958;RencaHA：mouse Toronto KnockOut：32968282	NO
									EIF4G2	2	KPC：genome-scale in vivo CRISPR screens：36151395;4T1HA：mouse Toronto KnockOut：32968282	NO				MAP2K3	3	RencaHA：mouse Toronto KnockOut：32968282;EMT6HA：mouse Toronto KnockOut：32968282;murine B16F10 melanoma cell line：CRISPR–Cas9 genome screen targeting 2,368 genes ：28723893	NO
									ELF3	2	colorectal cancer cell HT-29：an immuno-oncology focused guide RNA (gRNA) gene knock-out：36669486;HCT 116 colon carcinoma cells：CRISPRa library targeting 11,222 genes：37732732	NO				MARS2	3	HCT 116 colon carcinoma cells：CRISPR KO library targeting 10,676 genes：37732732;murine MC38 colon adenocarcinoma cells：genome-scale screen：33443027;MC38OVA：mouse Toronto KnockOut：32968282	NO
									ELF4	2	HCT 116 colon carcinoma cells：CRISPR KO library targeting 10,676 genes：37732732;HCT 116 colon carcinoma cells：CRISPRa library targeting 11,222 genes：37732732	NO				MBD3	3	4T1HA：mouse Toronto KnockOut：32968282;EMT6HA：mouse Toronto KnockOut：32968282;murine MC38 colon adenocarcinoma cells：genome-scale screen：33443027	NO
									EML1	2	4T1HA：mouse Toronto KnockOut：32968282;B16OVA：mouse Toronto KnockOut：32968282	YES				MED14	3	a murine colon adenocarcinoma cell line MC38 expressing the melanoma antigen gp100 (MC38/gp100)：genome-wide CRISPR/Cas9-based screen：33589527;4T1HA：mouse Toronto KnockOut：32968282;RencaHA：mouse Toronto KnockOut：32968282	NO
									EXTL3	2	IFNGR1-deficient melanoma cells：genome-wide CRISPR-Cas9 knockout screen ：31303383;HCT 116 colon carcinoma cells：CRISPR KO library targeting 10,676 genes：37732732	YES				MED4	3	a murine colon adenocarcinoma cell line MC38 expressing the melanoma antigen gp100 (MC38/gp100)：genome-wide CRISPR/Cas9-based screen：33589527;4T1HA：mouse Toronto KnockOut：32968282;RencaHA：mouse Toronto KnockOut：32968282	NO
									F10	2	NY-ESO-1+ Mel624 melanoma cells：genome-scale CRISPR knockout (GeCKOv.2) ：28783722;RencaHA：mouse Toronto KnockOut：32968282	YES				METTL14	3	D10 melanoma cells：genome-wide CRISPRCas9 knockout screens：35688159;HCT 116 colon carcinoma cells：CRISPR KO library targeting 10,676 genes：37732732;RencaHA：mouse Toronto KnockOut：32968282	NO
									FAM111A	2	NY-ESO-1+ Mel624 melanoma cells：genome-scale CRISPR knockout (GeCKOv.2) ：28783722;murine MC38 colon adenocarcinoma cells：genome-scale screen：33443027	NO				METTL3	3	HCT 116 colon carcinoma cells：CRISPR KO library targeting 10,676 genes：37732732;EMT6HA：mouse Toronto KnockOut：32968282;4T1HA：mouse Toronto KnockOut：32968282	NO
									FAM120B	2	EMT6HA：mouse Toronto KnockOut：32968282;CT26HA：mouse Toronto KnockOut：32968282	NO				MGA	3	BrafV600E mouse lung cancer model：CRISPR screen targeting 573 genes associated with immune cytolytic activity：37258521;HCT 116 colon carcinoma cells：CRISPR KO library targeting 10,676 genes：37732732;RencaHA：mouse Toronto KnockOut：32968282	NO
									FAM49B	2	D10 melanoma cells：genome-wide CRISPRCas9 knockout screens：35688159;HCT 116 colon carcinoma cells：CRISPR KO library targeting 10,676 genes：37732732	YES				MOGS	3	HCT 116 colon carcinoma cells：CRISPR KO library targeting 10,676 genes：37732732;murine B16F10 melanoma cell line：genome-scale CRISPR-Cas9 screen：29301958;YUMMER：genome-scale in vivo CRISPR screens：36151395	YES
									FARSA	2	NY-ESO-1+ Mel624 melanoma cells：genome-scale CRISPR knockout (GeCKOv.2) ：28783722;Patient derived melanoma cell lines：CRISPR screen targeting 248 genes：33649592	NO				MRPL44	3	HCT 116 colon carcinoma cells：CRISPR KO library targeting 10,676 genes：37732732;EMT6HA：mouse Toronto KnockOut：32968282;murine MC38 colon adenocarcinoma cells：genome-scale screen：33443027	NO
									FBXW8	2	colorectal cancer cell HT-29：an immuno-oncology focused guide RNA (gRNA) gene knock-out：36669486;B16OVA：mouse Toronto KnockOut：32968282	YES				MVD	3	D10 melanoma cells：genome-wide CRISPRCas9 knockout screens：35688159;HCT 116 colon carcinoma cells：CRISPR KO library targeting 10,676 genes：37732732;EMT6HA：mouse Toronto KnockOut：32968282	NO
									FGF4	2	NY-ESO-1+ Mel624 melanoma cells：genome-scale CRISPR knockout (GeCKOv.2) ：28783722;colorectal cancer cell LS-411N：an immuno-oncology focused guide RNA (gRNA) gene knock-out：36669486	NO				MYBL1	3	A375 melanoma cell line：genome-scale CRISPR activation (CRISPRa) screen：35338135;HCT 116 colon carcinoma cells：CRISPR KO library targeting 10,676 genes：37732732;HCT 116 colon carcinoma cells：CRISPRa library targeting 11,222 genes：37732732	NO
									FGFR1OP	2	IFNGR1-deficient melanoma cells：genome-wide CRISPR-Cas9 knockout screen ：31303383;CT26HA：mouse Toronto KnockOut：32968282	NO				N4BP1	3	murine B16F10 melanoma cell line：genome-scale CRISPR-Cas9 screen：29301958;B16：genome-scale in vivo CRISPR screens：36151395;RencaHA：mouse Toronto KnockOut：32968282	NO
									FIBP	2	EMT6HA：mouse Toronto KnockOut：32968282;RencaHA：mouse Toronto KnockOut：32968282	YES				NADK	3	CT26HA：mouse Toronto KnockOut：32968282;EMT6HA：mouse Toronto KnockOut：32968282;murine B16F10 melanoma cell line：genome-scale CRISPR-Cas9 screen：29301958	NO
									FOS	2	colorectal cancer cell HT-29：an immuno-oncology focused guide RNA (gRNA) gene knock-out：36669486;HCT 116 colon carcinoma cells：CRISPRa library targeting 11,222 genes：37732732	NO				NAMPT	3	HCT 116 colon carcinoma cells：CRISPR KO library targeting 10,676 genes：37732732;EMT6HA：mouse Toronto KnockOut：32968282;murine B16F10 melanoma cell line：genome-scale CRISPR-Cas9 screen：29301958	NO
									FOXO3	2	NY-ESO-1+ Mel624 melanoma cells：genome-scale CRISPR knockout (GeCKOv.2) ：28783722;RencaHA：mouse Toronto KnockOut：32968282	NO				NCBP1	3	RencaHA：mouse Toronto KnockOut：32968282;CT26HA：mouse Toronto KnockOut：32968282;murine MC38 colon adenocarcinoma cells：genome-scale screen：33443027	NO
									FPGS	2	NY-ESO-1+ Mel624 melanoma cells：genome-scale CRISPR knockout (GeCKOv.2) ：28783722;HCT 116 colon carcinoma cells：CRISPR KO library targeting 10,676 genes：37732732	YES				NCBP2	3	RencaHA：mouse Toronto KnockOut：32968282;murine MC38 colon adenocarcinoma cells：genome-scale screen：33443027;CT26HA：mouse Toronto KnockOut：32968282	NO
									FRYL	2	IFNGR1-deficient melanoma cells：genome-wide CRISPR-Cas9 knockout screen ：31303383;D10 melanoma cells：genome-wide CRISPRCas9 knockout screens：35688159	NO				NCOR2	3	KrasG12D/Trp53−/− (KP) LUAD model：In Vivo CRISPR Screen targeting 524 epigenetic regulators and 173 control genes：31744829;CT26HA：mouse Toronto KnockOut：32968282;EMT6HA：mouse Toronto KnockOut：32968282	NO
									GABPA	2	NY-ESO-1+ Mel624 melanoma cells：genome-scale CRISPR knockout (GeCKOv.2) ：28783722;CT26HA：mouse Toronto KnockOut：32968282	NO				NDUFA13	3	a murine colon adenocarcinoma cell line MC38 expressing the melanoma antigen gp100 (MC38/gp100)：genome-wide CRISPR/Cas9-based screen：33589527;MC38OVA：mouse Toronto KnockOut：32968282;murine MC38 colon adenocarcinoma cells：genome-scale screen：33443027	NO
									GANAB	2	EMT6HA：mouse Toronto KnockOut：32968282;CT26HA：mouse Toronto KnockOut：32968282	NO				NDUFS7	3	HCT 116 colon carcinoma cells：CRISPR KO library targeting 10,676 genes：37732732;B16：genome-scale in vivo CRISPR screens：36151395;murine MC38 colon adenocarcinoma cells：genome-scale screen：33443027	NO
									GHSR	2	colorectal cancer cell HT-29：an immuno-oncology focused guide RNA (gRNA) gene knock-out：36669486;colorectal cancer cell LS-411N：an immuno-oncology focused guide RNA (gRNA) gene knock-out：36669486	NO				NDUFS8	3	a murine colon adenocarcinoma cell line MC38 expressing the melanoma antigen gp100 (MC38/gp100)：genome-wide CRISPR/Cas9-based screen：33589527;HCT 116 colon carcinoma cells：CRISPR KO library targeting 10,676 genes：37732732;murine MC38 colon adenocarcinoma cells：genome-scale screen：33443027	NO
									GLO1	2	CT26HA：mouse Toronto KnockOut：32968282;EMT6HA：mouse Toronto KnockOut：32968282	NO				NEDD8	3	a murine colon adenocarcinoma cell line MC38 expressing the melanoma antigen gp100 (MC38/gp100)：genome-wide CRISPR/Cas9-based screen：33589527;murine MC38 colon adenocarcinoma cells：genome-scale screen：33443027;MC38OVA：mouse Toronto KnockOut：32968282	NO
									GNB1L	2	EMT6HA：mouse Toronto KnockOut：32968282;murine MC38 colon adenocarcinoma cells：genome-scale screen：33443027	NO				NFRKB	3	a murine colon adenocarcinoma cell line MC38 expressing the melanoma antigen gp100 (MC38/gp100)：genome-wide CRISPR/Cas9-based screen：33589527;Lewis lung carcinoma：in vivo CRISPR-Cas9 screens targeting 936 chromatin regulators：33953401;EMT6HA：mouse Toronto KnockOut：32968282	NO
									GNPTAB	2	NY-ESO-1+ Mel624 melanoma cells：genome-scale CRISPR knockout (GeCKOv.2) ：28783722;CT26HA：mouse Toronto KnockOut：32968282	YES				NGLY1	3	EMT6HA：mouse Toronto KnockOut：32968282;CT26HA：mouse Toronto KnockOut：32968282;B16：genome-scale in vivo CRISPR screens：36151395	NO
									GPR31	2	murine MC38 colon adenocarcinoma cells：genome-scale screen：33443027;EMT6HA：mouse Toronto KnockOut：32968282	NO				NMNAT1	3	HCT 116 colon carcinoma cells：CRISPR KO library targeting 10,676 genes：37732732;CT26HA：mouse Toronto KnockOut：32968282;EMT6HA：mouse Toronto KnockOut：32968282	NO
									GRSF1	2	NY-ESO-1+ Mel624 melanoma cells：genome-scale CRISPR knockout (GeCKOv.2) ：28783722;CT26HA：mouse Toronto KnockOut：32968282	NO				NPM1	3	CT26HA：mouse Toronto KnockOut：32968282;Lewis lung carcinoma：in vivo CRISPR-Cas9 screens targeting 936 chromatin regulators：33953401;4T1HA：mouse Toronto KnockOut：32968282	NO
									GSX2	2	colorectal cancer cell HT-29：an immuno-oncology focused guide RNA (gRNA) gene knock-out：36669486;colorectal cancer cell LS-411N：an immuno-oncology focused guide RNA (gRNA) gene knock-out：36669486	NO				NPRL2	3	HCT 116 colon carcinoma cells：CRISPR KO library targeting 10,676 genes：37732732;murine B16F10 melanoma cell line：genome-scale CRISPR-Cas9 screen：29301958;Renca：In vivo selective CRISPR antigen removal (SCAR) screen targeting 2,368 genes：33497609	NO
									GTF3C4	2	Lewis lung carcinoma：in vivo CRISPR-Cas9 screens targeting 936 chromatin regulators：33953401;B16 melanoma：in vivo CRISPR-Cas9 screens targeting 936 chromatin regulators：33953401	NO				NPRL3	3	HCT 116 colon carcinoma cells：CRISPR KO library targeting 10,676 genes：37732732;EMT6HA：mouse Toronto KnockOut：32968282;murine B16F10 melanoma cell line：genome-scale CRISPR-Cas9 screen：29301958	NO
									GTPBP4	2	colorectal cancer cell HT-29：an immuno-oncology focused guide RNA (gRNA) gene knock-out：36669486;colorectal cancer cell LS-411N：an immuno-oncology focused guide RNA (gRNA) gene knock-out：36669486	YES				NRBF2	3	murine B16F10 melanoma cell line：genome-scale CRISPR-Cas9 screen：29301958;RencaHA：mouse Toronto KnockOut：32968282;murine MC38 colon adenocarcinoma cells：genome-scale screen：33443027	NO
									H2AFZ	2	NY-ESO-1+ Mel624 melanoma cells：genome-scale CRISPR knockout (GeCKOv.2) ：28783722;Lewis lung carcinoma：in vivo CRISPR-Cas9 screens targeting 936 chromatin regulators：33953401	NO				NSD1	3	D10 melanoma cells：genome-wide CRISPRCas9 knockout screens：35688159;B16OVA：mouse Toronto KnockOut：32968282;Lewis lung carcinoma：in vivo CRISPR-Cas9 screens targeting 936 chromatin regulators：33953401	NO
									HAS1	2	colorectal cancer cell HT-29：an immuno-oncology focused guide RNA (gRNA) gene knock-out：36669486;4T1HA：mouse Toronto KnockOut：32968282	NO				PABPN1	3	a murine colon adenocarcinoma cell line MC38 expressing the melanoma antigen gp100 (MC38/gp100)：genome-wide CRISPR/Cas9-based screen：33589527;murine MC38 colon adenocarcinoma cells：genome-scale screen：33443027;EMT6HA：mouse Toronto KnockOut：32968282	NO
									HCFC1	2	NY-ESO-1+ Mel624 melanoma cells：genome-scale CRISPR knockout (GeCKOv.2) ：28783722;Lewis lung carcinoma：in vivo CRISPR-Cas9 screens targeting 936 chromatin regulators：33953401	NO				PAK1IP1	3	D10 melanoma cells：genome-wide CRISPRCas9 knockout screens：35688159;murine MC38 colon adenocarcinoma cells：genome-scale screen：33443027;RencaHA：mouse Toronto KnockOut：32968282	NO
									HCFC1R1	2	NY-ESO-1+ Mel624 melanoma cells：genome-scale CRISPR knockout (GeCKOv.2) ：28783722;EMT6HA：mouse Toronto KnockOut：32968282	NO				PAX3	3	murine B16F10 melanoma cell line：genome-scale CRISPR-Cas9 screen：29301958;B16OVA：mouse Toronto KnockOut：32968282;B16：genome-scale in vivo CRISPR screens：36151395	NO
									HDAC3	2	HCT 116 colon carcinoma cells：CRISPR KO library targeting 10,676 genes：37732732;B16 melanoma：in vivo CRISPR-Cas9 screens targeting 936 chromatin regulators：33953401	YES				PCBP2	3	4T1HA：mouse Toronto KnockOut：32968282;EMT6HA：mouse Toronto KnockOut：32968282;CT26HA：mouse Toronto KnockOut：32968282	YES
									HECTD1	2	HCT 116 colon carcinoma cells：CRISPR KO library targeting 10,676 genes：37732732;MC38：genome-scale in vivo CRISPR screens：36151395	NO				PCED1B	3	EMT6HA：mouse Toronto KnockOut：32968282;CT26HA：mouse Toronto KnockOut：32968282;RencaHA：mouse Toronto KnockOut：32968282	NO
									HIST1H2BO	2	NY-ESO-1+ Mel624 melanoma cells：genome-scale CRISPR knockout (GeCKOv.2) ：28783722;B16 melanoma：in vivo CRISPR-Cas9 screens targeting 936 chromatin regulators：33953401	NO				PCIF1	3	B16OVA：mouse Toronto KnockOut：32968282;murine B16F10 melanoma cell line：CRISPR–Cas9 genome screen targeting 2,368 genes ：28723893;B16：genome-scale in vivo CRISPR screens：36151395	NO
									HK2	2	D10 melanoma cells：genome-wide CRISPRCas9 knockout screens：35688159;HCT 116 colon carcinoma cells：CRISPR KO library targeting 10,676 genes：37732732	NO				PCYT2	3	EMT6HA：mouse Toronto KnockOut：32968282;B16：genome-scale in vivo CRISPR screens：36151395;CT26HA：mouse Toronto KnockOut：32968282	NO
									HLA-B	2	colorectal cancer cell HT-29：an immuno-oncology focused guide RNA (gRNA) gene knock-out：36669486;Patient derived melanoma cell lines：CRISPR screen targeting 248 genes：33649592	NO				PDCD6IP	3	EMT6HA：mouse Toronto KnockOut：32968282;RencaHA：mouse Toronto KnockOut：32968282;CT26HA：mouse Toronto KnockOut：32968282	NO
									HLA-F	2	NY-ESO-1+ Mel624 melanoma cells：genome-scale CRISPR knockout (GeCKOv.2) ：28783722;KrasG12D/Trp53−/− (KP) LUAD model：In Vivo CRISPR Screen targeting 524 epigenetic regulators and 173 control genes：31744829	NO				PGM3	3	HCT 116 colon carcinoma cells：CRISPR KO library targeting 10,676 genes：37732732;EMT6HA：mouse Toronto KnockOut：32968282;RencaHA：mouse Toronto KnockOut：32968282	NO
									HNRNPAB	2	NY-ESO-1+ Mel624 melanoma cells：genome-scale CRISPR knockout (GeCKOv.2) ：28783722;RencaHA：mouse Toronto KnockOut：32968282	YES				PHF12	3	murine B16F10 melanoma cell line：genome-scale CRISPR-Cas9 screen：29301958;EMT6HA：mouse Toronto KnockOut：32968282;Lewis lung carcinoma：in vivo CRISPR-Cas9 screens targeting 936 chromatin regulators：33953401	NO
									hsa-mir-6891	2	colorectal cancer cell HT-29：an immuno-oncology focused guide RNA (gRNA) gene knock-out：36669486;colorectal cancer cell LS-411N：an immuno-oncology focused guide RNA (gRNA) gene knock-out：36669486	NO				PIGO	3	A375 melanoma cell line：genome-scale CRISPR activation (CRISPRa) screen：35338135;EMT6HA：mouse Toronto KnockOut：32968282;CT26HA：mouse Toronto KnockOut：32968282	NO
									HSD17B10	2	D10 melanoma cells：genome-wide CRISPRCas9 knockout screens：35688159;colorectal cancer cell LS-411N：an immuno-oncology focused guide RNA (gRNA) gene knock-out：36669486	NO				PKM	3	The murine lung cancer cell line (LLC)：genome-wide CRISPR screening ：37506695;pancreatic cancer cell line (Panc02)：genome-wide CRISPR screening ：37506695;murine MC38 colon adenocarcinoma cells：genome-scale screen：33443027	NO
									HSD17B12	2	NY-ESO-1+ Mel624 melanoma cells：genome-scale CRISPR knockout (GeCKOv.2) ：28783722;colorectal cancer cell HT-29：an immuno-oncology focused guide RNA (gRNA) gene knock-out：36669486	NO				PMM2	3	D10 melanoma cells：genome-wide CRISPRCas9 knockout screens：35688159;RencaHA：mouse Toronto KnockOut：32968282;4T1HA：mouse Toronto KnockOut：32968282	NO
									IFNA16	2	MC38OVA：mouse Toronto KnockOut：32968282;RencaHA：mouse Toronto KnockOut：32968282	YES				POLR2A	3	a murine colon adenocarcinoma cell line MC38 expressing the melanoma antigen gp100 (MC38/gp100)：genome-wide CRISPR/Cas9-based screen：33589527;colorectal cancer cell HT-29：an immuno-oncology focused guide RNA (gRNA) gene knock-out：36669486;B16OVA：mouse Toronto KnockOut：32968282	NO
									INO80	2	HCT 116 colon carcinoma cells：CRISPR KO library targeting 10,676 genes：37732732;B16：genome-scale in vivo CRISPR screens：36151395	NO				PPCDC	3	HCT 116 colon carcinoma cells：CRISPR KO library targeting 10,676 genes：37732732;4T1HA：mouse Toronto KnockOut：32968282;EMT6HA：mouse Toronto KnockOut：32968282	NO
									INTS5	2	NY-ESO-1+ Mel624 melanoma cells：genome-scale CRISPR knockout (GeCKOv.2) ：28783722;MC38：genome-scale in vivo CRISPR screens：36151395	YES				PPCS	3	HCT 116 colon carcinoma cells：CRISPR KO library targeting 10,676 genes：37732732;murine B16F10 melanoma cell line：genome-scale CRISPR-Cas9 screen：29301958;EMT6HA：mouse Toronto KnockOut：32968282	YES
									INTS6	2	NY-ESO-1+ Mel624 melanoma cells：genome-scale CRISPR knockout (GeCKOv.2) ：28783722;murine MC38 colon adenocarcinoma cells：genome-scale screen：33443027	NO				PPP1R2	3	D10 melanoma cells：genome-wide CRISPRCas9 knockout screens：35688159;EMT6HA：mouse Toronto KnockOut：32968282;CT26HA：mouse Toronto KnockOut：32968282	NO
									ITGB1	2	HCT 116 colon carcinoma cells：CRISPR KO library targeting 10,676 genes：37732732;CT26HA：mouse Toronto KnockOut：32968282	YES				PRMT1	3	a murine colon adenocarcinoma cell line MC38 expressing the melanoma antigen gp100 (MC38/gp100)：genome-wide CRISPR/Cas9-based screen：33589527;HCT 116 colon carcinoma cells：CRISPR KO library targeting 10,676 genes：37732732;Lewis lung carcinoma：in vivo CRISPR-Cas9 screens targeting 936 chromatin regulators：33953401	NO
									IWS1	2	Lewis lung carcinoma：in vivo CRISPR-Cas9 screens targeting 936 chromatin regulators：33953401;LLC：genome-scale in vivo CRISPR screens：36151395	NO				PSMF1	3	A375 melanoma cell line：genome-scale CRISPR activation (CRISPRa) screen：35338135;CT26HA：mouse Toronto KnockOut：32968282;RencaHA：mouse Toronto KnockOut：32968282	NO
									JMJD6	2	NY-ESO-1+ Mel624 melanoma cells：genome-scale CRISPR knockout (GeCKOv.2) ：28783722;Lewis lung carcinoma：in vivo CRISPR-Cas9 screens targeting 936 chromatin regulators：33953401	NO				PTK2	3	A375 melanoma cell line：genome-scale CRISPR activation (CRISPRa) screen：35338135;HCT 116 colon carcinoma cells：CRISPR KO library targeting 10,676 genes：37732732;CT26HA：mouse Toronto KnockOut：32968282	NO
									KANSL1	2	RencaHA：mouse Toronto KnockOut：32968282;4T1HA：mouse Toronto KnockOut：32968282	NO				PUF60	3	D10 melanoma cells：genome-wide CRISPRCas9 knockout screens：35688159;colorectal cancer cell HT-29：an immuno-oncology focused guide RNA (gRNA) gene knock-out：36669486;Patient derived melanoma cell lines：CRISPR screen targeting 248 genes：33649592	NO
									KAT7	2	RencaHA：mouse Toronto KnockOut：32968282;4T1HA：mouse Toronto KnockOut：32968282	NO				RAB5C	3	HCT 116 colon carcinoma cells：CRISPR KO library targeting 10,676 genes：37732732;CT26HA：mouse Toronto KnockOut：32968282;EMT6HA：mouse Toronto KnockOut：32968282	YES
									KDELR2	2	murine B16F10 melanoma cell line：genome-scale CRISPR-Cas9 screen：29301958;EMT6HA：mouse Toronto KnockOut：32968282	NO				RAD51	3	D10 melanoma cells：genome-wide CRISPRCas9 knockout screens：35688159;CT26HA：mouse Toronto KnockOut：32968282;RencaHA：mouse Toronto KnockOut：32968282	NO
									KDM1A	2	EMT6HA：mouse Toronto KnockOut：32968282;Lewis lung carcinoma：in vivo CRISPR-Cas9 screens targeting 936 chromatin regulators：33953401	NO				RFWD2	3	4T1：In vivo CRISPR screens targeting 79 genes：34582788;RencaHA：mouse Toronto KnockOut：32968282;murine B16F10 melanoma cell line：genome-scale CRISPR-Cas9 screen：29301958	NO
									KDM8	2	colorectal cancer cell HT-29：an immuno-oncology focused guide RNA (gRNA) gene knock-out：36669486;B16OVA：mouse Toronto KnockOut：32968282	NO				RNF4	3	HCT 116 colon carcinoma cells：CRISPR KO library targeting 10,676 genes：37732732;EMT6HA：mouse Toronto KnockOut：32968282;CT26HA：mouse Toronto KnockOut：32968282	NO
									KEAP1	2	murine MC38 colon adenocarcinoma cells：genome-scale screen：33443027;EMT6HA：mouse Toronto KnockOut：32968282	NO				RPUSD4	3	A375 melanoma cell line：genome-scale CRISPR activation (CRISPRa) screen：35338135;murine MC38 colon adenocarcinoma cells：genome-scale screen：33443027;RencaHA：mouse Toronto KnockOut：32968282	NO
									KHSRP	2	NY-ESO-1+ Mel624 melanoma cells：genome-scale CRISPR knockout (GeCKOv.2) ：28783722;colorectal cancer cell HT-29：an immuno-oncology focused guide RNA (gRNA) gene knock-out：36669486	NO				S100PBP	3	EMT6HA：mouse Toronto KnockOut：32968282;CT26HA：mouse Toronto KnockOut：32968282;RencaHA：mouse Toronto KnockOut：32968282	YES
									KLF2	2	colorectal cancer cell HT-29：an immuno-oncology focused guide RNA (gRNA) gene knock-out：36669486;HCT 116 colon carcinoma cells：CRISPR KO library targeting 10,676 genes：37732732	NO				SARNP	3	EMT6HA：mouse Toronto KnockOut：32968282;RencaHA：mouse Toronto KnockOut：32968282;CT26HA：mouse Toronto KnockOut：32968282	YES
									KLHL9	2	colorectal cancer cell HT-29：an immuno-oncology focused guide RNA (gRNA) gene knock-out：36669486;murine B16F10 melanoma cell line：genome-scale CRISPR-Cas9 screen：29301958	YES				SCRIB	3	HCT 116 colon carcinoma cells：CRISPR KO library targeting 10,676 genes：37732732;murine B16F10 melanoma cell line：CRISPR–Cas9 genome screen targeting 2,368 genes ：28723893;MC38OVA：mouse Toronto KnockOut：32968282	NO
									KMT2B	2	EMT6HA：mouse Toronto KnockOut：32968282;murine MC38 colon adenocarcinoma cells：genome-scale screen：33443027	YES				SEC11A	3	EMT6HA：mouse Toronto KnockOut：32968282;RencaHA：mouse Toronto KnockOut：32968282;B16：genome-scale in vivo CRISPR screens：36151395	NO
									KREMEN2	2	NY-ESO-1+ Mel624 melanoma cells：genome-scale CRISPR knockout (GeCKOv.2) ：28783722;colorectal cancer cell HT-29：an immuno-oncology focused guide RNA (gRNA) gene knock-out：36669486	NO				SEC63	3	B16：genome-scale in vivo CRISPR screens：36151395;RencaHA：mouse Toronto KnockOut：32968282;EMT6HA：mouse Toronto KnockOut：32968282	NO
									LAIR1	2	HCT 116 colon carcinoma cells：CRISPR KO library targeting 10,676 genes：37732732;EMT6HA：mouse Toronto KnockOut：32968282	YES				SETDB2	3	A375 melanoma cell line：genome-scale CRISPR activation (CRISPRa) screen：35338135;EMT6HA：mouse Toronto KnockOut：32968282;CT26HA：mouse Toronto KnockOut：32968282	NO
									LAMTOR3	2	colorectal cancer cell HT-29：an immuno-oncology focused guide RNA (gRNA) gene knock-out：36669486;CT26HA：mouse Toronto KnockOut：32968282	NO				SLC25A26	3	D10 melanoma cells：genome-wide CRISPRCas9 knockout screens：35688159;HCT 116 colon carcinoma cells：CRISPR KO library targeting 10,676 genes：37732732;EMT6HA：mouse Toronto KnockOut：32968282	NO
									LAMTOR4	2	colorectal cancer cell HT-29：an immuno-oncology focused guide RNA (gRNA) gene knock-out：36669486;RencaHA：mouse Toronto KnockOut：32968282	NO				SLC35A1	3	HCT 116 colon carcinoma cells：CRISPR KO library targeting 10,676 genes：37732732;B16：genome-scale in vivo CRISPR screens：36151395;murine B16F10 melanoma cell line：genome-scale CRISPR-Cas9 screen：29301958	NO
									LENG8	2	NY-ESO-1+ Mel624 melanoma cells：genome-scale CRISPR knockout (GeCKOv.2) ：28783722;colorectal cancer cell HT-29：an immuno-oncology focused guide RNA (gRNA) gene knock-out：36669486	YES				SLC39A10	3	YUMMER：genome-scale in vivo CRISPR screens：36151395;EMT6HA：mouse Toronto KnockOut：32968282;murine MC38 colon adenocarcinoma cells：genome-scale screen：33443027	NO
									LILRA1	2	HCT 116 colon carcinoma cells：CRISPR KO library targeting 10,676 genes：37732732;HCT 116 colon carcinoma cells：CRISPRa library targeting 11,222 genes：37732732	YES				SMC3	3	B16 melanoma：in vivo CRISPR-Cas9 screens targeting 936 chromatin regulators：33953401;Lewis lung carcinoma：in vivo CRISPR-Cas9 screens targeting 936 chromatin regulators：33953401;KrasG12D/Trp53−/− (KP) LUAD model：In Vivo CRISPR Screen targeting 524 epigenetic regulators and 173 control genes：31744829	NO
									LMX1B	2	colorectal cancer cell HT-29：an immuno-oncology focused guide RNA (gRNA) gene knock-out：36669486;colorectal cancer cell LS-411N：an immuno-oncology focused guide RNA (gRNA) gene knock-out：36669486	YES				SPCS1	3	4T1HA：mouse Toronto KnockOut：32968282;EMT6HA：mouse Toronto KnockOut：32968282;RencaHA：mouse Toronto KnockOut：32968282	NO
									LNX1	2	4T1HA：mouse Toronto KnockOut：32968282;EMT6HA：mouse Toronto KnockOut：32968282	NO				SPTLC1	3	murine B16F10 melanoma cell line：genome-scale CRISPR-Cas9 screen：29301958;CT26HA：mouse Toronto KnockOut：32968282;MC38：genome-scale in vivo CRISPR screens：36151395	NO
									LOC102724652	2	colorectal cancer cell LS-411N：an immuno-oncology focused guide RNA (gRNA) gene knock-out：36669486;EMT6HA：mouse Toronto KnockOut：32968282	NO				SPTLC2	3	CT26HA：mouse Toronto KnockOut：32968282;murine B16F10 melanoma cell line：genome-scale CRISPR-Cas9 screen：29301958;MC38：genome-scale in vivo CRISPR screens：36151395	NO
									LRG1	2	colorectal cancer cell HT-29：an immuno-oncology focused guide RNA (gRNA) gene knock-out：36669486;murine B16F10 melanoma cell line：genome-scale CRISPR-Cas9 screen：29301958	NO				SRM	3	D10 melanoma cells：genome-wide CRISPRCas9 knockout screens：35688159;EMT6HA：mouse Toronto KnockOut：32968282;CT26HA：mouse Toronto KnockOut：32968282	NO
									LRRC8A	2	NY-ESO-1+ Mel624 melanoma cells：genome-scale CRISPR knockout (GeCKOv.2) ：28783722;EMT6HA：mouse Toronto KnockOut：32968282	YES				SRRT	3	RencaHA：mouse Toronto KnockOut：32968282;4T1HA：mouse Toronto KnockOut：32968282;CT26HA：mouse Toronto KnockOut：32968282	NO
									LUC7L	2	IFNGR1-deficient melanoma cells：genome-wide CRISPR-Cas9 knockout screen ：31303383;NY-ESO-1+ Mel624 melanoma cells：genome-scale CRISPR knockout (GeCKOv.2) ：28783722	NO				STOML2	3	RencaHA：mouse Toronto KnockOut：32968282;EMT6HA：mouse Toronto KnockOut：32968282;4T1HA：mouse Toronto KnockOut：32968282	NO
									LYRM9	2	murine B16F10 melanoma cell line：genome-scale CRISPR-Cas9 screen：29301958;EMT6HA：mouse Toronto KnockOut：32968282	NO				TADA1	3	B16 melanoma：in vivo CRISPR-Cas9 screens targeting 936 chromatin regulators：33953401;4T1HA：mouse Toronto KnockOut：32968282;B16：genome-scale in vivo CRISPR screens：36151395	YES
									LZTR1	2	colorectal cancer cell HT-29：an immuno-oncology focused guide RNA (gRNA) gene knock-out：36669486;colorectal cancer cell LS-411N：an immuno-oncology focused guide RNA (gRNA) gene knock-out：36669486	NO				TADA2B	3	HCT 116 colon carcinoma cells：CRISPR KO library targeting 10,676 genes：37732732;MC38：genome-scale in vivo CRISPR screens：36151395;B16 melanoma：in vivo CRISPR-Cas9 screens targeting 936 chromatin regulators：33953401	NO
									MAK16	2	colorectal cancer cell HT-29：an immuno-oncology focused guide RNA (gRNA) gene knock-out：36669486;murine MC38 colon adenocarcinoma cells：genome-scale screen：33443027	NO				TAF2	3	EMT6HA：mouse Toronto KnockOut：32968282;murine MC38 colon adenocarcinoma cells：genome-scale screen：33443027;Lewis lung carcinoma：in vivo CRISPR-Cas9 screens targeting 936 chromatin regulators：33953401	NO
									MAPK14	2	NY-ESO-1+ Mel624 melanoma cells：genome-scale CRISPR knockout (GeCKOv.2) ：28783722;EMT6HA：mouse Toronto KnockOut：32968282	NO				TAPT1	3	HCT 116 colon carcinoma cells：CRISPR KO library targeting 10,676 genes：37732732;CT26HA：mouse Toronto KnockOut：32968282;B16OVA：mouse Toronto KnockOut：32968282	NO
									MAPK8IP3	2	HCT 116 colon carcinoma cells：CRISPR KO library targeting 10,676 genes：37732732;murine MC38 colon adenocarcinoma cells：genome-scale screen：33443027	NO				TAX1BP1	3	CT26HA：mouse Toronto KnockOut：32968282;murine MC38 colon adenocarcinoma cells：genome-scale screen：33443027;EMT6HA：mouse Toronto KnockOut：32968282	NO
									MAPKAP1	2	EMT6HA：mouse Toronto KnockOut：32968282;4T1HA：mouse Toronto KnockOut：32968282	YES				TCEB1	3	HCT 116 colon carcinoma cells：CRISPR KO library targeting 10,676 genes：37732732;CT26HA：mouse Toronto KnockOut：32968282;RencaHA：mouse Toronto KnockOut：32968282	NO
									MATR3	2	B16：genome-scale in vivo CRISPR screens：36151395;murine B16F10 melanoma cell line：genome-scale CRISPR-Cas9 screen：29301958	YES				TECR	3	HCT 116 colon carcinoma cells：CRISPR KO library targeting 10,676 genes：37732732;EMT6HA：mouse Toronto KnockOut：32968282;CT26HA：mouse Toronto KnockOut：32968282	NO
									MBNL1	2	4T1HA：mouse Toronto KnockOut：32968282;Lewis lung carcinoma：in vivo CRISPR-Cas9 screens targeting 936 chromatin regulators：33953401	NO				TFPT	3	a murine colon adenocarcinoma cell line MC38 expressing the melanoma antigen gp100 (MC38/gp100)：genome-wide CRISPR/Cas9-based screen：33589527;Lewis lung carcinoma：in vivo CRISPR-Cas9 screens targeting 936 chromatin regulators：33953401;EMT6HA：mouse Toronto KnockOut：32968282	NO
									MEAF6	2	NY-ESO-1+ Mel624 melanoma cells：genome-scale CRISPR knockout (GeCKOv.2) ：28783722;colorectal cancer cell HT-29：an immuno-oncology focused guide RNA (gRNA) gene knock-out：36669486	NO				TIPARP	3	CT26HA：mouse Toronto KnockOut：32968282;murine B16F10 melanoma cell line：genome-scale CRISPR-Cas9 screen：29301958;EMT6HA：mouse Toronto KnockOut：32968282	NO
									MED12	2	D10 melanoma cells：genome-wide CRISPRCas9 knockout screens：35688159;NY-ESO-1+ Mel624 melanoma cells：genome-scale CRISPR knockout (GeCKOv.2) ：28783722	NO				TM2D1	3	RencaHA：mouse Toronto KnockOut：32968282;murine B16F10 melanoma cell line：genome-scale CRISPR-Cas9 screen：29301958;B16OVA：mouse Toronto KnockOut：32968282	YES
									MED24	2	murine MC38 colon adenocarcinoma cells：genome-scale screen：33443027;EMT6HA：mouse Toronto KnockOut：32968282	NO				TM2D2	3	HCT 116 colon carcinoma cells：CRISPR KO library targeting 10,676 genes：37732732;4T1HA：mouse Toronto KnockOut：32968282;RencaHA：mouse Toronto KnockOut：32968282	NO
									METRN	2	IFNGR1-deficient melanoma cells：genome-wide CRISPR-Cas9 knockout screen ：31303383;NY-ESO-1+ Mel624 melanoma cells：genome-scale CRISPR knockout (GeCKOv.2) ：28783722	NO				TMEM208	3	RencaHA：mouse Toronto KnockOut：32968282;CT26HA：mouse Toronto KnockOut：32968282;EMT6HA：mouse Toronto KnockOut：32968282	NO
									MLANA	2	4T1HA：mouse Toronto KnockOut：32968282;Lewis lung carcinoma：in vivo CRISPR-Cas9 screens targeting 936 chromatin regulators：33953401	YES				TMX2	3	D10 melanoma cells：genome-wide CRISPRCas9 knockout screens：35688159;HCT 116 colon carcinoma cells：CRISPR KO library targeting 10,676 genes：37732732;murine B16F10 melanoma cell line：genome-scale CRISPR-Cas9 screen：29301958	NO
									MLLT1	2	colorectal cancer cell HT-29：an immuno-oncology focused guide RNA (gRNA) gene knock-out：36669486;B16F10：Genome-wide screen targeting 19,150 mouse protein-coding genes：32001684	YES				TNIP1	3	EMT6HA：mouse Toronto KnockOut：32968282;RencaHA：mouse Toronto KnockOut：32968282;B16：genome-scale in vivo CRISPR screens：36151395	NO
									MRPS21	2	KrasG12D/Trp53−/− (KP) LUAD model：In Vivo CRISPR Screen targeting 524 epigenetic regulators and 173 control genes：31744829;B16 melanoma：in vivo CRISPR-Cas9 screens targeting 936 chromatin regulators：33953401	NO				TOMM70A	3	B16：genome-scale in vivo CRISPR screens：36151395;EMT6HA：mouse Toronto KnockOut：32968282;B16OVA：mouse Toronto KnockOut：32968282	NO
									MSL3	2	RencaHA：mouse Toronto KnockOut：32968282;CT26HA：mouse Toronto KnockOut：32968282	NO				TPR	3	HCT 116 colon carcinoma cells：CRISPR KO library targeting 10,676 genes：37732732;CT26HA：mouse Toronto KnockOut：32968282;RencaHA：mouse Toronto KnockOut：32968282	NO
									MTO1	2	NY-ESO-1+ Mel624 melanoma cells：genome-scale CRISPR knockout (GeCKOv.2) ：28783722;B16OVA：mouse Toronto KnockOut：32968282	NO				UBA6	3	HCT 116 colon carcinoma cells：CRISPR KO library targeting 10,676 genes：37732732;murine MC38 colon adenocarcinoma cells：genome-scale screen：33443027;murine B16F10 melanoma cell line：genome-scale CRISPR-Cas9 screen：29301958	NO
									MYF6	2	IFNGR1-deficient melanoma cells：genome-wide CRISPR-Cas9 knockout screen ：31303383;NY-ESO-1+ Mel624 melanoma cells：genome-scale CRISPR knockout (GeCKOv.2) ：28783722	NO				UBE2A	3	EMT6HA：mouse Toronto KnockOut：32968282;MC38：genome-scale in vivo CRISPR screens：36151395;murine B16F10 melanoma cell line：genome-scale CRISPR-Cas9 screen：29301958	NO
									MYH1	2	CT26HA：mouse Toronto KnockOut：32968282;MC38OVA：mouse Toronto KnockOut：32968282	NO				UBE2H	3	colorectal cancer cell HT-29：an immuno-oncology focused guide RNA (gRNA) gene knock-out：36669486;murine B16F10 melanoma cell line：genome-scale CRISPR-Cas9 screen：29301958;Lewis lung carcinoma：in vivo CRISPR-Cas9 screens targeting 936 chromatin regulators：33953401	YES
									NBAS	2	4T1HA：mouse Toronto KnockOut：32968282;EMT6HA：mouse Toronto KnockOut：32968282	NO				UBE4B	3	B16：genome-scale in vivo CRISPR screens：36151395;EMT6HA：mouse Toronto KnockOut：32968282;B16OVA：mouse Toronto KnockOut：32968282	NO
									NDC1	2	RencaHA：mouse Toronto KnockOut：32968282;CT26HA：mouse Toronto KnockOut：32968282	NO				UBIAD1	3	HCT 116 colon carcinoma cells：CRISPR KO library targeting 10,676 genes：37732732;RencaHA：mouse Toronto KnockOut：32968282;EMT6HA：mouse Toronto KnockOut：32968282	NO
									NDUFA10	2	NY-ESO-1+ Mel624 melanoma cells：genome-scale CRISPR knockout (GeCKOv.2) ：28783722;RencaHA：mouse Toronto KnockOut：32968282	NO				UFC1	3	EMT6HA：mouse Toronto KnockOut：32968282;CT26HA：mouse Toronto KnockOut：32968282;RencaHA：mouse Toronto KnockOut：32968282	NO
									NDUFA8	2	NY-ESO-1+ Mel624 melanoma cells：genome-scale CRISPR knockout (GeCKOv.2) ：28783722;RencaHA：mouse Toronto KnockOut：32968282	YES				UMPS	3	EMT6HA：mouse Toronto KnockOut：32968282;RencaHA：mouse Toronto KnockOut：32968282;B16：genome-scale in vivo CRISPR screens：36151395	NO
									NDUFAF5	2	CT26HA：mouse Toronto KnockOut：32968282;RencaHA：mouse Toronto KnockOut：32968282	NO				USP9X	3	colorectal cancer cell HT-29：an immuno-oncology focused guide RNA (gRNA) gene knock-out：36669486;EMT6HA：mouse Toronto KnockOut：32968282;RencaHA：mouse Toronto KnockOut：32968282	NO
									NDUFAF6	2	D10 melanoma cells：genome-wide CRISPRCas9 knockout screens：35688159;RencaHA：mouse Toronto KnockOut：32968282	YES				UXS1	3	CT26HA：mouse Toronto KnockOut：32968282;EMT6HA：mouse Toronto KnockOut：32968282;4T1HA：mouse Toronto KnockOut：32968282	NO
									NDUFB7	2	EMT6HA：mouse Toronto KnockOut：32968282;RencaHA：mouse Toronto KnockOut：32968282	YES				VPS13A	3	4T1HA：mouse Toronto KnockOut：32968282;RencaHA：mouse Toronto KnockOut：32968282;EMT6HA：mouse Toronto KnockOut：32968282	NO
									NDUFS6	2	D10 melanoma cells：genome-wide CRISPRCas9 knockout screens：35688159;RencaHA：mouse Toronto KnockOut：32968282	NO				VPS18	3	HCT 116 colon carcinoma cells：CRISPR KO library targeting 10,676 genes：37732732;CT26HA：mouse Toronto KnockOut：32968282;RencaHA：mouse Toronto KnockOut：32968282	NO
									NDUFS8	2	D10 melanoma cells：genome-wide CRISPRCas9 knockout screens：35688159;RencaHA：mouse Toronto KnockOut：32968282	NO				VPS45	3	HCT 116 colon carcinoma cells：CRISPR KO library targeting 10,676 genes：37732732;MC38：genome-scale in vivo CRISPR screens：36151395;KPC：genome-scale in vivo CRISPR screens：36151395	NO
									NDUFV1	2	CT26HA：mouse Toronto KnockOut：32968282;RencaHA：mouse Toronto KnockOut：32968282	YES				WDR7	3	D10 melanoma cells：genome-wide CRISPRCas9 knockout screens：35688159;EMT6HA：mouse Toronto KnockOut：32968282;RencaHA：mouse Toronto KnockOut：32968282	NO
									NDUFV2	2	NY-ESO-1+ Mel624 melanoma cells：genome-scale CRISPR knockout (GeCKOv.2) ：28783722;B16OVA：mouse Toronto KnockOut：32968282	NO				WRAP53	3	A375 melanoma cell line：genome-scale CRISPR activation (CRISPRa) screen：35338135;EMT6HA：mouse Toronto KnockOut：32968282;murine MC38 colon adenocarcinoma cells：genome-scale screen：33443027	NO
									NEK2	2	NY-ESO-1+ Mel624 melanoma cells：genome-scale CRISPR knockout (GeCKOv.2) ：28783722;EMT6HA：mouse Toronto KnockOut：32968282	NO				XPO7	3	HCT 116 colon carcinoma cells：CRISPR KO library targeting 10,676 genes：37732732;EMT6HA：mouse Toronto KnockOut：32968282;RencaHA：mouse Toronto KnockOut：32968282	NO
									NELFE	2	HCT 116 colon carcinoma cells：CRISPR KO library targeting 10,676 genes：37732732;HCT 116 colon carcinoma cells：CRISPRa library targeting 11,222 genes：37732732	NO				YAP1	3	4T1HA：mouse Toronto KnockOut：32968282;CT26HA：mouse Toronto KnockOut：32968282;EMT6HA：mouse Toronto KnockOut：32968282	NO
									NFIL3	2	NY-ESO-1+ Mel624 melanoma cells：genome-scale CRISPR knockout (GeCKOv.2) ：28783722;EMT6HA：mouse Toronto KnockOut：32968282	NO				YEATS4	3	A375 melanoma cell line：genome-scale CRISPR activation (CRISPRa) screen：35338135;Lewis lung carcinoma：in vivo CRISPR-Cas9 screens targeting 936 chromatin regulators：33953401;EMT6HA：mouse Toronto KnockOut：32968282	YES
									NHLRC4	2	MC38：genome-scale in vivo CRISPR screens：36151395;EMT6HA：mouse Toronto KnockOut：32968282	YES				YTHDF2	3	B16OVA：mouse Toronto KnockOut：32968282;B16 melanoma：in vivo CRISPR-Cas9 screens targeting 936 chromatin regulators：33953401;murine MC38 colon adenocarcinoma cells：genome-scale screen：33443027	YES
									NMT1	2	D10 melanoma cells：genome-wide CRISPRCas9 knockout screens：35688159;LLC：genome-scale in vivo CRISPR screens：36151395	NO				ZC3H3	3	RencaHA：mouse Toronto KnockOut：32968282;CT26HA：mouse Toronto KnockOut：32968282;B16OVA：mouse Toronto KnockOut：32968282	NO
									NONO	2	colorectal cancer cell HT-29：an immuno-oncology focused guide RNA (gRNA) gene knock-out：36669486;murine MC38 colon adenocarcinoma cells：genome-scale screen：33443027	NO				ZC3HAV1	3	EMT6HA：mouse Toronto KnockOut：32968282;CT26HA：mouse Toronto KnockOut：32968282;murine B16F10 melanoma cell line：CRISPR–Cas9 genome screen targeting 2,368 genes ：28723893	NO
									NOTCH3	2	EMT6HA：mouse Toronto KnockOut：32968282;murine MC38 colon adenocarcinoma cells：genome-scale screen：33443027	NO				ZNF281	3	HCT 116 colon carcinoma cells：CRISPR KO library targeting 10,676 genes：37732732;HCT 116 colon carcinoma cells：CRISPRa library targeting 11,222 genes：37732732;murine B16F10 melanoma cell line：genome-scale CRISPR-Cas9 screen：29301958	NO
									NRBP1	2	CT26HA：mouse Toronto KnockOut：32968282;B16 melanoma：in vivo CRISPR-Cas9 screens targeting 936 chromatin regulators：33953401	NO				ZNF827	3	A375 melanoma cell line：genome-scale CRISPR activation (CRISPRa) screen：35338135;HCT 116 colon carcinoma cells：CRISPRa library targeting 11,222 genes：37732732;murine B16F10 melanoma cell line：genome-scale CRISPR-Cas9 screen：29301958	NO
									NUDT21	2	MC38OVA：mouse Toronto KnockOut：32968282;EMT6HA：mouse Toronto KnockOut：32968282	NO				ACAD9	2	HCT 116 colon carcinoma cells：CRISPR KO library targeting 10,676 genes：37732732;MC38OVA：mouse Toronto KnockOut：32968282	NO
									NUP188	2	EMT6HA：mouse Toronto KnockOut：32968282;RencaHA：mouse Toronto KnockOut：32968282	YES				ACLY	2	HCT 116 colon carcinoma cells：CRISPR KO library targeting 10,676 genes：37732732;EMT6HA：mouse Toronto KnockOut：32968282	YES
									NUP214	2	NY-ESO-1+ Mel624 melanoma cells：genome-scale CRISPR knockout (GeCKOv.2) ：28783722;EMT6HA：mouse Toronto KnockOut：32968282	YES				ACSL3	2	HCT 116 colon carcinoma cells：CRISPRa library targeting 11,222 genes：37732732;Panc02：genome-scale in vivo CRISPR screens：36151395	NO
									NUP93	2	NY-ESO-1+ Mel624 melanoma cells：genome-scale CRISPR knockout (GeCKOv.2) ：28783722;CT26HA：mouse Toronto KnockOut：32968282	NO				ACTB	2	CT26HA：mouse Toronto KnockOut：32968282;RencaHA：mouse Toronto KnockOut：32968282	YES
									OR10H3	2	HCT 116 colon carcinoma cells：CRISPR KO library targeting 10,676 genes：37732732;RencaHA：mouse Toronto KnockOut：32968282	YES				ACTR3	2	EMT6HA：mouse Toronto KnockOut：32968282;murine B16F10 melanoma cell line：genome-scale CRISPR-Cas9 screen：29301958	NO
									OXSM	2	NY-ESO-1+ Mel624 melanoma cells：genome-scale CRISPR knockout (GeCKOv.2) ：28783722;HCT 116 colon carcinoma cells：CRISPR KO library targeting 10,676 genes：37732732	NO				ACTR6	2	D10 melanoma cells：genome-wide CRISPRCas9 knockout screens：35688159;EMT6HA：mouse Toronto KnockOut：32968282	YES
									PAN2	2	EMT6HA：mouse Toronto KnockOut：32968282;RencaHA：mouse Toronto KnockOut：32968282	NO				ACTR8	2	D10 melanoma cells：genome-wide CRISPRCas9 knockout screens：35688159;Lewis lung carcinoma：in vivo CRISPR-Cas9 screens targeting 936 chromatin regulators：33953401	NO
									PAPD5	2	EMT6HA：mouse Toronto KnockOut：32968282;RencaHA：mouse Toronto KnockOut：32968282	NO				ADAMTS12	2	colorectal cancer cell HT-29：an immuno-oncology focused guide RNA (gRNA) gene knock-out：36669486;A375 melanoma cell line：genome-scale CRISPR activation (CRISPRa) screen：35338135	NO
									PAPD7	2	4T1HA：mouse Toronto KnockOut：32968282;B16：genome-scale in vivo CRISPR screens：36151395	NO				ADAT2	2	HCT 116 colon carcinoma cells：CRISPR KO library targeting 10,676 genes：37732732;RencaHA：mouse Toronto KnockOut：32968282	NO
									PDAP1	2	CT26HA：mouse Toronto KnockOut：32968282;RencaHA：mouse Toronto KnockOut：32968282	NO				AHCY	2	D10 melanoma cells：genome-wide CRISPRCas9 knockout screens：35688159;murine MC38 colon adenocarcinoma cells：genome-scale screen：33443027	NO
									PDSS2	2	MC38OVA：mouse Toronto KnockOut：32968282;murine MC38 colon adenocarcinoma cells：genome-scale screen：33443027	NO				AIFM1	2	D10 melanoma cells：genome-wide CRISPRCas9 knockout screens：35688159;HCT 116 colon carcinoma cells：CRISPR KO library targeting 10,676 genes：37732732	NO
									PFN1	2	NY-ESO-1+ Mel624 melanoma cells：genome-scale CRISPR knockout (GeCKOv.2) ：28783722;EMT6HA：mouse Toronto KnockOut：32968282	NO				ALG3	2	RencaHA：mouse Toronto KnockOut：32968282;murine B16F10 melanoma cell line：genome-scale CRISPR-Cas9 screen：29301958	NO
									PHF1	2	EMT6HA：mouse Toronto KnockOut：32968282;B16 melanoma：in vivo CRISPR-Cas9 screens targeting 936 chromatin regulators：33953401	NO				ALG9	2	B16：genome-scale in vivo CRISPR screens：36151395;RencaHA：mouse Toronto KnockOut：32968282	NO
									PHF8	2	colorectal cancer cell HT-29：an immuno-oncology focused guide RNA (gRNA) gene knock-out：36669486;RencaHA：mouse Toronto KnockOut：32968282	NO				ALK	2	colorectal cancer cell HT-29：an immuno-oncology focused guide RNA (gRNA) gene knock-out：36669486;murine B16F10 melanoma cell line：genome-scale CRISPR-Cas9 screen：29301958	NO
									PIH1D1	2	HCT 116 colon carcinoma cells：CRISPR KO library targeting 10,676 genes：37732732;murine MC38 colon adenocarcinoma cells：genome-scale screen：33443027	NO				ALOX5	2	HCT 116 colon carcinoma cells：CRISPRa library targeting 11,222 genes：37732732;MC38OVA：mouse Toronto KnockOut：32968282	NO
									PIK3CA	2	MC38OVA：mouse Toronto KnockOut：32968282;EMT6HA：mouse Toronto KnockOut：32968282	NO				ANKRD34A	2	CT26HA：mouse Toronto KnockOut：32968282;B16：genome-scale in vivo CRISPR screens：36151395	YES
									PLIN4	2	D10 melanoma cells：genome-wide CRISPRCas9 knockout screens：35688159;NY-ESO-1+ Mel624 melanoma cells：genome-scale CRISPR knockout (GeCKOv.2) ：28783722	YES				API5	2	CT26HA：mouse Toronto KnockOut：32968282;RencaHA：mouse Toronto KnockOut：32968282	NO
									PMAIP1	2	RencaHA：mouse Toronto KnockOut：32968282;CT26HA：mouse Toronto KnockOut：32968282	NO				AR	2	colorectal cancer cell HT-29：an immuno-oncology focused guide RNA (gRNA) gene knock-out：36669486;murine B16F10 melanoma cell line：genome-scale CRISPR-Cas9 screen：29301958	NO
									PPP2R3C	2	murine MC38 colon adenocarcinoma cells：genome-scale screen：33443027;4T1HA：mouse Toronto KnockOut：32968282	NO				ARHGEF7	2	CT26HA：mouse Toronto KnockOut：32968282;RencaHA：mouse Toronto KnockOut：32968282	NO
									PPP2R4	2	NY-ESO-1+ Mel624 melanoma cells：genome-scale CRISPR knockout (GeCKOv.2) ：28783722;B16 melanoma：in vivo CRISPR-Cas9 screens targeting 936 chromatin regulators：33953401	YES				ARID1A	2	CRISPR-mediated genetically engineered mouse models (CRISPR-GEMMs) model of liver cancer：AAV-CRISPR targeting 49 tumor suppressor gene：32887696;murine B16F10 melanoma cell line：genome-scale CRISPR-Cas9 screen：29301958	NO
									PPP4C	2	RencaHA：mouse Toronto KnockOut：32968282;EMT6HA：mouse Toronto KnockOut：32968282	NO				ARID4B	2	HCT 116 colon carcinoma cells：CRISPR KO library targeting 10,676 genes：37732732;EMT6HA：mouse Toronto KnockOut：32968282	NO
									PPP6R3	2	CT26HA：mouse Toronto KnockOut：32968282;RencaHA：mouse Toronto KnockOut：32968282	NO				ARIH1	2	CT26HA：mouse Toronto KnockOut：32968282;EMT6HA：mouse Toronto KnockOut：32968282	NO
									PPRC1	2	NY-ESO-1+ Mel624 melanoma cells：genome-scale CRISPR knockout (GeCKOv.2) ：28783722;HCT 116 colon carcinoma cells：CRISPR KO library targeting 10,676 genes：37732732	NO				ARL14EP	2	EMT6HA：mouse Toronto KnockOut：32968282;CT26HA：mouse Toronto KnockOut：32968282	NO
									PRDX1	2	RencaHA：mouse Toronto KnockOut：32968282;CT26HA：mouse Toronto KnockOut：32968282	NO				ARMC7	2	D10 melanoma cells：genome-wide CRISPRCas9 knockout screens：35688159;EMT6HA：mouse Toronto KnockOut：32968282	NO
									PRKCSH	2	NY-ESO-1+ Mel624 melanoma cells：genome-scale CRISPR knockout (GeCKOv.2) ：28783722;EMT6HA：mouse Toronto KnockOut：32968282	NO				ARNT	2	D10 melanoma cells：genome-wide CRISPRCas9 knockout screens：35688159;A375 melanoma cell line：genome-scale CRISPR activation (CRISPRa) screen：35338135	NO
									PSMA6	2	NY-ESO-1+ Mel624 melanoma cells：genome-scale CRISPR knockout (GeCKOv.2) ：28783722;RencaHA：mouse Toronto KnockOut：32968282	NO				ARPC4	2	B16OVA：mouse Toronto KnockOut：32968282;EMT6HA：mouse Toronto KnockOut：32968282	NO
									PSMB5	2	CT26HA：mouse Toronto KnockOut：32968282;RencaHA：mouse Toronto KnockOut：32968282	NO				ASCC1	2	RencaHA：mouse Toronto KnockOut：32968282;EMT6HA：mouse Toronto KnockOut：32968282	NO
									PSME1	2	MC38：genome-scale in vivo CRISPR screens：36151395;LLC：genome-scale in vivo CRISPR screens：36151395	YES				ATAD1	2	RencaHA：mouse Toronto KnockOut：32968282;4T1HA：mouse Toronto KnockOut：32968282	NO
									PTEN	2	4T1HA：mouse Toronto KnockOut：32968282;EMT6HA：mouse Toronto KnockOut：32968282	NO				AZI2	2	EMT6HA：mouse Toronto KnockOut：32968282;murine MC38 colon adenocarcinoma cells：genome-scale screen：33443027	NO
									RAB40C	2	Lewis lung carcinoma：in vivo CRISPR-Cas9 screens targeting 936 chromatin regulators：33953401;B16 melanoma：in vivo CRISPR-Cas9 screens targeting 936 chromatin regulators：33953401	NO				B4GALT1	2	CT26HA：mouse Toronto KnockOut：32968282;B16：genome-scale in vivo CRISPR screens：36151395	NO
									RAD51	2	IFNGR1-deficient melanoma cells：genome-wide CRISPR-Cas9 knockout screen ：31303383;D10 melanoma cells：genome-wide CRISPRCas9 knockout screens：35688159	NO				BAG6	2	HCT 116 colon carcinoma cells：CRISPR KO library targeting 10,676 genes：37732732;RencaHA：mouse Toronto KnockOut：32968282	YES
									RAD54L2	2	colorectal cancer cell HT-29：an immuno-oncology focused guide RNA (gRNA) gene knock-out：36669486;colorectal cancer cell LS-411N：an immuno-oncology focused guide RNA (gRNA) gene knock-out：36669486	NO				BCAR1	2	A375 melanoma cell line：genome-scale CRISPR activation (CRISPRa) screen：35338135;B16OVA：mouse Toronto KnockOut：32968282	NO
									RBBP4	2	NY-ESO-1+ Mel624 melanoma cells：genome-scale CRISPR knockout (GeCKOv.2) ：28783722;RencaHA：mouse Toronto KnockOut：32968282	NO				BCLAF1	2	D10 melanoma cells：genome-wide CRISPRCas9 knockout screens：35688159;HCT 116 colon carcinoma cells：CRISPR KO library targeting 10,676 genes：37732732	NO
									RBM18	2	NY-ESO-1+ Mel624 melanoma cells：genome-scale CRISPR knockout (GeCKOv.2) ：28783722;RencaHA：mouse Toronto KnockOut：32968282	NO				BIRC6	2	HCT 116 colon carcinoma cells：CRISPR KO library targeting 10,676 genes：37732732;murine MC38 colon adenocarcinoma cells：genome-scale screen：33443027	NO
									RBM22	2	NY-ESO-1+ Mel624 melanoma cells：genome-scale CRISPR knockout (GeCKOv.2) ：28783722;4T1HA：mouse Toronto KnockOut：32968282	YES				BPTF	2	HCT 116 colon carcinoma cells：CRISPR KO library targeting 10,676 genes：37732732;murine B16F10 melanoma cell line：genome-scale CRISPR-Cas9 screen：29301958	NO
									RECQL4	2	colorectal cancer cell HT-29：an immuno-oncology focused guide RNA (gRNA) gene knock-out：36669486;KrasG12D/Trp53−/− (KP) LUAD model：In Vivo CRISPR Screen targeting 524 epigenetic regulators and 173 control genes：31744829	YES				BRD7	2	EMT6HA：mouse Toronto KnockOut：32968282;murine B16F10 melanoma cell line：genome-scale CRISPR-Cas9 screen：29301958	NO
									RELB	2	HCT 116 colon carcinoma cells：CRISPR KO library targeting 10,676 genes：37732732;CT26HA：mouse Toronto KnockOut：32968282	YES				BRD9	2	RencaHA：mouse Toronto KnockOut：32968282;B16 melanoma：in vivo CRISPR-Cas9 screens targeting 936 chromatin regulators：33953401	NO
									RFWD2	2	RencaHA：mouse Toronto KnockOut：32968282;4T1HA：mouse Toronto KnockOut：32968282	NO				BTAF1	2	A375 melanoma cell line：genome-scale CRISPR activation (CRISPRa) screen：35338135;HCT 116 colon carcinoma cells：CRISPR KO library targeting 10,676 genes：37732732	NO
									RGPD1	2	RencaHA：mouse Toronto KnockOut：32968282;4T1HA：mouse Toronto KnockOut：32968282	NO				C16orf52	2	murine B16F10 melanoma cell line：genome-scale CRISPR-Cas9 screen：29301958;murine MC38 colon adenocarcinoma cells：genome-scale screen：33443027	NO
									RGPD2	2	RencaHA：mouse Toronto KnockOut：32968282;4T1HA：mouse Toronto KnockOut：32968282	NO				C19orf43	2	D10 melanoma cells：genome-wide CRISPRCas9 knockout screens：35688159;EMT6HA：mouse Toronto KnockOut：32968282	NO
									RGPD3	2	RencaHA：mouse Toronto KnockOut：32968282;4T1HA：mouse Toronto KnockOut：32968282	NO				C1GALT1	2	MC38：genome-scale in vivo CRISPR screens：36151395;Renca：genome-scale in vivo CRISPR screens：36151395	YES
									RGPD4	2	RencaHA：mouse Toronto KnockOut：32968282;4T1HA：mouse Toronto KnockOut：32968282	NO				C1GALT1C1	2	Renca：genome-scale in vivo CRISPR screens：36151395;MC38：genome-scale in vivo CRISPR screens：36151395	NO
									RGPD5	2	RencaHA：mouse Toronto KnockOut：32968282;4T1HA：mouse Toronto KnockOut：32968282	NO				C1R	2	A375 melanoma cell line：genome-scale CRISPR activation (CRISPRa) screen：35338135;B16：genome-scale in vivo CRISPR screens：36151395	NO
									RGPD6	2	RencaHA：mouse Toronto KnockOut：32968282;4T1HA：mouse Toronto KnockOut：32968282	NO				CALCOCO2	2	HCT 116 colon carcinoma cells：CRISPR KO library targeting 10,676 genes：37732732;HCT 116 colon carcinoma cells：CRISPRa library targeting 11,222 genes：37732732	YES
									RGPD8	2	murine MC38 colon adenocarcinoma cells：genome-scale screen：33443027;EMT6HA：mouse Toronto KnockOut：32968282	NO				CAND1	2	murine MC38 colon adenocarcinoma cells：genome-scale screen：33443027;EMT6HA：mouse Toronto KnockOut：32968282	YES
									RHBDL1	2	colorectal cancer cell HT-29：an immuno-oncology focused guide RNA (gRNA) gene knock-out：36669486;colorectal cancer cell LS-411N：an immuno-oncology focused guide RNA (gRNA) gene knock-out：36669486	NO				CAPZB	2	a murine colon adenocarcinoma cell line MC38 expressing the melanoma antigen gp100 (MC38/gp100)：genome-wide CRISPR/Cas9-based screen：33589527;murine MC38 colon adenocarcinoma cells：genome-scale screen：33443027	NO
									RHEB	2	B16OVA：mouse Toronto KnockOut：32968282;EMT6HA：mouse Toronto KnockOut：32968282	NO				CARM1	2	CT26HA：mouse Toronto KnockOut：32968282;murine B16F10 melanoma cell line：genome-scale CRISPR-Cas9 screen：29301958	NO
									RHOT2	2	EMT6HA：mouse Toronto KnockOut：32968282;Lewis lung carcinoma：in vivo CRISPR-Cas9 screens targeting 936 chromatin regulators：33953401	NO				CBFB	2	colorectal cancer cell HT-29：an immuno-oncology focused guide RNA (gRNA) gene knock-out：36669486;LLC：genome-scale in vivo CRISPR screens：36151395	NO
									RING1	2	NY-ESO-1+ Mel624 melanoma cells：genome-scale CRISPR knockout (GeCKOv.2) ：28783722;LLC：genome-scale in vivo CRISPR screens：36151395	NO				CCDC134	2	B16：genome-scale in vivo CRISPR screens：36151395;murine B16F10 melanoma cell line：genome-scale CRISPR-Cas9 screen：29301958	NO
									RNF146	2	NY-ESO-1+ Mel624 melanoma cells：genome-scale CRISPR knockout (GeCKOv.2) ：28783722;colorectal cancer cell LS-411N：an immuno-oncology focused guide RNA (gRNA) gene knock-out：36669486	NO				CCIN	2	EMT6HA：mouse Toronto KnockOut：32968282;MC38：genome-scale in vivo CRISPR screens：36151395	NO
									RNF220	2	colorectal cancer cell HT-29：an immuno-oncology focused guide RNA (gRNA) gene knock-out：36669486;HCT 116 colon carcinoma cells：CRISPR KO library targeting 10,676 genes：37732732	NO				CCNE1	2	RencaHA：mouse Toronto KnockOut：32968282;CT26HA：mouse Toronto KnockOut：32968282	NO
									RNF41	2	NY-ESO-1+ Mel624 melanoma cells：genome-scale CRISPR knockout (GeCKOv.2) ：28783722;RencaHA：mouse Toronto KnockOut：32968282	NO				CCR4	2	A375 melanoma cell line：genome-scale CRISPR activation (CRISPRa) screen：35338135;BrafV600E mouse lung cancer model：CRISPR screen targeting 573 genes associated with immune cytolytic activity：37258521	NO
									RPAP2	2	NY-ESO-1+ Mel624 melanoma cells：genome-scale CRISPR knockout (GeCKOv.2) ：28783722;colorectal cancer cell HT-29：an immuno-oncology focused guide RNA (gRNA) gene knock-out：36669486	NO				CCS	2	murine B16F10 melanoma cell line：genome-scale CRISPR-Cas9 screen：29301958;EMT6HA：mouse Toronto KnockOut：32968282	NO
									RPL10A	2	NY-ESO-1+ Mel624 melanoma cells：genome-scale CRISPR knockout (GeCKOv.2) ：28783722;colorectal cancer cell HT-29：an immuno-oncology focused guide RNA (gRNA) gene knock-out：36669486	NO				CCZ1	2	EMT6HA：mouse Toronto KnockOut：32968282;4T1HA：mouse Toronto KnockOut：32968282	NO
									RPL13	2	EMT6HA：mouse Toronto KnockOut：32968282;CT26HA：mouse Toronto KnockOut：32968282	NO				CCZ1B	2	EMT6HA：mouse Toronto KnockOut：32968282;4T1HA：mouse Toronto KnockOut：32968282	YES
									RPL3L	2	NY-ESO-1+ Mel624 melanoma cells：genome-scale CRISPR knockout (GeCKOv.2) ：28783722;RencaHA：mouse Toronto KnockOut：32968282	NO				CD36	2	A375 melanoma cell line：genome-scale CRISPR activation (CRISPRa) screen：35338135;murine B16F10 melanoma cell line：genome-scale CRISPR-Cas9 screen：29301958	NO
									RPL7L1	2	NY-ESO-1+ Mel624 melanoma cells：genome-scale CRISPR knockout (GeCKOv.2) ：28783722;colorectal cancer cell HT-29：an immuno-oncology focused guide RNA (gRNA) gene knock-out：36669486	NO				CD44	2	HCT 116 colon carcinoma cells：CRISPR KO library targeting 10,676 genes：37732732;murine B16F10 melanoma cell line：genome-scale CRISPR-Cas9 screen：29301958	NO
									RPL8	2	NY-ESO-1+ Mel624 melanoma cells：genome-scale CRISPR knockout (GeCKOv.2) ：28783722;EMT6HA：mouse Toronto KnockOut：32968282	YES				CD47	2	murine B16F10 melanoma cell line：CRISPR–Cas9 genome screen targeting 2,368 genes ：28723893;B16：genome-scale in vivo CRISPR screens：36151395	NO
									RPS10	2	colorectal cancer cell HT-29：an immuno-oncology focused guide RNA (gRNA) gene knock-out：36669486;CRISPR-mediated genetically engineered mouse models (CRISPR-GEMMs) model of liver cancer：AAV-CRISPR targeting 49 tumor suppressor gene：32887696	NO				CDC37	2	a murine colon adenocarcinoma cell line MC38 expressing the melanoma antigen gp100 (MC38/gp100)：genome-wide CRISPR/Cas9-based screen：33589527;4T1HA：mouse Toronto KnockOut：32968282	NO
									RPS11	2	NY-ESO-1+ Mel624 melanoma cells：genome-scale CRISPR knockout (GeCKOv.2) ：28783722;colorectal cancer cell HT-29：an immuno-oncology focused guide RNA (gRNA) gene knock-out：36669486	NO				CDK10	2	A375 melanoma cell line：genome-scale CRISPR activation (CRISPRa) screen：35338135;murine MC38 colon adenocarcinoma cells：genome-scale screen：33443027	NO
									RPS19	2	NY-ESO-1+ Mel624 melanoma cells：genome-scale CRISPR knockout (GeCKOv.2) ：28783722;EMT6HA：mouse Toronto KnockOut：32968282	NO				CDKN2AIP	2	EMT6HA：mouse Toronto KnockOut：32968282;RencaHA：mouse Toronto KnockOut：32968282	NO
									RPS2	2	NY-ESO-1+ Mel624 melanoma cells：genome-scale CRISPR knockout (GeCKOv.2) ：28783722;MC38OVA：mouse Toronto KnockOut：32968282	NO				CDYL	2	A375 melanoma cell line：genome-scale CRISPR activation (CRISPRa) screen：35338135;B16 melanoma：in vivo CRISPR-Cas9 screens targeting 936 chromatin regulators：33953401	NO
									RPS29	2	HCT 116 colon carcinoma cells：CRISPR KO library targeting 10,676 genes：37732732;HCT 116 colon carcinoma cells：CRISPRa library targeting 11,222 genes：37732732	NO				CEBPB	2	EMT6HA：mouse Toronto KnockOut：32968282;CT26HA：mouse Toronto KnockOut：32968282	NO
									RPS6KA3	2	HCT 116 colon carcinoma cells：CRISPR KO library targeting 10,676 genes：37732732;murine B16F10 melanoma cell line：CRISPR–Cas9 genome screen targeting 2,368 genes ：28723893	NO				CEBPG	2	EMT6HA：mouse Toronto KnockOut：32968282;murine B16F10 melanoma cell line：CRISPR–Cas9 genome screen targeting 2,368 genes ：28723893	NO
									RPS6KB1	2	EMT6HA：mouse Toronto KnockOut：32968282;CT26HA：mouse Toronto KnockOut：32968282	NO				CENPI	2	D10 melanoma cells：genome-wide CRISPRCas9 knockout screens：35688159;CT26HA：mouse Toronto KnockOut：32968282	NO
									RRAGC	2	murine B16F10 melanoma cell line：CRISPR–Cas9 genome screen targeting 2,368 genes ：28723893;B16 melanoma：in vivo CRISPR-Cas9 screens targeting 936 chromatin regulators：33953401	NO				CENPM	2	a murine colon adenocarcinoma cell line MC38 expressing the melanoma antigen gp100 (MC38/gp100)：genome-wide CRISPR/Cas9-based screen：33589527;CT26HA：mouse Toronto KnockOut：32968282	NO
									SAFB	2	MC38：genome-scale in vivo CRISPR screens：36151395;EMT6HA：mouse Toronto KnockOut：32968282	NO				CHD7	2	HCT 116 colon carcinoma cells：CRISPR KO library targeting 10,676 genes：37732732;HCT 116 colon carcinoma cells：CRISPRa library targeting 11,222 genes：37732732	NO
									SCAF8	2	NY-ESO-1+ Mel624 melanoma cells：genome-scale CRISPR knockout (GeCKOv.2) ：28783722;colorectal cancer cell HT-29：an immuno-oncology focused guide RNA (gRNA) gene knock-out：36669486	NO				CHMP4B	2	HCT 116 colon carcinoma cells：CRISPR KO library targeting 10,676 genes：37732732;CT26HA：mouse Toronto KnockOut：32968282	NO
									SDHA	2	RencaHA：mouse Toronto KnockOut：32968282;murine MC38 colon adenocarcinoma cells：genome-scale screen：33443027	NO				CHMP7	2	EMT6HA：mouse Toronto KnockOut：32968282;CT26HA：mouse Toronto KnockOut：32968282	NO
									SEC31A	2	NY-ESO-1+ Mel624 melanoma cells：genome-scale CRISPR knockout (GeCKOv.2) ：28783722;B16OVA：mouse Toronto KnockOut：32968282	NO				CHORDC1	2	B16：genome-scale in vivo CRISPR screens：36151395;EMT6HA：mouse Toronto KnockOut：32968282	NO
									SEMA6B	2	EMT6HA：mouse Toronto KnockOut：32968282;CT26HA：mouse Toronto KnockOut：32968282	NO				CHP1	2	CT26HA：mouse Toronto KnockOut：32968282;EMT6HA：mouse Toronto KnockOut：32968282	NO
									SERAC1	2	CT26HA：mouse Toronto KnockOut：32968282;RencaHA：mouse Toronto KnockOut：32968282	NO				CHTF8	2	CT26HA：mouse Toronto KnockOut：32968282;murine B16F10 melanoma cell line：genome-scale CRISPR-Cas9 screen：29301958	NO
									SHFM1	2	HCT 116 colon carcinoma cells：CRISPRa library targeting 11,222 genes：37732732;KrasG12D/Trp53−/− (KP) LUAD model：In Vivo CRISPR Screen targeting 524 epigenetic regulators and 173 control genes：31744829	NO				CKS1B	2	D10 melanoma cells：genome-wide CRISPRCas9 knockout screens：35688159;murine B16F10 melanoma cell line：genome-scale CRISPR-Cas9 screen：29301958	NO
									SIRT1	2	NY-ESO-1+ Mel624 melanoma cells：genome-scale CRISPR knockout (GeCKOv.2) ：28783722;HCT 116 colon carcinoma cells：CRISPRa library targeting 11,222 genes：37732732	YES				CMTR1	2	HCT 116 colon carcinoma cells：CRISPR KO library targeting 10,676 genes：37732732;EMT6HA：mouse Toronto KnockOut：32968282	NO
									SLC24A4	2	CT26HA：mouse Toronto KnockOut：32968282;B16OVA：mouse Toronto KnockOut：32968282	NO				CMTR2	2	EMT6HA：mouse Toronto KnockOut：32968282;RencaHA：mouse Toronto KnockOut：32968282	NO
									SLC25A20	2	colorectal cancer cell HT-29：an immuno-oncology focused guide RNA (gRNA) gene knock-out：36669486;RencaHA：mouse Toronto KnockOut：32968282	YES				CNOT3	2	EMT6HA：mouse Toronto KnockOut：32968282;murine MC38 colon adenocarcinoma cells：genome-scale screen：33443027	NO
									SLC25A3	2	CT26HA：mouse Toronto KnockOut：32968282;RencaHA：mouse Toronto KnockOut：32968282	YES				CNOT8	2	murine B16F10 melanoma cell line：genome-scale CRISPR-Cas9 screen：29301958;RencaHA：mouse Toronto KnockOut：32968282	NO
									SLC25A32	2	NY-ESO-1+ Mel624 melanoma cells：genome-scale CRISPR knockout (GeCKOv.2) ：28783722;RencaHA：mouse Toronto KnockOut：32968282	YES				COG2	2	HCT 116 colon carcinoma cells：CRISPR KO library targeting 10,676 genes：37732732;EMT6HA：mouse Toronto KnockOut：32968282	NO
									SLC25A51	2	IFNGR1-deficient melanoma cells：genome-wide CRISPR-Cas9 knockout screen ：31303383;D10 melanoma cells：genome-wide CRISPRCas9 knockout screens：35688159	NO				COG4	2	D10 melanoma cells：genome-wide CRISPRCas9 knockout screens：35688159;HCT 116 colon carcinoma cells：CRISPR KO library targeting 10,676 genes：37732732	NO
									SLC30A1	2	HCT 116 colon carcinoma cells：CRISPR KO library targeting 10,676 genes：37732732;murine MC38 colon adenocarcinoma cells：genome-scale screen：33443027	NO				COG5	2	HCT 116 colon carcinoma cells：CRISPR KO library targeting 10,676 genes：37732732;B16：genome-scale in vivo CRISPR screens：36151395	NO
									SLC35B2	2	murine MC38 colon adenocarcinoma cells：genome-scale screen：33443027;LLC：genome-scale in vivo CRISPR screens：36151395	NO				COMMD4	2	D10 melanoma cells：genome-wide CRISPRCas9 knockout screens：35688159;A375 melanoma cell line：genome-scale CRISPR activation (CRISPRa) screen：35338135	NO
									SLC39A9	2	CT26HA：mouse Toronto KnockOut：32968282;EMT6HA：mouse Toronto KnockOut：32968282	NO				COPB2	2	HCT 116 colon carcinoma cells：CRISPR KO library targeting 10,676 genes：37732732;RencaHA：mouse Toronto KnockOut：32968282	NO
									SMS	2	colorectal cancer cell LS-411N：an immuno-oncology focused guide RNA (gRNA) gene knock-out：36669486;Lewis lung carcinoma：in vivo CRISPR-Cas9 screens targeting 936 chromatin regulators：33953401	NO				COPS4	2	D10 melanoma cells：genome-wide CRISPRCas9 knockout screens：35688159;EMT6HA：mouse Toronto KnockOut：32968282	NO
									SNAPC3	2	CT26HA：mouse Toronto KnockOut：32968282;EMT6HA：mouse Toronto KnockOut：32968282	NO				COQ2	2	HCT 116 colon carcinoma cells：CRISPR KO library targeting 10,676 genes：37732732;murine MC38 colon adenocarcinoma cells：genome-scale screen：33443027	NO
									SOD2	2	Patient derived melanoma cell lines：CRISPR screen targeting 248 genes：33649592;EMT6HA：mouse Toronto KnockOut：32968282	NO				COQ3	2	BrafV600E mouse lung cancer model：CRISPR screen targeting 573 genes associated with immune cytolytic activity：37258521;murine MC38 colon adenocarcinoma cells：genome-scale screen：33443027	NO
									SOX4	2	NY-ESO-1+ Mel624 melanoma cells：genome-scale CRISPR knockout (GeCKOv.2) ：28783722;EMT6HA：mouse Toronto KnockOut：32968282	NO				COX14	2	A375 melanoma cell line：genome-scale CRISPR activation (CRISPRa) screen：35338135;B16：genome-scale in vivo CRISPR screens：36151395	NO
									SOX8	2	D10 melanoma cells：genome-wide CRISPRCas9 knockout screens：35688159;HCT 116 colon carcinoma cells：CRISPR KO library targeting 10,676 genes：37732732	YES				COX18	2	MC38OVA：mouse Toronto KnockOut：32968282;murine MC38 colon adenocarcinoma cells：genome-scale screen：33443027	NO
									SP3	2	CT26HA：mouse Toronto KnockOut：32968282;RencaHA：mouse Toronto KnockOut：32968282	NO				COX6B1	2	MC38OVA：mouse Toronto KnockOut：32968282;murine MC38 colon adenocarcinoma cells：genome-scale screen：33443027	YES
									SPEN	2	HCT 116 colon carcinoma cells：CRISPR KO library targeting 10,676 genes：37732732;4T1HA：mouse Toronto KnockOut：32968282	NO				CRKL	2	murine B16F10 melanoma cell line：genome-scale CRISPR-Cas9 screen：29301958;CT26HA：mouse Toronto KnockOut：32968282	NO
									SPPL3	2	NY-ESO-1+ Mel624 melanoma cells：genome-scale CRISPR knockout (GeCKOv.2) ：28783722;B16OVA：mouse Toronto KnockOut：32968282	NO				CS	2	HCT 116 colon carcinoma cells：CRISPR KO library targeting 10,676 genes：37732732;CT26HA：mouse Toronto KnockOut：32968282	YES
									STYXL1	2	NY-ESO-1+ Mel624 melanoma cells：genome-scale CRISPR knockout (GeCKOv.2) ：28783722;B16 melanoma：in vivo CRISPR-Cas9 screens targeting 936 chromatin regulators：33953401	NO				CUL2	2	colorectal cancer cell HT-29：an immuno-oncology focused guide RNA (gRNA) gene knock-out：36669486;RencaHA：mouse Toronto KnockOut：32968282	NO
									SUPT16H	2	colorectal cancer cell HT-29：an immuno-oncology focused guide RNA (gRNA) gene knock-out：36669486;B16 melanoma：in vivo CRISPR-Cas9 screens targeting 936 chromatin regulators：33953401	YES				CUL3	2	RencaHA：mouse Toronto KnockOut：32968282;Lewis lung carcinoma：in vivo CRISPR-Cas9 screens targeting 936 chromatin regulators：33953401	NO
									SUPV3L1	2	HCT 116 colon carcinoma cells：CRISPR KO library targeting 10,676 genes：37732732;MC38OVA：mouse Toronto KnockOut：32968282	YES				CXorf56	2	CT26HA：mouse Toronto KnockOut：32968282;murine B16F10 melanoma cell line：genome-scale CRISPR-Cas9 screen：29301958	NO
									SUV39H1	2	CT26HA：mouse Toronto KnockOut：32968282;EMT6HA：mouse Toronto KnockOut：32968282	NO				CYFIP1	2	MC38：genome-scale in vivo CRISPR screens：36151395;EMT6HA：mouse Toronto KnockOut：32968282	NO
									SYNGR3	2	NY-ESO-1+ Mel624 melanoma cells：genome-scale CRISPR knockout (GeCKOv.2) ：28783722;KrasG12D/Trp53−/− (KP) LUAD model：In Vivo CRISPR Screen targeting 524 epigenetic regulators and 173 control genes：31744829	NO				DAPK3	2	murine MC38 colon adenocarcinoma cells：genome-scale screen：33443027;MC38：genome-scale in vivo CRISPR screens：36151395	NO
									TAF8	2	HCT 116 colon carcinoma cells：CRISPR KO library targeting 10,676 genes：37732732;LLC：genome-scale in vivo CRISPR screens：36151395	NO				DAXX	2	Lewis lung carcinoma：in vivo CRISPR-Cas9 screens targeting 936 chromatin regulators：33953401;B16OVA：mouse Toronto KnockOut：32968282	YES
									TAOK1	2	NY-ESO-1+ Mel624 melanoma cells：genome-scale CRISPR knockout (GeCKOv.2) ：28783722;MC38OVA：mouse Toronto KnockOut：32968282	NO				DCAF7	2	EMT6HA：mouse Toronto KnockOut：32968282;RencaHA：mouse Toronto KnockOut：32968282	NO
									TAPBPL	2	RencaHA：mouse Toronto KnockOut：32968282;EMT6HA：mouse Toronto KnockOut：32968282	NO				DDI2	2	murine B16F10 melanoma cell line：genome-scale CRISPR-Cas9 screen：29301958;EMT6HA：mouse Toronto KnockOut：32968282	NO
									TATDN2	2	CT26HA：mouse Toronto KnockOut：32968282;RencaHA：mouse Toronto KnockOut：32968282	NO				DDX23	2	colorectal cancer cell HT-29：an immuno-oncology focused guide RNA (gRNA) gene knock-out：36669486;HCT 116 colon carcinoma cells：CRISPR KO library targeting 10,676 genes：37732732	NO
									TBPL1	2	4T1HA：mouse Toronto KnockOut：32968282;B16OVA：mouse Toronto KnockOut：32968282	NO				DDX39B	2	D10 melanoma cells：genome-wide CRISPRCas9 knockout screens：35688159;HCT 116 colon carcinoma cells：CRISPR KO library targeting 10,676 genes：37732732	NO
									TCF23	2	EMT6HA：mouse Toronto KnockOut：32968282;4T1HA：mouse Toronto KnockOut：32968282	NO				DEPDC5	2	HCT 116 colon carcinoma cells：CRISPR KO library targeting 10,676 genes：37732732;EMT6HA：mouse Toronto KnockOut：32968282	NO
									TCP11	2	NY-ESO-1+ Mel624 melanoma cells：genome-scale CRISPR knockout (GeCKOv.2) ：28783722;colorectal cancer cell HT-29：an immuno-oncology focused guide RNA (gRNA) gene knock-out：36669486	NO				DHPS	2	D10 melanoma cells：genome-wide CRISPRCas9 knockout screens：35688159;murine MC38 colon adenocarcinoma cells：genome-scale screen：33443027	NO
									TFRC	2	colorectal cancer cell HT-29：an immuno-oncology focused guide RNA (gRNA) gene knock-out：36669486;Patient derived melanoma cell lines：CRISPR screen targeting 248 genes：33649592	NO				DHRSX	2	HCT 116 colon carcinoma cells：CRISPR KO library targeting 10,676 genes：37732732;HCT 116 colon carcinoma cells：CRISPRa library targeting 11,222 genes：37732732	NO
									TGFB1	2	colorectal cancer cell LS-411N：an immuno-oncology focused guide RNA (gRNA) gene knock-out：36669486;EMT6HA：mouse Toronto KnockOut：32968282	YES				DHX36	2	HCT 116 colon carcinoma cells：CRISPR KO library targeting 10,676 genes：37732732;EMT6HA：mouse Toronto KnockOut：32968282	NO
									TGIF1	2	4T1HA：mouse Toronto KnockOut：32968282;CT26HA：mouse Toronto KnockOut：32968282	NO				DIMT1	2	D10 melanoma cells：genome-wide CRISPRCas9 knockout screens：35688159;4T1HA：mouse Toronto KnockOut：32968282	NO
									THOC6	2	colorectal cancer cell HT-29：an immuno-oncology focused guide RNA (gRNA) gene knock-out：36669486;4T1HA：mouse Toronto KnockOut：32968282	NO				DIS3	2	Renca：genome-scale in vivo CRISPR screens：36151395;EMT6HA：mouse Toronto KnockOut：32968282	NO
									TMED2	2	EMT6HA：mouse Toronto KnockOut：32968282;murine MC38 colon adenocarcinoma cells：genome-scale screen：33443027	YES				DLD	2	HCT 116 colon carcinoma cells：CRISPR KO library targeting 10,676 genes：37732732;CT26HA：mouse Toronto KnockOut：32968282	NO
									TMEM181	2	HCT 116 colon carcinoma cells：CRISPR KO library targeting 10,676 genes：37732732;EMT6HA：mouse Toronto KnockOut：32968282	YES				DLG5	2	HCT 116 colon carcinoma cells：CRISPR KO library targeting 10,676 genes：37732732;B16：genome-scale in vivo CRISPR screens：36151395	NO
									TNPO1	2	NY-ESO-1+ Mel624 melanoma cells：genome-scale CRISPR knockout (GeCKOv.2) ：28783722;EMT6HA：mouse Toronto KnockOut：32968282	NO				DNAJC2	2	RencaHA：mouse Toronto KnockOut：32968282;CT26HA：mouse Toronto KnockOut：32968282	NO
									TRAF1	2	HCT 116 colon carcinoma cells：CRISPR KO library targeting 10,676 genes：37732732;HCT 116 colon carcinoma cells：CRISPRa library targeting 11,222 genes：37732732	NO				DNAJC9	2	Patient derived melanoma cell lines：CRISPR screen targeting 248 genes：33649592;EMT6HA：mouse Toronto KnockOut：32968282	NO
									TRAFD1	2	LLC：genome-scale in vivo CRISPR screens：36151395;CT26HA：mouse Toronto KnockOut：32968282	YES				DNMT3B	2	HCT 116 colon carcinoma cells：CRISPRa library targeting 11,222 genes：37732732;KrasG12D/Trp53−/− (KP) LUAD model：In Vivo CRISPR Screen targeting 524 epigenetic regulators and 173 control genes：31744829	NO
									TSC2	2	NY-ESO-1+ Mel624 melanoma cells：genome-scale CRISPR knockout (GeCKOv.2) ：28783722;colorectal cancer cell HT-29：an immuno-oncology focused guide RNA (gRNA) gene knock-out：36669486	NO				DOLK	2	D10 melanoma cells：genome-wide CRISPRCas9 knockout screens：35688159;HCT 116 colon carcinoma cells：CRISPR KO library targeting 10,676 genes：37732732	NO
									TUBA1C	2	NY-ESO-1+ Mel624 melanoma cells：genome-scale CRISPR knockout (GeCKOv.2) ：28783722;colorectal cancer cell HT-29：an immuno-oncology focused guide RNA (gRNA) gene knock-out：36669486	NO				DPH2	2	HCT 116 colon carcinoma cells：CRISPR KO library targeting 10,676 genes：37732732;LLC：genome-scale in vivo CRISPR screens：36151395	NO
									TWISTNB	2	CT26HA：mouse Toronto KnockOut：32968282;RencaHA：mouse Toronto KnockOut：32968282	NO				DPH6	2	HCT 116 colon carcinoma cells：CRISPR KO library targeting 10,676 genes：37732732;murine MC38 colon adenocarcinoma cells：genome-scale screen：33443027	NO
									TXNRD2	2	colorectal cancer cell HT-29：an immuno-oncology focused guide RNA (gRNA) gene knock-out：36669486;colorectal cancer cell LS-411N：an immuno-oncology focused guide RNA (gRNA) gene knock-out：36669486	NO				DPM3	2	A375 melanoma cell line：genome-scale CRISPR activation (CRISPRa) screen：35338135;RencaHA：mouse Toronto KnockOut：32968282	NO
									TYROBP	2	NY-ESO-1+ Mel624 melanoma cells：genome-scale CRISPR knockout (GeCKOv.2) ：28783722;Patient derived melanoma cell lines：CRISPR screen targeting 248 genes：33649592	YES				DUT	2	A375 melanoma cell line：genome-scale CRISPR activation (CRISPRa) screen：35338135;CT26HA：mouse Toronto KnockOut：32968282	NO
									UBA52	2	D10 melanoma cells：genome-wide CRISPRCas9 knockout screens：35688159;colorectal cancer cell HT-29：an immuno-oncology focused guide RNA (gRNA) gene knock-out：36669486	YES				E2F3	2	RencaHA：mouse Toronto KnockOut：32968282;4T1HA：mouse Toronto KnockOut：32968282	NO
									UBE2R2	2	colorectal cancer cell HT-29：an immuno-oncology focused guide RNA (gRNA) gene knock-out：36669486;colorectal cancer cell LS-411N：an immuno-oncology focused guide RNA (gRNA) gene knock-out：36669486	NO				EDC4	2	EMT6HA：mouse Toronto KnockOut：32968282;4T1HA：mouse Toronto KnockOut：32968282	NO
									UBE2S	2	murine MC38 colon adenocarcinoma cells：genome-scale screen：33443027;EMT6HA：mouse Toronto KnockOut：32968282	NO				EFTUD2	2	HCT 116 colon carcinoma cells：CRISPR KO library targeting 10,676 genes：37732732;RencaHA：mouse Toronto KnockOut：32968282	YES
									UPF2	2	NY-ESO-1+ Mel624 melanoma cells：genome-scale CRISPR knockout (GeCKOv.2) ：28783722;HCT 116 colon carcinoma cells：CRISPR KO library targeting 10,676 genes：37732732	YES				EGLN1	2	EMT6HA：mouse Toronto KnockOut：32968282;B16：genome-scale in vivo CRISPR screens：36151395	NO
									USP10	2	B16OVA：mouse Toronto KnockOut：32968282;B16：genome-scale in vivo CRISPR screens：36151395	NO				EIF2B4	2	EMT6HA：mouse Toronto KnockOut：32968282;4T1HA：mouse Toronto KnockOut：32968282	NO
									USP7	2	HCT 116 colon carcinoma cells：CRISPR KO library targeting 10,676 genes：37732732;MC38：genome-scale in vivo CRISPR screens：36151395	NO				EIF4ENIF1	2	HCT 116 colon carcinoma cells：CRISPR KO library targeting 10,676 genes：37732732;RencaHA：mouse Toronto KnockOut：32968282	NO
									USP9X	2	D10 melanoma cells：genome-wide CRISPRCas9 knockout screens：35688159;CT26HA：mouse Toronto KnockOut：32968282	NO				ELAC2	2	CT26HA：mouse Toronto KnockOut：32968282;murine MC38 colon adenocarcinoma cells：genome-scale screen：33443027	NO
									VCAM1	2	Lewis lung carcinoma：in vivo CRISPR-Cas9 screens targeting 936 chromatin regulators：33953401;EMT6HA：mouse Toronto KnockOut：32968282	NO				ELAVL1	2	CT26HA：mouse Toronto KnockOut：32968282;B16：genome-scale in vivo CRISPR screens：36151395	NO
									VPS72	2	B16 melanoma：in vivo CRISPR-Cas9 screens targeting 936 chromatin regulators：33953401;4T1HA：mouse Toronto KnockOut：32968282	NO				ELMO2	2	CT26HA：mouse Toronto KnockOut：32968282;murine B16F10 melanoma cell line：genome-scale CRISPR-Cas9 screen：29301958	NO
									VRK1	2	NY-ESO-1+ Mel624 melanoma cells：genome-scale CRISPR knockout (GeCKOv.2) ：28783722;Lewis lung carcinoma：in vivo CRISPR-Cas9 screens targeting 936 chromatin regulators：33953401	NO				ELOVL1	2	CT26HA：mouse Toronto KnockOut：32968282;EMT6HA：mouse Toronto KnockOut：32968282	YES
									WAC	2	NY-ESO-1+ Mel624 melanoma cells：genome-scale CRISPR knockout (GeCKOv.2) ：28783722;colorectal cancer cell LS-411N：an immuno-oncology focused guide RNA (gRNA) gene knock-out：36669486	NO				EMC7	2	HCT 116 colon carcinoma cells：CRISPR KO library targeting 10,676 genes：37732732;CT26HA：mouse Toronto KnockOut：32968282	NO
									WDR33	2	colorectal cancer cell HT-29：an immuno-oncology focused guide RNA (gRNA) gene knock-out：36669486;colorectal cancer cell LS-411N：an immuno-oncology focused guide RNA (gRNA) gene knock-out：36669486	NO				ERCC2	2	D10 melanoma cells：genome-wide CRISPRCas9 knockout screens：35688159;HCT 116 colon carcinoma cells：CRISPR KO library targeting 10,676 genes：37732732	NO
									WDR55	2	HCT 116 colon carcinoma cells：CRISPR KO library targeting 10,676 genes：37732732;MC38OVA：mouse Toronto KnockOut：32968282	YES				ERCC3	2	D10 melanoma cells：genome-wide CRISPRCas9 knockout screens：35688159;murine MC38 colon adenocarcinoma cells：genome-scale screen：33443027	NO
									WDR59	2	RencaHA：mouse Toronto KnockOut：32968282;EMT6HA：mouse Toronto KnockOut：32968282	NO				EXOC5	2	EMT6HA：mouse Toronto KnockOut：32968282;B16：genome-scale in vivo CRISPR screens：36151395	NO
									WDR83	2	EMT6HA：mouse Toronto KnockOut：32968282;murine MC38 colon adenocarcinoma cells：genome-scale screen：33443027	NO				EXOC7	2	MC38：genome-scale in vivo CRISPR screens：36151395;murine B16F10 melanoma cell line：genome-scale CRISPR-Cas9 screen：29301958	NO
									WNK1	2	colorectal cancer cell HT-29：an immuno-oncology focused guide RNA (gRNA) gene knock-out：36669486;B16OVA：mouse Toronto KnockOut：32968282	YES				EXOSC2	2	D10 melanoma cells：genome-wide CRISPRCas9 knockout screens：35688159;Lewis lung carcinoma：in vivo CRISPR-Cas9 screens targeting 936 chromatin regulators：33953401	NO
									WWP1	2	B16 melanoma：in vivo CRISPR-Cas9 screens targeting 936 chromatin regulators：33953401;EMT6HA：mouse Toronto KnockOut：32968282	NO				EXOSC7	2	BrafV600E mouse lung cancer model：CRISPR screen targeting 573 genes associated with immune cytolytic activity：37258521;CT26HA：mouse Toronto KnockOut：32968282	NO
									YTHDC1	2	EMT6HA：mouse Toronto KnockOut：32968282;CT26HA：mouse Toronto KnockOut：32968282	NO				EZH2	2	B16 melanoma：in vivo CRISPR-Cas9 screens targeting 936 chromatin regulators：33953401;MC38：genome-scale in vivo CRISPR screens：36151395	NO
									ZBTB22	2	HCT 116 colon carcinoma cells：CRISPR KO library targeting 10,676 genes：37732732;HCT 116 colon carcinoma cells：CRISPRa library targeting 11,222 genes：37732732	NO				FAM122A	2	D10 melanoma cells：genome-wide CRISPRCas9 knockout screens：35688159;CT26HA：mouse Toronto KnockOut：32968282	NO
									ZBTB7A	2	CT26HA：mouse Toronto KnockOut：32968282;EMT6HA：mouse Toronto KnockOut：32968282	YES				FARS2	2	HCT 116 colon carcinoma cells：CRISPR KO library targeting 10,676 genes：37732732;murine MC38 colon adenocarcinoma cells：genome-scale screen：33443027	NO
									ZEB2	2	EMT6HA：mouse Toronto KnockOut：32968282;Lewis lung carcinoma：in vivo CRISPR-Cas9 screens targeting 936 chromatin regulators：33953401	NO				FBXL18	2	D10 melanoma cells：genome-wide CRISPRCas9 knockout screens：35688159;HCT 116 colon carcinoma cells：CRISPR KO library targeting 10,676 genes：37732732	YES
									ZMYND8	2	D10 melanoma cells：genome-wide CRISPRCas9 knockout screens：35688159;NY-ESO-1+ Mel624 melanoma cells：genome-scale CRISPR knockout (GeCKOv.2) ：28783722	NO				FBXO11	2	HCT 116 colon carcinoma cells：CRISPR KO library targeting 10,676 genes：37732732;HCT 116 colon carcinoma cells：CRISPRa library targeting 11,222 genes：37732732	NO
									ZNF146	2	D10 melanoma cells：genome-wide CRISPRCas9 knockout screens：35688159;NY-ESO-1+ Mel624 melanoma cells：genome-scale CRISPR knockout (GeCKOv.2) ：28783722	YES				FBXO28	2	HCT 116 colon carcinoma cells：CRISPR KO library targeting 10,676 genes：37732732;RencaHA：mouse Toronto KnockOut：32968282	NO
									ZNF561	2	Lewis lung carcinoma：in vivo CRISPR-Cas9 screens targeting 936 chromatin regulators：33953401;B16 melanoma：in vivo CRISPR-Cas9 screens targeting 936 chromatin regulators：33953401	YES				FBXO42	2	D10 melanoma cells：genome-wide CRISPRCas9 knockout screens：35688159;HCT 116 colon carcinoma cells：CRISPR KO library targeting 10,676 genes：37732732	NO
									ZNF592	2	IFNGR1-deficient melanoma cells：genome-wide CRISPR-Cas9 knockout screen ：31303383;NY-ESO-1+ Mel624 melanoma cells：genome-scale CRISPR knockout (GeCKOv.2) ：28783722	NO				FBXO7	2	colorectal cancer cell HT-29：an immuno-oncology focused guide RNA (gRNA) gene knock-out：36669486;CT26HA：mouse Toronto KnockOut：32968282	NO
									A3GALT2	1	NY-ESO-1+ Mel624 melanoma cells：genome-scale CRISPR knockout (GeCKOv.2) ：28783722	NO				FDX1	2	murine MC38 colon adenocarcinoma cells：genome-scale screen：33443027;B16：genome-scale in vivo CRISPR screens：36151395	NO
									A4GNT	1	D10 melanoma cells：genome-wide CRISPRCas9 knockout screens：35688159	NO				FECH	2	murine MC38 colon adenocarcinoma cells：genome-scale screen：33443027;CT26HA：mouse Toronto KnockOut：32968282	NO
									AAAS	1	NY-ESO-1+ Mel624 melanoma cells：genome-scale CRISPR knockout (GeCKOv.2) ：28783722	NO				FEN1	2	D10 melanoma cells：genome-wide CRISPRCas9 knockout screens：35688159;HCT 116 colon carcinoma cells：CRISPR KO library targeting 10,676 genes：37732732	NO
									AADACL3	1	4T1HA：mouse Toronto KnockOut：32968282	NO				FH	2	D10 melanoma cells：genome-wide CRISPRCas9 knockout screens：35688159;EMT6HA：mouse Toronto KnockOut：32968282	NO
									AAGAB	1	RencaHA：mouse Toronto KnockOut：32968282	NO				FIS1	2	murine B16F10 melanoma cell line：genome-scale CRISPR-Cas9 screen：29301958;CT26HA：mouse Toronto KnockOut：32968282	NO
									AASS	1	4T1HA：mouse Toronto KnockOut：32968282	NO				FKRP	2	LLC：genome-scale in vivo CRISPR screens：36151395;CT26HA：mouse Toronto KnockOut：32968282	NO
									AATF	1	NY-ESO-1+ Mel624 melanoma cells：genome-scale CRISPR knockout (GeCKOv.2) ：28783722	NO				FLAD1	2	4T1HA：mouse Toronto KnockOut：32968282;EMT6HA：mouse Toronto KnockOut：32968282	NO
									ABCB7	1	colorectal cancer cell HT-29：an immuno-oncology focused guide RNA (gRNA) gene knock-out：36669486	NO				FNTB	2	CT26HA：mouse Toronto KnockOut：32968282;EMT6HA：mouse Toronto KnockOut：32968282	NO
									ABCC9	1	NY-ESO-1+ Mel624 melanoma cells：genome-scale CRISPR knockout (GeCKOv.2) ：28783722	NO				FOSL1	2	HCT 116 colon carcinoma cells：CRISPR KO library targeting 10,676 genes：37732732;HCT 116 colon carcinoma cells：CRISPRa library targeting 11,222 genes：37732732	NO
									ABCF1	1	colorectal cancer cell HT-29：an immuno-oncology focused guide RNA (gRNA) gene knock-out：36669486	NO				FOXRED1	2	HCT 116 colon carcinoma cells：CRISPR KO library targeting 10,676 genes：37732732;murine MC38 colon adenocarcinoma cells：genome-scale screen：33443027	NO
									ABCF2	1	HCT 116 colon carcinoma cells：CRISPR KO library targeting 10,676 genes：37732732	NO				FURIN	2	A375 melanoma cell line：genome-scale CRISPR activation (CRISPRa) screen：35338135;RencaHA：mouse Toronto KnockOut：32968282	NO
									ABHD8	1	NY-ESO-1+ Mel624 melanoma cells：genome-scale CRISPR knockout (GeCKOv.2) ：28783722	NO				G6PD	2	CT26HA：mouse Toronto KnockOut：32968282;EMT6HA：mouse Toronto KnockOut：32968282	NO
									ABL1	1	LLC：genome-scale in vivo CRISPR screens：36151395	NO				GABARAPL2	2	EMT6HA：mouse Toronto KnockOut：32968282;murine MC38 colon adenocarcinoma cells：genome-scale screen：33443027	NO
									ACACA	1	HCT 116 colon carcinoma cells：CRISPR KO library targeting 10,676 genes：37732732	NO				GABRB3	2	A375 melanoma cell line：genome-scale CRISPR activation (CRISPRa) screen：35338135;murine B16F10 melanoma cell line：genome-scale CRISPR-Cas9 screen：29301958	NO
									ACACB	1	D10 melanoma cells：genome-wide CRISPRCas9 knockout screens：35688159	NO				GADD45A	2	RencaHA：mouse Toronto KnockOut：32968282;Lewis lung carcinoma：in vivo CRISPR-Cas9 screens targeting 936 chromatin regulators：33953401	YES
									ACAT2	1	murine MC38 colon adenocarcinoma cells：genome-scale screen：33443027	NO				GATA3	2	BrafV600E mouse lung cancer model：CRISPR screen targeting 573 genes associated with immune cytolytic activity：37258521;RencaHA：mouse Toronto KnockOut：32968282	NO
									ACKR2	1	HCT 116 colon carcinoma cells：CRISPR KO library targeting 10,676 genes：37732732	NO				GGNBP2	2	RencaHA：mouse Toronto KnockOut：32968282;EMT6HA：mouse Toronto KnockOut：32968282	NO
									ACOT1	1	D10 melanoma cells：genome-wide CRISPRCas9 knockout screens：35688159	NO				GLRX3	2	murine MC38 colon adenocarcinoma cells：genome-scale screen：33443027;RencaHA：mouse Toronto KnockOut：32968282	NO
									ACOT6	1	HCT 116 colon carcinoma cells：CRISPRa library targeting 11,222 genes：37732732	NO				GMEB2	2	RencaHA：mouse Toronto KnockOut：32968282;B16：genome-scale in vivo CRISPR screens：36151395	NO
									ACP5	1	NY-ESO-1+ Mel624 melanoma cells：genome-scale CRISPR knockout (GeCKOv.2) ：28783722	NO				GMPPB	2	D10 melanoma cells：genome-wide CRISPRCas9 knockout screens：35688159;HCT 116 colon carcinoma cells：CRISPR KO library targeting 10,676 genes：37732732	NO
									ACSBG2	1	NY-ESO-1+ Mel624 melanoma cells：genome-scale CRISPR knockout (GeCKOv.2) ：28783722	NO				GNA11	2	HCT 116 colon carcinoma cells：CRISPR KO library targeting 10,676 genes：37732732;murine B16F10 melanoma cell line：CRISPR–Cas9 genome screen targeting 2,368 genes ：28723893	NO
									ACSF3	1	CT26HA：mouse Toronto KnockOut：32968282	NO				GNA13	2	HCT 116 colon carcinoma cells：CRISPR KO library targeting 10,676 genes：37732732;CT26HA：mouse Toronto KnockOut：32968282	NO
									ACSM5	1	NY-ESO-1+ Mel624 melanoma cells：genome-scale CRISPR knockout (GeCKOv.2) ：28783722	NO				GNB1L	2	D10 melanoma cells：genome-wide CRISPRCas9 knockout screens：35688159;CT26HA：mouse Toronto KnockOut：32968282	NO
									ACTB	1	EMT6HA：mouse Toronto KnockOut：32968282	NO				GNE	2	murine B16F10 melanoma cell line：CRISPR–Cas9 genome screen targeting 2,368 genes ：28723893;murine B16F10 melanoma cell line：genome-scale CRISPR-Cas9 screen：29301958	NO
									ACTC1	1	NY-ESO-1+ Mel624 melanoma cells：genome-scale CRISPR knockout (GeCKOv.2) ：28783722	NO				GPATCH8	2	IFNGR1-deficient melanoma cells：genome-wide CRISPR-Cas9 knockout screen ：31303383;EMT6HA：mouse Toronto KnockOut：32968282	YES
									ACTG1	1	NY-ESO-1+ Mel624 melanoma cells：genome-scale CRISPR knockout (GeCKOv.2) ：28783722	NO				GPN2	2	D10 melanoma cells：genome-wide CRISPRCas9 knockout screens：35688159;a murine colon adenocarcinoma cell line MC38 expressing the melanoma antigen gp100 (MC38/gp100)：genome-wide CRISPR/Cas9-based screen：33589527	NO
									ACTR1B	1	NY-ESO-1+ Mel624 melanoma cells：genome-scale CRISPR knockout (GeCKOv.2) ：28783722	NO				GSK3A	2	MC38OVA：mouse Toronto KnockOut：32968282;murine MC38 colon adenocarcinoma cells：genome-scale screen：33443027	NO
									ACY3	1	CT26HA：mouse Toronto KnockOut：32968282	NO				GTF2E1	2	HCT 116 colon carcinoma cells：CRISPR KO library targeting 10,676 genes：37732732;Renca：genome-scale in vivo CRISPR screens：36151395	NO
									ADAM11	1	MC38OVA：mouse Toronto KnockOut：32968282	NO				HDAC8	2	HCT 116 colon carcinoma cells：CRISPR KO library targeting 10,676 genes：37732732;B16 melanoma：in vivo CRISPR-Cas9 screens targeting 936 chromatin regulators：33953401	NO
									ADAMTS13	1	colorectal cancer cell HT-29：an immuno-oncology focused guide RNA (gRNA) gene knock-out：36669486	NO				HELZ	2	HCT 116 colon carcinoma cells：CRISPR KO library targeting 10,676 genes：37732732;HCT 116 colon carcinoma cells：CRISPRa library targeting 11,222 genes：37732732	NO
									ADAMTS17	1	NY-ESO-1+ Mel624 melanoma cells：genome-scale CRISPR knockout (GeCKOv.2) ：28783722	NO				HIST1H2AC	2	Lewis lung carcinoma：in vivo CRISPR-Cas9 screens targeting 936 chromatin regulators：33953401;B16 melanoma：in vivo CRISPR-Cas9 screens targeting 936 chromatin regulators：33953401	YES
									ADAMTS18	1	B16F10：Genome-wide screen targeting 19,150 mouse protein-coding genes：32001684	NO				HIST1H2BH	2	Lewis lung carcinoma：in vivo CRISPR-Cas9 screens targeting 936 chromatin regulators：33953401;murine MC38 colon adenocarcinoma cells：genome-scale screen：33443027	NO
									ADK	1	B16：genome-scale in vivo CRISPR screens：36151395	NO				HNF1B	2	HCT 116 colon carcinoma cells：CRISPR KO library targeting 10,676 genes：37732732;HCT 116 colon carcinoma cells：CRISPRa library targeting 11,222 genes：37732732	NO
									ADM5	1	NY-ESO-1+ Mel624 melanoma cells：genome-scale CRISPR knockout (GeCKOv.2) ：28783722	NO				HSF1	2	EMT6HA：mouse Toronto KnockOut：32968282;CT26HA：mouse Toronto KnockOut：32968282	NO
									ADRA2A	1	MC38OVA：mouse Toronto KnockOut：32968282	NO				HSP90B1	2	murine B16F10 melanoma cell line：CRISPR–Cas9 genome screen targeting 2,368 genes ：28723893;B16：genome-scale in vivo CRISPR screens：36151395	NO
									ADRBK1	1	HCT 116 colon carcinoma cells：CRISPR KO library targeting 10,676 genes：37732732	NO				HTRA4	2	BrafV600E mouse lung cancer model：CRISPR screen targeting 573 genes associated with immune cytolytic activity：37258521;B16OVA：mouse Toronto KnockOut：32968282	NO
									AEN	1	HCT 116 colon carcinoma cells：CRISPR KO library targeting 10,676 genes：37732732	NO				HYPK	2	D10 melanoma cells：genome-wide CRISPRCas9 knockout screens：35688159;A375 melanoma cell line：genome-scale CRISPR activation (CRISPRa) screen：35338135	NO
									AFAP1	1	LLC：genome-scale in vivo CRISPR screens：36151395	NO				IER3IP1	2	CT26HA：mouse Toronto KnockOut：32968282;B16OVA：mouse Toronto KnockOut：32968282	NO
									AFF1	1	4T1HA：mouse Toronto KnockOut：32968282	NO				IFNAR1	2	A375 melanoma cell line：genome-scale CRISPR activation (CRISPRa) screen：35338135;CT26：genome-scale in vivo CRISPR screens：36151395	NO
									AGA	1	LLC：genome-scale in vivo CRISPR screens：36151395	NO				ILF2	2	CT26HA：mouse Toronto KnockOut：32968282;MC38：genome-scale in vivo CRISPR screens：36151395	NO
									AGAP1	1	CT26：genome-scale in vivo CRISPR screens：36151395	NO				ILF3	2	B16：genome-scale in vivo CRISPR screens：36151395;EMT6HA：mouse Toronto KnockOut：32968282	NO
									AGAP6	1	NY-ESO-1+ Mel624 melanoma cells：genome-scale CRISPR knockout (GeCKOv.2) ：28783722	NO				ILKAP	2	HCT 116 colon carcinoma cells：CRISPR KO library targeting 10,676 genes：37732732;HCT 116 colon carcinoma cells：CRISPRa library targeting 11,222 genes：37732732	NO
									AGGF1	1	HCT 116 colon carcinoma cells：CRISPR KO library targeting 10,676 genes：37732732	NO				ING2	2	EMT6HA：mouse Toronto KnockOut：32968282;4T1HA：mouse Toronto KnockOut：32968282	NO
									AGO2	1	LLC：genome-scale in vivo CRISPR screens：36151395	NO				ING5	2	HCT 116 colon carcinoma cells：CRISPR KO library targeting 10,676 genes：37732732;RencaHA：mouse Toronto KnockOut：32968282	NO
									AGPS	1	HCT 116 colon carcinoma cells：CRISPR KO library targeting 10,676 genes：37732732	NO				INIP	2	EMT6HA：mouse Toronto KnockOut：32968282;RencaHA：mouse Toronto KnockOut：32968282	NO
									AGXT	1	NY-ESO-1+ Mel624 melanoma cells：genome-scale CRISPR knockout (GeCKOv.2) ：28783722	NO				INO80	2	A375 melanoma cell line：genome-scale CRISPR activation (CRISPRa) screen：35338135;Lewis lung carcinoma：in vivo CRISPR-Cas9 screens targeting 936 chromatin regulators：33953401	NO
									AHCTF1	1	EMT6HA：mouse Toronto KnockOut：32968282	NO				INTS10	2	A375 melanoma cell line：genome-scale CRISPR activation (CRISPRa) screen：35338135;EMT6HA：mouse Toronto KnockOut：32968282	NO
									AHDC1	1	EMT6HA：mouse Toronto KnockOut：32968282	NO				INTS12	2	EMT6HA：mouse Toronto KnockOut：32968282;B16 melanoma：in vivo CRISPR-Cas9 screens targeting 936 chromatin regulators：33953401	NO
									AHSP	1	NY-ESO-1+ Mel624 melanoma cells：genome-scale CRISPR knockout (GeCKOv.2) ：28783722	NO				INTS5	2	CT26HA：mouse Toronto KnockOut：32968282;EMT6HA：mouse Toronto KnockOut：32968282	NO
									AIDA	1	NY-ESO-1+ Mel624 melanoma cells：genome-scale CRISPR knockout (GeCKOv.2) ：28783722	NO				INTS6	2	CT26HA：mouse Toronto KnockOut：32968282;EMT6HA：mouse Toronto KnockOut：32968282	NO
									AIF1	1	EMT6HA：mouse Toronto KnockOut：32968282	NO				IPMK	2	HCT 116 colon carcinoma cells：CRISPR KO library targeting 10,676 genes：37732732;CT26HA：mouse Toronto KnockOut：32968282	NO
									AIF1L	1	D10 melanoma cells：genome-wide CRISPRCas9 knockout screens：35688159	NO				IPO11	2	D10 melanoma cells：genome-wide CRISPRCas9 knockout screens：35688159;murine B16F10 melanoma cell line：genome-scale CRISPR-Cas9 screen：29301958	NO
									AK2	1	HCT 116 colon carcinoma cells：CRISPR KO library targeting 10,676 genes：37732732	NO				IQSEC1	2	D10 melanoma cells：genome-wide CRISPRCas9 knockout screens：35688159;murine B16F10 melanoma cell line：genome-scale CRISPR-Cas9 screen：29301958	NO
									AK3	1	HCT 116 colon carcinoma cells：CRISPRa library targeting 11,222 genes：37732732	NO				IRF2	2	CT26HA：mouse Toronto KnockOut：32968282;CT26：genome-scale in vivo CRISPR screens：36151395	NO
									AK6	1	EMT6HA：mouse Toronto KnockOut：32968282	NO				IRF9	2	CT26：genome-scale in vivo CRISPR screens：36151395;B16：genome-scale in vivo CRISPR screens：36151395	NO
									AKT3	1	NY-ESO-1+ Mel624 melanoma cells：genome-scale CRISPR knockout (GeCKOv.2) ：28783722	NO				ITPK1	2	HCT 116 colon carcinoma cells：CRISPR KO library targeting 10,676 genes：37732732;CT26HA：mouse Toronto KnockOut：32968282	NO
									ALB	1	NY-ESO-1+ Mel624 melanoma cells：genome-scale CRISPR knockout (GeCKOv.2) ：28783722	NO				JUN	2	EMT6HA：mouse Toronto KnockOut：32968282;MC38OVA：mouse Toronto KnockOut：32968282	YES
									ALDH3B2	1	NY-ESO-1+ Mel624 melanoma cells：genome-scale CRISPR knockout (GeCKOv.2) ：28783722	NO				KAT2A	2	HCT 116 colon carcinoma cells：CRISPR KO library targeting 10,676 genes：37732732;CT26HA：mouse Toronto KnockOut：32968282	YES
									ALDH7A1	1	NY-ESO-1+ Mel624 melanoma cells：genome-scale CRISPR knockout (GeCKOv.2) ：28783722	NO				KAT7	2	HCT 116 colon carcinoma cells：CRISPR KO library targeting 10,676 genes：37732732;B16 melanoma：in vivo CRISPR-Cas9 screens targeting 936 chromatin regulators：33953401	YES
									ALDOA	1	The murine lung cancer cell line (LLC)：genome-wide CRISPR screening ：37506695	NO				KAT8	2	D10 melanoma cells：genome-wide CRISPRCas9 knockout screens：35688159;HCT 116 colon carcinoma cells：CRISPR KO library targeting 10,676 genes：37732732	NO
									ALDOC	1	NY-ESO-1+ Mel624 melanoma cells：genome-scale CRISPR knockout (GeCKOv.2) ：28783722	NO				KDM3B	2	EMT6HA：mouse Toronto KnockOut：32968282;MC38：genome-scale in vivo CRISPR screens：36151395	NO
									ALG10	1	CT26HA：mouse Toronto KnockOut：32968282	NO				KDM8	2	D10 melanoma cells：genome-wide CRISPRCas9 knockout screens：35688159;RencaHA：mouse Toronto KnockOut：32968282	NO
									ALG10B	1	NY-ESO-1+ Mel624 melanoma cells：genome-scale CRISPR knockout (GeCKOv.2) ：28783722	NO				KIAA1524	2	D10 melanoma cells：genome-wide CRISPRCas9 knockout screens：35688159;murine B16F10 melanoma cell line：genome-scale CRISPR-Cas9 screen：29301958	NO
									ALG5	1	CT26HA：mouse Toronto KnockOut：32968282	NO				KIF20A	2	B16OVA：mouse Toronto KnockOut：32968282;EMT6HA：mouse Toronto KnockOut：32968282	NO
									ALG8	1	CT26HA：mouse Toronto KnockOut：32968282	NO				KRIT1	2	RencaHA：mouse Toronto KnockOut：32968282;murine B16F10 melanoma cell line：genome-scale CRISPR-Cas9 screen：29301958	NO
									ALG9	1	HCT 116 colon carcinoma cells：CRISPR KO library targeting 10,676 genes：37732732	NO				KXD1	2	RencaHA：mouse Toronto KnockOut：32968282;EMT6HA：mouse Toronto KnockOut：32968282	NO
									ALK	1	colorectal cancer cell LS-411N：an immuno-oncology focused guide RNA (gRNA) gene knock-out：36669486	NO				L3MBTL2	2	D10 melanoma cells：genome-wide CRISPRCas9 knockout screens：35688159;CT26HA：mouse Toronto KnockOut：32968282	NO
									ALKBH7	1	EMT6HA：mouse Toronto KnockOut：32968282	NO				LARS2	2	HCT 116 colon carcinoma cells：CRISPR KO library targeting 10,676 genes：37732732;murine MC38 colon adenocarcinoma cells：genome-scale screen：33443027	NO
									ALKBH8	1	murine B16F10 melanoma cell line：genome-scale CRISPR-Cas9 screen：29301958	NO				LCMT1	2	EMT6HA：mouse Toronto KnockOut：32968282;B16：genome-scale in vivo CRISPR screens：36151395	NO
									ALOX12	1	MC38OVA：mouse Toronto KnockOut：32968282	NO				LEMD2	2	murine B16F10 melanoma cell line：genome-scale CRISPR-Cas9 screen：29301958;RencaHA：mouse Toronto KnockOut：32968282	NO
									AMACR	1	4T1HA：mouse Toronto KnockOut：32968282	NO				LONP1	2	D10 melanoma cells：genome-wide CRISPRCas9 knockout screens：35688159;HCT 116 colon carcinoma cells：CRISPR KO library targeting 10,676 genes：37732732	NO
									AMBP	1	D10 melanoma cells：genome-wide CRISPRCas9 knockout screens：35688159	NO				LPAR2	2	HCT 116 colon carcinoma cells：CRISPR KO library targeting 10,676 genes：37732732;HCT 116 colon carcinoma cells：CRISPRa library targeting 11,222 genes：37732732	NO
									AMDHD2	1	EMT6HA：mouse Toronto KnockOut：32968282	NO				LSM10	2	D10 melanoma cells：genome-wide CRISPRCas9 knockout screens：35688159;CT26HA：mouse Toronto KnockOut：32968282	YES
									AMER1	1	colorectal cancer cell HT-29：an immuno-oncology focused guide RNA (gRNA) gene knock-out：36669486	NO				LSM4	2	colorectal cancer cell HT-29：an immuno-oncology focused guide RNA (gRNA) gene knock-out：36669486;A375 melanoma cell line：genome-scale CRISPR activation (CRISPRa) screen：35338135	NO
									AMH	1	D10 melanoma cells：genome-wide CRISPRCas9 knockout screens：35688159	NO				LUC7L2	2	D10 melanoma cells：genome-wide CRISPRCas9 knockout screens：35688159;B16：genome-scale in vivo CRISPR screens：36151395	NO
									AMOT	1	HCT 116 colon carcinoma cells：CRISPRa library targeting 11,222 genes：37732732	NO				LYN	2	KrasG12D mouse lung cancer model：CRISPR screen targeting 573 genes associated with immune cytolytic activity：37258521;BrafV600E mouse lung cancer model：CRISPR screen targeting 573 genes associated with immune cytolytic activity：37258521	NO
									AMOTL2	1	EMT6HA：mouse Toronto KnockOut：32968282	NO				MAP2K7	2	HCT 116 colon carcinoma cells：CRISPR KO library targeting 10,676 genes：37732732;MC38OVA：mouse Toronto KnockOut：32968282	NO
									AMZ2	1	NY-ESO-1+ Mel624 melanoma cells：genome-scale CRISPR knockout (GeCKOv.2) ：28783722	NO				MAPK14	2	RencaHA：mouse Toronto KnockOut：32968282;EMT6HA：mouse Toronto KnockOut：32968282	NO
									ANAPC4	1	NY-ESO-1+ Mel624 melanoma cells：genome-scale CRISPR knockout (GeCKOv.2) ：28783722	NO				MAPK3	2	HCT 116 colon carcinoma cells：CRISPR KO library targeting 10,676 genes：37732732;KrasG12D/Trp53−/− (KP) LUAD model：In Vivo CRISPR Screen targeting 524 epigenetic regulators and 173 control genes：31744829	NO
									ANG	1	NY-ESO-1+ Mel624 melanoma cells：genome-scale CRISPR knockout (GeCKOv.2) ：28783722	NO				MAPK7	2	HCT 116 colon carcinoma cells：CRISPR KO library targeting 10,676 genes：37732732;MC38：genome-scale in vivo CRISPR screens：36151395	NO
									ANGPTL3	1	RencaHA：mouse Toronto KnockOut：32968282	NO				MAPKAPK2	2	murine MC38 colon adenocarcinoma cells：genome-scale screen：33443027;MC38OVA：mouse Toronto KnockOut：32968282	NO
									ANGPTL4	1	EMT6HA：mouse Toronto KnockOut：32968282	NO				5-Mar	2	HCT 116 colon carcinoma cells：CRISPR KO library targeting 10,676 genes：37732732;B16：genome-scale in vivo CRISPR screens：36151395	NO
									ANKHD1-EIF4EBP3	1	D10 melanoma cells：genome-wide CRISPRCas9 knockout screens：35688159	NO				MARK2	2	HCT 116 colon carcinoma cells：CRISPR KO library targeting 10,676 genes：37732732;CT26HA：mouse Toronto KnockOut：32968282	NO
									ANKLE2	1	NY-ESO-1+ Mel624 melanoma cells：genome-scale CRISPR knockout (GeCKOv.2) ：28783722	NO				MATR3	2	D10 melanoma cells：genome-wide CRISPRCas9 knockout screens：35688159;murine B16F10 melanoma cell line：genome-scale CRISPR-Cas9 screen：29301958	NO
									ANKRD11	1	RencaHA：mouse Toronto KnockOut：32968282	NO				MC1R	2	murine B16F10 melanoma cell line：genome-scale CRISPR-Cas9 screen：29301958;B16：genome-scale in vivo CRISPR screens：36151395	NO
									ANKRD17	1	murine B16F10 melanoma cell line：CRISPR–Cas9 genome screen targeting 2,368 genes ：28723893	NO				MCAM	2	A375 melanoma cell line：genome-scale CRISPR activation (CRISPRa) screen：35338135;HCT 116 colon carcinoma cells：CRISPRa library targeting 11,222 genes：37732732	NO
									ANKRD24	1	murine B16F10 melanoma cell line：genome-scale CRISPR-Cas9 screen：29301958	NO				MDH2	2	HCT 116 colon carcinoma cells：CRISPR KO library targeting 10,676 genes：37732732;CT26HA：mouse Toronto KnockOut：32968282	NO
									ANKRD30B	1	NY-ESO-1+ Mel624 melanoma cells：genome-scale CRISPR knockout (GeCKOv.2) ：28783722	NO				MED12	2	4T1HA：mouse Toronto KnockOut：32968282;RencaHA：mouse Toronto KnockOut：32968282	NO
									ANKRD36	1	NY-ESO-1+ Mel624 melanoma cells：genome-scale CRISPR knockout (GeCKOv.2) ：28783722	NO				MED13	2	B16：genome-scale in vivo CRISPR screens：36151395;RencaHA：mouse Toronto KnockOut：32968282	NO
									ANKRD44	1	D10 melanoma cells：genome-wide CRISPRCas9 knockout screens：35688159	NO				MED17	2	4T1HA：mouse Toronto KnockOut：32968282;RencaHA：mouse Toronto KnockOut：32968282	NO
									ANKRD49	1	RencaHA：mouse Toronto KnockOut：32968282	NO				MED18	2	RencaHA：mouse Toronto KnockOut：32968282;4T1HA：mouse Toronto KnockOut：32968282	YES
									ANKRD6	1	murine B16F10 melanoma cell line：genome-scale CRISPR-Cas9 screen：29301958	NO				MED20	2	a murine colon adenocarcinoma cell line MC38 expressing the melanoma antigen gp100 (MC38/gp100)：genome-wide CRISPR/Cas9-based screen：33589527;RencaHA：mouse Toronto KnockOut：32968282	NO
									ANKS3	1	RencaHA：mouse Toronto KnockOut：32968282	NO				MED25	2	RencaHA：mouse Toronto KnockOut：32968282;CT26HA：mouse Toronto KnockOut：32968282	NO
									ANO1	1	HCT 116 colon carcinoma cells：CRISPRa library targeting 11,222 genes：37732732	NO				MED26	2	EMT6HA：mouse Toronto KnockOut：32968282;RencaHA：mouse Toronto KnockOut：32968282	NO
									ANO8	1	B16OVA：mouse Toronto KnockOut：32968282	NO				MED28	2	a murine colon adenocarcinoma cell line MC38 expressing the melanoma antigen gp100 (MC38/gp100)：genome-wide CRISPR/Cas9-based screen：33589527;HCT 116 colon carcinoma cells：CRISPR KO library targeting 10,676 genes：37732732	NO
									ANP32E	1	NY-ESO-1+ Mel624 melanoma cells：genome-scale CRISPR knockout (GeCKOv.2) ：28783722	NO				MED7	2	B16OVA：mouse Toronto KnockOut：32968282;murine B16F10 melanoma cell line：genome-scale CRISPR-Cas9 screen：29301958	NO
									ANXA5	1	MC38OVA：mouse Toronto KnockOut：32968282	NO				MED9	2	RencaHA：mouse Toronto KnockOut：32968282;MC38：genome-scale in vivo CRISPR screens：36151395	NO
									AOAH	1	NY-ESO-1+ Mel624 melanoma cells：genome-scale CRISPR knockout (GeCKOv.2) ：28783722	NO				MEFV	2	A375 melanoma cell line：genome-scale CRISPR activation (CRISPRa) screen：35338135;Renca：genome-scale in vivo CRISPR screens：36151395	NO
									AP1S3	1	NY-ESO-1+ Mel624 melanoma cells：genome-scale CRISPR knockout (GeCKOv.2) ：28783722	NO				MEGF8	2	B16：genome-scale in vivo CRISPR screens：36151395;murine B16F10 melanoma cell line：genome-scale CRISPR-Cas9 screen：29301958	NO
									AP2A1	1	HCT 116 colon carcinoma cells：CRISPR KO library targeting 10,676 genes：37732732	NO				MEN1	2	A375 melanoma cell line：genome-scale CRISPR activation (CRISPRa) screen：35338135;B16 melanoma：in vivo CRISPR-Cas9 screens targeting 936 chromatin regulators：33953401	NO
									AP2M1	1	RencaHA：mouse Toronto KnockOut：32968282	NO				MEX3A	2	B16OVA：mouse Toronto KnockOut：32968282;CT26HA：mouse Toronto KnockOut：32968282	NO
									AP5B1	1	NY-ESO-1+ Mel624 melanoma cells：genome-scale CRISPR knockout (GeCKOv.2) ：28783722	NO				MFN1	2	murine MC38 colon adenocarcinoma cells：genome-scale screen：33443027;MC38OVA：mouse Toronto KnockOut：32968282	NO
									AP5Z1	1	MC38OVA：mouse Toronto KnockOut：32968282	NO				MOB4	2	HCT 116 colon carcinoma cells：CRISPR KO library targeting 10,676 genes：37732732;EMT6HA：mouse Toronto KnockOut：32968282	NO
									APCS	1	NY-ESO-1+ Mel624 melanoma cells：genome-scale CRISPR knockout (GeCKOv.2) ：28783722	NO				MON2	2	EMT6HA：mouse Toronto KnockOut：32968282;CT26HA：mouse Toronto KnockOut：32968282	YES
									APEX1	1	HCT 116 colon carcinoma cells：CRISPRa library targeting 11,222 genes：37732732	NO				MPDU1	2	RencaHA：mouse Toronto KnockOut：32968282;4T1HA：mouse Toronto KnockOut：32968282	NO
									APH1A	1	NY-ESO-1+ Mel624 melanoma cells：genome-scale CRISPR knockout (GeCKOv.2) ：28783722	NO				MRPL20	2	murine MC38 colon adenocarcinoma cells：genome-scale screen：33443027;MC38OVA：mouse Toronto KnockOut：32968282	NO
									APLNR	1	NY-ESO-1+ Mel624 melanoma cells：genome-scale CRISPR knockout (GeCKOv.2) ：28783722	NO				MRPL36	2	D10 melanoma cells：genome-wide CRISPRCas9 knockout screens：35688159;murine MC38 colon adenocarcinoma cells：genome-scale screen：33443027	NO
									APMAP	1	NY-ESO-1+ Mel624 melanoma cells：genome-scale CRISPR knockout (GeCKOv.2) ：28783722	NO				MRPS18A	2	a murine colon adenocarcinoma cell line MC38 expressing the melanoma antigen gp100 (MC38/gp100)：genome-wide CRISPR/Cas9-based screen：33589527;murine MC38 colon adenocarcinoma cells：genome-scale screen：33443027	NO
									APOB	1	4T1HA：mouse Toronto KnockOut：32968282	NO				MRPS21	2	murine B16F10 melanoma cell line：genome-scale CRISPR-Cas9 screen：29301958;murine MC38 colon adenocarcinoma cells：genome-scale screen：33443027	NO
									APOBEC2	1	NY-ESO-1+ Mel624 melanoma cells：genome-scale CRISPR knockout (GeCKOv.2) ：28783722	NO				MTA1	2	B16 melanoma：in vivo CRISPR-Cas9 screens targeting 936 chromatin regulators：33953401;CT26HA：mouse Toronto KnockOut：32968282	NO
									APOC2	1	Patient derived melanoma cell lines：CRISPR screen targeting 248 genes：33649592	NO				MTA3	2	BrafV600E mouse lung cancer model：CRISPR screen targeting 573 genes associated with immune cytolytic activity：37258521;KrasG12D/Trp53−/− (KP) LUAD model：In Vivo CRISPR Screen targeting 524 epigenetic regulators and 173 control genes：31744829	NO
									APOE	1	NY-ESO-1+ Mel624 melanoma cells：genome-scale CRISPR knockout (GeCKOv.2) ：28783722	NO				MTERFD2	2	D10 melanoma cells：genome-wide CRISPRCas9 knockout screens：35688159;murine MC38 colon adenocarcinoma cells：genome-scale screen：33443027	NO
									APOL6	1	NY-ESO-1+ Mel624 melanoma cells：genome-scale CRISPR knockout (GeCKOv.2) ：28783722	NO				MYCBP2	2	HCT 116 colon carcinoma cells：CRISPRa library targeting 11,222 genes：37732732;EMT6HA：mouse Toronto KnockOut：32968282	NO
									APOO	1	NY-ESO-1+ Mel624 melanoma cells：genome-scale CRISPR knockout (GeCKOv.2) ：28783722	NO				NAA20	2	D10 melanoma cells：genome-wide CRISPRCas9 knockout screens：35688159;murine MC38 colon adenocarcinoma cells：genome-scale screen：33443027	NO
									AQP3	1	NY-ESO-1+ Mel624 melanoma cells：genome-scale CRISPR knockout (GeCKOv.2) ：28783722	NO				NACA	2	RencaHA：mouse Toronto KnockOut：32968282;EMT6HA：mouse Toronto KnockOut：32968282	YES
									AREL1	1	colorectal cancer cell LS-411N：an immuno-oncology focused guide RNA (gRNA) gene knock-out：36669486	NO				NANS	2	CT26HA：mouse Toronto KnockOut：32968282;murine B16F10 melanoma cell line：genome-scale CRISPR-Cas9 screen：29301958	NO
									ARF6	1	4T1HA：mouse Toronto KnockOut：32968282	NO				NARS2	2	HCT 116 colon carcinoma cells：CRISPR KO library targeting 10,676 genes：37732732;murine MC38 colon adenocarcinoma cells：genome-scale screen：33443027	NO
									ARFGEF1	1	NY-ESO-1+ Mel624 melanoma cells：genome-scale CRISPR knockout (GeCKOv.2) ：28783722	NO				NDNL2	2	D10 melanoma cells：genome-wide CRISPRCas9 knockout screens：35688159;EMT6HA：mouse Toronto KnockOut：32968282	NO
									ARHGAP11B	1	NY-ESO-1+ Mel624 melanoma cells：genome-scale CRISPR knockout (GeCKOv.2) ：28783722	NO				NDUFA9	2	MC38OVA：mouse Toronto KnockOut：32968282;murine MC38 colon adenocarcinoma cells：genome-scale screen：33443027	NO
									ARHGAP21	1	NY-ESO-1+ Mel624 melanoma cells：genome-scale CRISPR knockout (GeCKOv.2) ：28783722	NO				NDUFAF5	2	HCT 116 colon carcinoma cells：CRISPR KO library targeting 10,676 genes：37732732;murine MC38 colon adenocarcinoma cells：genome-scale screen：33443027	NO
									ARHGAP22	1	4T1HA：mouse Toronto KnockOut：32968282	NO				NDUFAF7	2	HCT 116 colon carcinoma cells：CRISPR KO library targeting 10,676 genes：37732732;MC38OVA：mouse Toronto KnockOut：32968282	NO
									ARHGAP36	1	D10 melanoma cells：genome-wide CRISPRCas9 knockout screens：35688159	NO				NDUFB6	2	B16：genome-scale in vivo CRISPR screens：36151395;MC38OVA：mouse Toronto KnockOut：32968282	NO
									ARHGAP5	1	HCT 116 colon carcinoma cells：CRISPRa library targeting 11,222 genes：37732732	NO				NDUFB8	2	murine MC38 colon adenocarcinoma cells：genome-scale screen：33443027;MC38OVA：mouse Toronto KnockOut：32968282	NO
									ARHGDIG	1	EMT6HA：mouse Toronto KnockOut：32968282	NO				NDUFB9	2	murine MC38 colon adenocarcinoma cells：genome-scale screen：33443027;MC38OVA：mouse Toronto KnockOut：32968282	YES
									ARHGEF18	1	NY-ESO-1+ Mel624 melanoma cells：genome-scale CRISPR knockout (GeCKOv.2) ：28783722	NO				NDUFS1	2	HCT 116 colon carcinoma cells：CRISPR KO library targeting 10,676 genes：37732732;MC38OVA：mouse Toronto KnockOut：32968282	NO
									ARID1A	1	murine B16F10 melanoma cell line：CRISPR–Cas9 genome screen targeting 2,368 genes ：28723893	NO				NDUFS2	2	a murine colon adenocarcinoma cell line MC38 expressing the melanoma antigen gp100 (MC38/gp100)：genome-wide CRISPR/Cas9-based screen：33589527;murine MC38 colon adenocarcinoma cells：genome-scale screen：33443027	NO
									ARID1B	1	EMT6HA：mouse Toronto KnockOut：32968282	NO				NDUFV1	2	HCT 116 colon carcinoma cells：CRISPR KO library targeting 10,676 genes：37732732;murine MC38 colon adenocarcinoma cells：genome-scale screen：33443027	NO
									ARIH1	1	NY-ESO-1+ Mel624 melanoma cells：genome-scale CRISPR knockout (GeCKOv.2) ：28783722	NO				NEK6	2	A375 melanoma cell line：genome-scale CRISPR activation (CRISPRa) screen：35338135;KPC：genome-scale in vivo CRISPR screens：36151395	NO
									ARRDC3	1	EMT6HA：mouse Toronto KnockOut：32968282	NO				NELFCD	2	a murine colon adenocarcinoma cell line MC38 expressing the melanoma antigen gp100 (MC38/gp100)：genome-wide CRISPR/Cas9-based screen：33589527;murine MC38 colon adenocarcinoma cells：genome-scale screen：33443027	NO
									ARSK	1	4T1HA：mouse Toronto KnockOut：32968282	NO				NFKB1	2	HCT 116 colon carcinoma cells：CRISPR KO library targeting 10,676 genes：37732732;EMT6HA：mouse Toronto KnockOut：32968282	NO
									ASB16	1	NY-ESO-1+ Mel624 melanoma cells：genome-scale CRISPR knockout (GeCKOv.2) ：28783722	NO				NOB1	2	D10 melanoma cells：genome-wide CRISPRCas9 knockout screens：35688159;murine MC38 colon adenocarcinoma cells：genome-scale screen：33443027	NO
									ASB6	1	murine MC38 colon adenocarcinoma cells：genome-scale screen：33443027	NO				NOP2	2	BrafV600E mouse lung cancer model：CRISPR screen targeting 573 genes associated with immune cytolytic activity：37258521;CT26HA：mouse Toronto KnockOut：32968282	NO
									ASB7	1	colorectal cancer cell LS-411N：an immuno-oncology focused guide RNA (gRNA) gene knock-out：36669486	NO				NSMCE1	2	HCT 116 colon carcinoma cells：CRISPR KO library targeting 10,676 genes：37732732;EMT6HA：mouse Toronto KnockOut：32968282	NO
									ASPDH	1	NY-ESO-1+ Mel624 melanoma cells：genome-scale CRISPR knockout (GeCKOv.2) ：28783722	NO				NSMCE2	2	HCT 116 colon carcinoma cells：CRISPR KO library targeting 10,676 genes：37732732;EMT6HA：mouse Toronto KnockOut：32968282	NO
									ASUN	1	murine B16F10 melanoma cell line：genome-scale CRISPR-Cas9 screen：29301958	NO				NSMCE4A	2	A375 melanoma cell line：genome-scale CRISPR activation (CRISPRa) screen：35338135;B16：genome-scale in vivo CRISPR screens：36151395	NO
									ASXL2	1	4T1HA：mouse Toronto KnockOut：32968282	NO				NSUN4	2	HCT 116 colon carcinoma cells：CRISPR KO library targeting 10,676 genes：37732732;murine MC38 colon adenocarcinoma cells：genome-scale screen：33443027	YES
									ATAD3A	1	CT26HA：mouse Toronto KnockOut：32968282	NO				NUDCD2	2	colorectal cancer cell HT-29：an immuno-oncology focused guide RNA (gRNA) gene knock-out：36669486;murine B16F10 melanoma cell line：genome-scale CRISPR-Cas9 screen：29301958	NO
									ATF4	1	NY-ESO-1+ Mel624 melanoma cells：genome-scale CRISPR knockout (GeCKOv.2) ：28783722	NO				NUDT21	2	Lewis lung carcinoma：in vivo CRISPR-Cas9 screens targeting 936 chromatin regulators：33953401;RencaHA：mouse Toronto KnockOut：32968282	NO
									ATL2	1	EMT6HA：mouse Toronto KnockOut：32968282	NO				OGT	2	CT26HA：mouse Toronto KnockOut：32968282;Lewis lung carcinoma：in vivo CRISPR-Cas9 screens targeting 936 chromatin regulators：33953401	NO
									ATP10A	1	B16OVA：mouse Toronto KnockOut：32968282	NO				PABPC1	2	D10 melanoma cells：genome-wide CRISPRCas9 knockout screens：35688159;RencaHA：mouse Toronto KnockOut：32968282	YES
									ATP11B	1	NY-ESO-1+ Mel624 melanoma cells：genome-scale CRISPR knockout (GeCKOv.2) ：28783722	NO				PAK2	2	murine B16F10 melanoma cell line：genome-scale CRISPR-Cas9 screen：29301958;CT26HA：mouse Toronto KnockOut：32968282	NO
									ATP2A1	1	NY-ESO-1+ Mel624 melanoma cells：genome-scale CRISPR knockout (GeCKOv.2) ：28783722	NO				PAN2	2	4T1HA：mouse Toronto KnockOut：32968282;EMT6HA：mouse Toronto KnockOut：32968282	YES
									ATP2B1	1	B16：genome-scale in vivo CRISPR screens：36151395	NO				PBRM1	2	murine B16F10 melanoma cell line：genome-scale CRISPR-Cas9 screen：29301958;Lewis lung carcinoma：in vivo CRISPR-Cas9 screens targeting 936 chromatin regulators：33953401	NO
									ATP2C1	1	CT26HA：mouse Toronto KnockOut：32968282	NO				PBX3	2	A375 melanoma cell line：genome-scale CRISPR activation (CRISPRa) screen：35338135;B16：genome-scale in vivo CRISPR screens：36151395	NO
									ATP5A1	1	CT26HA：mouse Toronto KnockOut：32968282	NO				PCNP	2	4T1HA：mouse Toronto KnockOut：32968282;EMT6HA：mouse Toronto KnockOut：32968282	NO
									ATP5F1	1	CT26HA：mouse Toronto KnockOut：32968282	NO				PCP4	2	A375 melanoma cell line：genome-scale CRISPR activation (CRISPRa) screen：35338135;murine B16F10 melanoma cell line：genome-scale CRISPR-Cas9 screen：29301958	NO
									ATP5SL	1	RencaHA：mouse Toronto KnockOut：32968282	NO				PDCD10	2	CT26HA：mouse Toronto KnockOut：32968282;4T1HA：mouse Toronto KnockOut：32968282	NO
									ATP6V0E1	1	NY-ESO-1+ Mel624 melanoma cells：genome-scale CRISPR knockout (GeCKOv.2) ：28783722	NO				PDE7A	2	HCT 116 colon carcinoma cells：CRISPR KO library targeting 10,676 genes：37732732;murine B16F10 melanoma cell line：genome-scale CRISPR-Cas9 screen：29301958	YES
									ATP6V1G3	1	NY-ESO-1+ Mel624 melanoma cells：genome-scale CRISPR knockout (GeCKOv.2) ：28783722	NO				PDHA1	2	HCT 116 colon carcinoma cells：CRISPR KO library targeting 10,676 genes：37732732;CT26HA：mouse Toronto KnockOut：32968282	NO
									ATPAF2	1	CT26HA：mouse Toronto KnockOut：32968282	NO				PDHB	2	HCT 116 colon carcinoma cells：CRISPR KO library targeting 10,676 genes：37732732;CT26HA：mouse Toronto KnockOut：32968282	NO
									ATR	1	RencaHA：mouse Toronto KnockOut：32968282	NO				PDS5A	2	RencaHA：mouse Toronto KnockOut：32968282;EMT6HA：mouse Toronto KnockOut：32968282	NO
									ATRAID	1	NY-ESO-1+ Mel624 melanoma cells：genome-scale CRISPR knockout (GeCKOv.2) ：28783722	NO				PEX12	2	RencaHA：mouse Toronto KnockOut：32968282;CT26HA：mouse Toronto KnockOut：32968282	NO
									ATRX	1	colorectal cancer cell HT-29：an immuno-oncology focused guide RNA (gRNA) gene knock-out：36669486	NO				PEX16	2	RencaHA：mouse Toronto KnockOut：32968282;CT26HA：mouse Toronto KnockOut：32968282	NO
									ATXN2L	1	NY-ESO-1+ Mel624 melanoma cells：genome-scale CRISPR knockout (GeCKOv.2) ：28783722	NO				PEX3	2	RencaHA：mouse Toronto KnockOut：32968282;CT26HA：mouse Toronto KnockOut：32968282	NO
									ATXN7L2	1	NY-ESO-1+ Mel624 melanoma cells：genome-scale CRISPR knockout (GeCKOv.2) ：28783722	NO				PFDN2	2	a murine colon adenocarcinoma cell line MC38 expressing the melanoma antigen gp100 (MC38/gp100)：genome-wide CRISPR/Cas9-based screen：33589527;CT26HA：mouse Toronto KnockOut：32968282	NO
									AURKA	1	NY-ESO-1+ Mel624 melanoma cells：genome-scale CRISPR knockout (GeCKOv.2) ：28783722	NO				PGD	2	murine MC38 colon adenocarcinoma cells：genome-scale screen：33443027;EMT6HA：mouse Toronto KnockOut：32968282	NO
									AVEN	1	NY-ESO-1+ Mel624 melanoma cells：genome-scale CRISPR knockout (GeCKOv.2) ：28783722	NO				PGK1	2	murine MC38 colon adenocarcinoma cells：genome-scale screen：33443027;The murine lung cancer cell line (LLC)：genome-wide CRISPR screening ：37506695	NO
									AVPR2	1	NY-ESO-1+ Mel624 melanoma cells：genome-scale CRISPR knockout (GeCKOv.2) ：28783722	NO				PGLS	2	murine MC38 colon adenocarcinoma cells：genome-scale screen：33443027;EMT6HA：mouse Toronto KnockOut：32968282	NO
									AXIN2	1	colorectal cancer cell HT-29：an immuno-oncology focused guide RNA (gRNA) gene knock-out：36669486	NO				PGRMC2	2	HCT 116 colon carcinoma cells：CRISPR KO library targeting 10,676 genes：37732732;CT26HA：mouse Toronto KnockOut：32968282	NO
									AXL	1	colorectal cancer cell HT-29：an immuno-oncology focused guide RNA (gRNA) gene knock-out：36669486	NO				PHF6	2	HCT 116 colon carcinoma cells：CRISPR KO library targeting 10,676 genes：37732732;CT26HA：mouse Toronto KnockOut：32968282	NO
									B3GAT3	1	NY-ESO-1+ Mel624 melanoma cells：genome-scale CRISPR knockout (GeCKOv.2) ：28783722	NO				PHF8	2	D10 melanoma cells：genome-wide CRISPRCas9 knockout screens：35688159;KrasG12D/Trp53−/− (KP) LUAD model：In Vivo CRISPR Screen targeting 524 epigenetic regulators and 173 control genes：31744829	NO
									BAIAP2	1	NY-ESO-1+ Mel624 melanoma cells：genome-scale CRISPR knockout (GeCKOv.2) ：28783722	NO				PHIP	2	D10 melanoma cells：genome-wide CRISPRCas9 knockout screens：35688159;CT26HA：mouse Toronto KnockOut：32968282	NO
									BANK1	1	NY-ESO-1+ Mel624 melanoma cells：genome-scale CRISPR knockout (GeCKOv.2) ：28783722	NO				PI4KB	2	MC38：genome-scale in vivo CRISPR screens：36151395;CT26HA：mouse Toronto KnockOut：32968282	NO
									BARHL2	1	NY-ESO-1+ Mel624 melanoma cells：genome-scale CRISPR knockout (GeCKOv.2) ：28783722	NO				PIGA	2	EMT6HA：mouse Toronto KnockOut：32968282;CT26HA：mouse Toronto KnockOut：32968282	NO
									BAZ1B	1	HCT 116 colon carcinoma cells：CRISPR KO library targeting 10,676 genes：37732732	NO				PIGB	2	EMT6HA：mouse Toronto KnockOut：32968282;CT26HA：mouse Toronto KnockOut：32968282	NO
									BCCIP	1	NY-ESO-1+ Mel624 melanoma cells：genome-scale CRISPR knockout (GeCKOv.2) ：28783722	NO				PIGC	2	CT26HA：mouse Toronto KnockOut：32968282;EMT6HA：mouse Toronto KnockOut：32968282	NO
									BCL2L12	1	NY-ESO-1+ Mel624 melanoma cells：genome-scale CRISPR knockout (GeCKOv.2) ：28783722	NO				PIGH	2	EMT6HA：mouse Toronto KnockOut：32968282;CT26HA：mouse Toronto KnockOut：32968282	NO
									BCOR	1	CRISPR-mediated genetically engineered mouse models (CRISPR-GEMMs) model of liver cancer：AAV-CRISPR targeting 49 tumor suppressor gene：32887696	NO				PIGL	2	EMT6HA：mouse Toronto KnockOut：32968282;CT26HA：mouse Toronto KnockOut：32968282	NO
									BCORL1	1	NY-ESO-1+ Mel624 melanoma cells：genome-scale CRISPR knockout (GeCKOv.2) ：28783722	NO				PIGM	2	CT26HA：mouse Toronto KnockOut：32968282;EMT6HA：mouse Toronto KnockOut：32968282	NO
									BDP1	1	EMT6HA：mouse Toronto KnockOut：32968282	NO				PIGP	2	HCT 116 colon carcinoma cells：CRISPR KO library targeting 10,676 genes：37732732;CT26HA：mouse Toronto KnockOut：32968282	NO
									BECN1	1	NY-ESO-1+ Mel624 melanoma cells：genome-scale CRISPR knockout (GeCKOv.2) ：28783722	NO				PIGV	2	CT26HA：mouse Toronto KnockOut：32968282;EMT6HA：mouse Toronto KnockOut：32968282	NO
									BEND3	1	EMT6HA：mouse Toronto KnockOut：32968282	NO				PIGW	2	EMT6HA：mouse Toronto KnockOut：32968282;CT26HA：mouse Toronto KnockOut：32968282	NO
									BID	1	IFNGR1-deficient melanoma cells：genome-wide CRISPR-Cas9 knockout screen ：31303383	NO				PIGX	2	CT26HA：mouse Toronto KnockOut：32968282;EMT6HA：mouse Toronto KnockOut：32968282	NO
									BLCAP	1	NY-ESO-1+ Mel624 melanoma cells：genome-scale CRISPR knockout (GeCKOv.2) ：28783722	NO				PIGY	2	CT26HA：mouse Toronto KnockOut：32968282;EMT6HA：mouse Toronto KnockOut：32968282	NO
									BMP2	1	MC38OVA：mouse Toronto KnockOut：32968282	NO				PIK3CA	2	murine B16F10 melanoma cell line：genome-scale CRISPR-Cas9 screen：29301958;RencaHA：mouse Toronto KnockOut：32968282	NO
									BMP8A	1	NY-ESO-1+ Mel624 melanoma cells：genome-scale CRISPR knockout (GeCKOv.2) ：28783722	NO				PIK3R4	2	HCT 116 colon carcinoma cells：CRISPR KO library targeting 10,676 genes：37732732;EMT6HA：mouse Toronto KnockOut：32968282	NO
									BNC2	1	B16：genome-scale in vivo CRISPR screens：36151395	NO				PITRM1	2	A375 melanoma cell line：genome-scale CRISPR activation (CRISPRa) screen：35338135;BrafV600E mouse lung cancer model：CRISPR screen targeting 573 genes associated with immune cytolytic activity：37258521	YES
									BNIP1	1	EMT6HA：mouse Toronto KnockOut：32968282	NO				PITX1	2	A375 melanoma cell line：genome-scale CRISPR activation (CRISPRa) screen：35338135;B16OVA：mouse Toronto KnockOut：32968282	NO
									BNIP2	1	RencaHA：mouse Toronto KnockOut：32968282	NO				PNPT1	2	HCT 116 colon carcinoma cells：CRISPR KO library targeting 10,676 genes：37732732;murine MC38 colon adenocarcinoma cells：genome-scale screen：33443027	NO
									BPIFC	1	NY-ESO-1+ Mel624 melanoma cells：genome-scale CRISPR knockout (GeCKOv.2) ：28783722	NO				POLD1	2	D10 melanoma cells：genome-wide CRISPRCas9 knockout screens：35688159;HCT 116 colon carcinoma cells：CRISPR KO library targeting 10,676 genes：37732732	NO
									BPTF	1	NY-ESO-1+ Mel624 melanoma cells：genome-scale CRISPR knockout (GeCKOv.2) ：28783722	NO				POLE3	2	B16 melanoma：in vivo CRISPR-Cas9 screens targeting 936 chromatin regulators：33953401;B16：genome-scale in vivo CRISPR screens：36151395	NO
									BRD1	1	RencaHA：mouse Toronto KnockOut：32968282	NO				PPA2	2	D10 melanoma cells：genome-wide CRISPRCas9 knockout screens：35688159;HCT 116 colon carcinoma cells：CRISPR KO library targeting 10,676 genes：37732732	NO
									BRD2	1	RencaHA：mouse Toronto KnockOut：32968282	NO				PPP1CB	2	HCT 116 colon carcinoma cells：CRISPR KO library targeting 10,676 genes：37732732;murine B16F10 melanoma cell line：CRISPR–Cas9 genome screen targeting 2,368 genes ：28723893	NO
									BRD4	1	NY-ESO-1+ Mel624 melanoma cells：genome-scale CRISPR knockout (GeCKOv.2) ：28783722	NO				PPP1R10	2	HCT 116 colon carcinoma cells：CRISPR KO library targeting 10,676 genes：37732732;CT26HA：mouse Toronto KnockOut：32968282	NO
									BRD7	1	B16 melanoma：in vivo CRISPR-Cas9 screens targeting 936 chromatin regulators：33953401	NO				PPP1R15A	2	murine B16F10 melanoma cell line：CRISPR–Cas9 genome screen targeting 2,368 genes ：28723893;RencaHA：mouse Toronto KnockOut：32968282	YES
									BRD8	1	murine MC38 colon adenocarcinoma cells：genome-scale screen：33443027	NO				PPP1R7	2	D10 melanoma cells：genome-wide CRISPRCas9 knockout screens：35688159;murine MC38 colon adenocarcinoma cells：genome-scale screen：33443027	NO
									BRD9	1	CT26HA：mouse Toronto KnockOut：32968282	NO				PPP2R1A	2	a murine colon adenocarcinoma cell line MC38 expressing the melanoma antigen gp100 (MC38/gp100)：genome-wide CRISPR/Cas9-based screen：33589527;murine B16F10 melanoma cell line：CRISPR–Cas9 genome screen targeting 2,368 genes ：28723893	NO
									BRF2	1	colorectal cancer cell HT-29：an immuno-oncology focused guide RNA (gRNA) gene knock-out：36669486	NO				PPP2R4	2	D10 melanoma cells：genome-wide CRISPRCas9 knockout screens：35688159;HCT 116 colon carcinoma cells：CRISPR KO library targeting 10,676 genes：37732732	NO
									BRMS1L	1	NY-ESO-1+ Mel624 melanoma cells：genome-scale CRISPR knockout (GeCKOv.2) ：28783722	NO				PPP4R2	2	CT26HA：mouse Toronto KnockOut：32968282;murine B16F10 melanoma cell line：genome-scale CRISPR-Cas9 screen：29301958	NO
									BTBD6	1	4T1HA：mouse Toronto KnockOut：32968282	NO				PRDX1	2	A375 melanoma cell line：genome-scale CRISPR activation (CRISPRa) screen：35338135;murine B16F10 melanoma cell line：genome-scale CRISPR-Cas9 screen：29301958	YES
									BTBD8	1	B16F10：Genome-wide screen targeting 19,150 mouse protein-coding genes：32001684	NO				PREB	2	D10 melanoma cells：genome-wide CRISPRCas9 knockout screens：35688159;EMT6HA：mouse Toronto KnockOut：32968282	NO
									BTBD9	1	CT26HA：mouse Toronto KnockOut：32968282	NO				PRKAR1A	2	HCT 116 colon carcinoma cells：CRISPR KO library targeting 10,676 genes：37732732;B16：genome-scale in vivo CRISPR screens：36151395	NO
									BTG1	1	EMT6HA：mouse Toronto KnockOut：32968282	NO				PRKAR2A	2	IFNGR1-deficient melanoma cells：genome-wide CRISPR-Cas9 knockout screen ：31303383;D10 melanoma cells：genome-wide CRISPRCas9 knockout screens：35688159	NO
									BTG3	1	KrasG12D/Trp53−/− (KP) LUAD model：In Vivo CRISPR Screen targeting 524 epigenetic regulators and 173 control genes：31744829	NO				PRPF39	2	D10 melanoma cells：genome-wide CRISPRCas9 knockout screens：35688159;RencaHA：mouse Toronto KnockOut：32968282	NO
									C10orf76	1	RencaHA：mouse Toronto KnockOut：32968282	NO				PRRC2C	2	CT26HA：mouse Toronto KnockOut：32968282;EMT6HA：mouse Toronto KnockOut：32968282	NO
									C10orf82	1	B16F10：Genome-wide screen targeting 19,150 mouse protein-coding genes：32001684	NO				PSMA3	2	CT26HA：mouse Toronto KnockOut：32968282;KrasG12D/Trp53−/− (KP) LUAD model：In Vivo CRISPR Screen targeting 524 epigenetic regulators and 173 control genes：31744829	NO
									C11orf21	1	NY-ESO-1+ Mel624 melanoma cells：genome-scale CRISPR knockout (GeCKOv.2) ：28783722	NO				PSME1	2	BrafV600E mouse lung cancer model：CRISPR screen targeting 573 genes associated with immune cytolytic activity：37258521;murine B16F10 melanoma cell line：genome-scale CRISPR-Cas9 screen：29301958	NO
									C11orf73	1	EMT6HA：mouse Toronto KnockOut：32968282	NO				PSMG2	2	D10 melanoma cells：genome-wide CRISPRCas9 knockout screens：35688159;RencaHA：mouse Toronto KnockOut：32968282	NO
									C11orf74	1	NY-ESO-1+ Mel624 melanoma cells：genome-scale CRISPR knockout (GeCKOv.2) ：28783722	NO				PTEN	2	Panc02：genome-scale in vivo CRISPR screens：36151395;KrasG12D/Trp53−/− (KP) LUAD model：In Vivo CRISPR Screen targeting 524 epigenetic regulators and 173 control genes：31744829	NO
									C11orf85	1	NY-ESO-1+ Mel624 melanoma cells：genome-scale CRISPR knockout (GeCKOv.2) ：28783722	NO				PTPMT1	2	D10 melanoma cells：genome-wide CRISPRCas9 knockout screens：35688159;A375 melanoma cell line：genome-scale CRISPR activation (CRISPRa) screen：35338135	NO
									C12orf56	1	NY-ESO-1+ Mel624 melanoma cells：genome-scale CRISPR knockout (GeCKOv.2) ：28783722	NO				PUM1	2	D10 melanoma cells：genome-wide CRISPRCas9 knockout screens：35688159;EMT6HA：mouse Toronto KnockOut：32968282	YES
									C12orf65	1	RencaHA：mouse Toronto KnockOut：32968282	NO				PWP1	2	A375 melanoma cell line：genome-scale CRISPR activation (CRISPRa) screen：35338135;EMT6HA：mouse Toronto KnockOut：32968282	NO
									C14orf180	1	B16OVA：mouse Toronto KnockOut：32968282	NO				QARS	2	a murine colon adenocarcinoma cell line MC38 expressing the melanoma antigen gp100 (MC38/gp100)：genome-wide CRISPR/Cas9-based screen：33589527;HCT 116 colon carcinoma cells：CRISPR KO library targeting 10,676 genes：37732732	NO
									C15orf40	1	NY-ESO-1+ Mel624 melanoma cells：genome-scale CRISPR knockout (GeCKOv.2) ：28783722	NO				R3HDM1	2	A375 melanoma cell line：genome-scale CRISPR activation (CRISPRa) screen：35338135;MC38：genome-scale in vivo CRISPR screens：36151395	NO
									C15orf41	1	EMT6HA：mouse Toronto KnockOut：32968282	NO				RAB10	2	MC38：genome-scale in vivo CRISPR screens：36151395;EMT6HA：mouse Toronto KnockOut：32968282	NO
									C15orf54	1	NY-ESO-1+ Mel624 melanoma cells：genome-scale CRISPR knockout (GeCKOv.2) ：28783722	NO				RAB14	2	CT26HA：mouse Toronto KnockOut：32968282;RencaHA：mouse Toronto KnockOut：32968282	NO
									C16orf3	1	NY-ESO-1+ Mel624 melanoma cells：genome-scale CRISPR knockout (GeCKOv.2) ：28783722	NO				RAB6A	2	EMT6HA：mouse Toronto KnockOut：32968282;CT26HA：mouse Toronto KnockOut：32968282	NO
									C16orf58	1	NY-ESO-1+ Mel624 melanoma cells：genome-scale CRISPR knockout (GeCKOv.2) ：28783722	NO				RAD23B	2	D10 melanoma cells：genome-wide CRISPRCas9 knockout screens：35688159;RencaHA：mouse Toronto KnockOut：32968282	NO
									C16orf59	1	CT26HA：mouse Toronto KnockOut：32968282	NO				RAD51C	2	D10 melanoma cells：genome-wide CRISPRCas9 knockout screens：35688159;CT26HA：mouse Toronto KnockOut：32968282	NO
									C16orf86	1	CT26HA：mouse Toronto KnockOut：32968282	NO				RBM34	2	4T1HA：mouse Toronto KnockOut：32968282;murine B16F10 melanoma cell line：genome-scale CRISPR-Cas9 screen：29301958	NO
									C17orf89	1	RencaHA：mouse Toronto KnockOut：32968282	NO				RBM7	2	4T1HA：mouse Toronto KnockOut：32968282;EMT6HA：mouse Toronto KnockOut：32968282	NO
									C19orf45	1	D10 melanoma cells：genome-wide CRISPRCas9 knockout screens：35688159	NO				RBMS1	2	CT26HA：mouse Toronto KnockOut：32968282;EMT6HA：mouse Toronto KnockOut：32968282	NO
									C19orf47	1	colorectal cancer cell HT-29：an immuno-oncology focused guide RNA (gRNA) gene knock-out：36669486	NO				RCC2	2	EMT6HA：mouse Toronto KnockOut：32968282;B16：genome-scale in vivo CRISPR screens：36151395	NO
									C1GALT1	1	LLC：genome-scale in vivo CRISPR screens：36151395	NO				RCE1	2	HCT 116 colon carcinoma cells：CRISPR KO library targeting 10,676 genes：37732732;murine B16F10 melanoma cell line：genome-scale CRISPR-Cas9 screen：29301958	NO
									C1GALT1C1	1	LLC：genome-scale in vivo CRISPR screens：36151395	NO				RFK	2	D10 melanoma cells：genome-wide CRISPRCas9 knockout screens：35688159;EMT6HA：mouse Toronto KnockOut：32968282	NO
									C1orf35	1	murine B16F10 melanoma cell line：genome-scale CRISPR-Cas9 screen：29301958	NO				RFXANK	2	RencaHA：mouse Toronto KnockOut：32968282;YUMMER：genome-scale in vivo CRISPR screens：36151395	NO
									C20orf194	1	NY-ESO-1+ Mel624 melanoma cells：genome-scale CRISPR knockout (GeCKOv.2) ：28783722	NO				RHOT1	2	B16OVA：mouse Toronto KnockOut：32968282;EMT6HA：mouse Toronto KnockOut：32968282	NO
									C20orf196	1	NY-ESO-1+ Mel624 melanoma cells：genome-scale CRISPR knockout (GeCKOv.2) ：28783722	NO				RIF1	2	CT26HA：mouse Toronto KnockOut：32968282;B16：genome-scale in vivo CRISPR screens：36151395	NO
									C21orf59	1	CT26HA：mouse Toronto KnockOut：32968282	NO				RMDN3	2	EMT6HA：mouse Toronto KnockOut：32968282;RencaHA：mouse Toronto KnockOut：32968282	NO
									C22orf43	1	NY-ESO-1+ Mel624 melanoma cells：genome-scale CRISPR knockout (GeCKOv.2) ：28783722	NO				RNASEH2A	2	RencaHA：mouse Toronto KnockOut：32968282;CT26HA：mouse Toronto KnockOut：32968282	NO
									C22orf46	1	NY-ESO-1+ Mel624 melanoma cells：genome-scale CRISPR knockout (GeCKOv.2) ：28783722	NO				RNASEH2C	2	RencaHA：mouse Toronto KnockOut：32968282;CT26HA：mouse Toronto KnockOut：32968282	NO
									C2CD4A	1	NY-ESO-1+ Mel624 melanoma cells：genome-scale CRISPR knockout (GeCKOv.2) ：28783722	NO				RNF19B	2	D10 melanoma cells：genome-wide CRISPRCas9 knockout screens：35688159;HCT 116 colon carcinoma cells：CRISPRa library targeting 11,222 genes：37732732	YES
									C5orf47	1	NY-ESO-1+ Mel624 melanoma cells：genome-scale CRISPR knockout (GeCKOv.2) ：28783722	NO				RNF2	2	B16 melanoma：in vivo CRISPR-Cas9 screens targeting 936 chromatin regulators：33953401;B16：genome-scale in vivo CRISPR screens：36151395	NO
									C5orf52	1	NY-ESO-1+ Mel624 melanoma cells：genome-scale CRISPR knockout (GeCKOv.2) ：28783722	NO				RNF40	2	HCT 116 colon carcinoma cells：CRISPR KO library targeting 10,676 genes：37732732;B16 melanoma：in vivo CRISPR-Cas9 screens targeting 936 chromatin regulators：33953401	NO
									C5orf54	1	NY-ESO-1+ Mel624 melanoma cells：genome-scale CRISPR knockout (GeCKOv.2) ：28783722	NO				RNF8	2	HCT 116 colon carcinoma cells：CRISPR KO library targeting 10,676 genes：37732732;Lewis lung carcinoma：in vivo CRISPR-Cas9 screens targeting 936 chromatin regulators：33953401	NO
									C6orf1	1	NY-ESO-1+ Mel624 melanoma cells：genome-scale CRISPR knockout (GeCKOv.2) ：28783722	NO				RNMT	2	HCT 116 colon carcinoma cells：CRISPR KO library targeting 10,676 genes：37732732;CT26HA：mouse Toronto KnockOut：32968282	NO
									C6orf106	1	NY-ESO-1+ Mel624 melanoma cells：genome-scale CRISPR knockout (GeCKOv.2) ：28783722	NO				RPA1	2	A375 melanoma cell line：genome-scale CRISPR activation (CRISPRa) screen：35338135;RencaHA：mouse Toronto KnockOut：32968282	NO
									C6orf118	1	4T1HA：mouse Toronto KnockOut：32968282	NO				RPL28	2	RencaHA：mouse Toronto KnockOut：32968282;4T1HA：mouse Toronto KnockOut：32968282	NO
									C6orf120	1	EMT6HA：mouse Toronto KnockOut：32968282	NO				RPL36AL	2	RencaHA：mouse Toronto KnockOut：32968282;EMT6HA：mouse Toronto KnockOut：32968282	NO
									C6orf15	1	EMT6HA：mouse Toronto KnockOut：32968282	NO				RPRD2	2	RencaHA：mouse Toronto KnockOut：32968282;CT26HA：mouse Toronto KnockOut：32968282	NO
									C6orf25	1	EMT6HA：mouse Toronto KnockOut：32968282	NO				RREB1	2	IFNGR1-deficient melanoma cells：genome-wide CRISPR-Cas9 knockout screen ：31303383;HCT 116 colon carcinoma cells：CRISPR KO library targeting 10,676 genes：37732732	NO
									C6orf52	1	NY-ESO-1+ Mel624 melanoma cells：genome-scale CRISPR knockout (GeCKOv.2) ：28783722	NO				RSF1	2	murine B16F10 melanoma cell line：genome-scale CRISPR-Cas9 screen：29301958;EMT6HA：mouse Toronto KnockOut：32968282	NO
									C6orf62	1	D10 melanoma cells：genome-wide CRISPRCas9 knockout screens：35688159	NO				SAMD1	2	A375 melanoma cell line：genome-scale CRISPR activation (CRISPRa) screen：35338135;EMT6HA：mouse Toronto KnockOut：32968282	NO
									C6orf89	1	EMT6HA：mouse Toronto KnockOut：32968282	NO				SAMD3	2	A375 melanoma cell line：genome-scale CRISPR activation (CRISPRa) screen：35338135;BrafV600E mouse lung cancer model：CRISPR screen targeting 573 genes associated with immune cytolytic activity：37258521	NO
									C7orf31	1	murine B16F10 melanoma cell line：genome-scale CRISPR-Cas9 screen：29301958	NO				SAP130	2	HCT 116 colon carcinoma cells：CRISPR KO library targeting 10,676 genes：37732732;EMT6HA：mouse Toronto KnockOut：32968282	NO
									C8orf44	1	NY-ESO-1+ Mel624 melanoma cells：genome-scale CRISPR knockout (GeCKOv.2) ：28783722	NO				SAP18	2	4T1HA：mouse Toronto KnockOut：32968282;EMT6HA：mouse Toronto KnockOut：32968282	NO
									C8orf59	1	NY-ESO-1+ Mel624 melanoma cells：genome-scale CRISPR knockout (GeCKOv.2) ：28783722	NO				SAP30	2	HCT 116 colon carcinoma cells：CRISPR KO library targeting 10,676 genes：37732732;EMT6HA：mouse Toronto KnockOut：32968282	NO
									C9orf123	1	NY-ESO-1+ Mel624 melanoma cells：genome-scale CRISPR knockout (GeCKOv.2) ：28783722	NO				SENP3	2	HCT 116 colon carcinoma cells：CRISPR KO library targeting 10,676 genes：37732732;Lewis lung carcinoma：in vivo CRISPR-Cas9 screens targeting 936 chromatin regulators：33953401	NO
									C9orf153	1	NY-ESO-1+ Mel624 melanoma cells：genome-scale CRISPR knockout (GeCKOv.2) ：28783722	NO				SEPHS2	2	D10 melanoma cells：genome-wide CRISPRCas9 knockout screens：35688159;EMT6HA：mouse Toronto KnockOut：32968282	NO
									C9orf57	1	NY-ESO-1+ Mel624 melanoma cells：genome-scale CRISPR knockout (GeCKOv.2) ：28783722	NO				SEPSECS	2	EMT6HA：mouse Toronto KnockOut：32968282;murine B16F10 melanoma cell line：genome-scale CRISPR-Cas9 screen：29301958	NO
									C9orf78	1	B16：genome-scale in vivo CRISPR screens：36151395	NO				SETD2	2	HCT 116 colon carcinoma cells：CRISPR KO library targeting 10,676 genes：37732732;B16 melanoma：in vivo CRISPR-Cas9 screens targeting 936 chromatin regulators：33953401	NO
									C9orf92	1	NY-ESO-1+ Mel624 melanoma cells：genome-scale CRISPR knockout (GeCKOv.2) ：28783722	NO				SF3A2	2	a murine colon adenocarcinoma cell line MC38 expressing the melanoma antigen gp100 (MC38/gp100)：genome-wide CRISPR/Cas9-based screen：33589527;colorectal cancer cell HT-29：an immuno-oncology focused guide RNA (gRNA) gene knock-out：36669486	NO
									CA1	1	4T1HA：mouse Toronto KnockOut：32968282	NO				SFTPC	2	A375 melanoma cell line：genome-scale CRISPR activation (CRISPRa) screen：35338135;HCT 116 colon carcinoma cells：CRISPRa library targeting 11,222 genes：37732732	NO
									CA12	1	NY-ESO-1+ Mel624 melanoma cells：genome-scale CRISPR knockout (GeCKOv.2) ：28783722	NO				SHOC2	2	CT26HA：mouse Toronto KnockOut：32968282;4T1HA：mouse Toronto KnockOut：32968282	NO
									CA9	1	NY-ESO-1+ Mel624 melanoma cells：genome-scale CRISPR knockout (GeCKOv.2) ：28783722	NO				SIN3A	2	CT26HA：mouse Toronto KnockOut：32968282;EMT6HA：mouse Toronto KnockOut：32968282	NO
									CAB39	1	EMT6HA：mouse Toronto KnockOut：32968282	NO				SLBP	2	CT26HA：mouse Toronto KnockOut：32968282;EMT6HA：mouse Toronto KnockOut：32968282	NO
									CACNA1H	1	EMT6HA：mouse Toronto KnockOut：32968282	NO				SLC16A1	2	RencaHA：mouse Toronto KnockOut：32968282;Renca：genome-scale in vivo CRISPR screens：36151395	NO
									CACTIN	1	MC38OVA：mouse Toronto KnockOut：32968282	NO				SLC35B1	2	EMT6HA：mouse Toronto KnockOut：32968282;B16：genome-scale in vivo CRISPR screens：36151395	YES
									CACYBP	1	NY-ESO-1+ Mel624 melanoma cells：genome-scale CRISPR knockout (GeCKOv.2) ：28783722	NO				SLC35B4	2	B16：genome-scale in vivo CRISPR screens：36151395;CT26HA：mouse Toronto KnockOut：32968282	NO
									CALCRL	1	NY-ESO-1+ Mel624 melanoma cells：genome-scale CRISPR knockout (GeCKOv.2) ：28783722	NO				SLC39A9	2	B16：genome-scale in vivo CRISPR screens：36151395;EMT6HA：mouse Toronto KnockOut：32968282	NO
									CALHM2	1	NY-ESO-1+ Mel624 melanoma cells：genome-scale CRISPR knockout (GeCKOv.2) ：28783722	NO				SLC4A7	2	EMT6HA：mouse Toronto KnockOut：32968282;CT26HA：mouse Toronto KnockOut：32968282	NO
									CALN1	1	NY-ESO-1+ Mel624 melanoma cells：genome-scale CRISPR knockout (GeCKOv.2) ：28783722	NO				SLC7A5	2	D10 melanoma cells：genome-wide CRISPRCas9 knockout screens：35688159;HCT 116 colon carcinoma cells：CRISPR KO library targeting 10,676 genes：37732732	NO
									CANT1	1	HCT 116 colon carcinoma cells：CRISPR KO library targeting 10,676 genes：37732732	NO				SLC7A6OS	2	D10 melanoma cells：genome-wide CRISPRCas9 knockout screens：35688159;HCT 116 colon carcinoma cells：CRISPR KO library targeting 10,676 genes：37732732	NO
									CAP1	1	EMT6HA：mouse Toronto KnockOut：32968282	NO				SMARCB1	2	CT26HA：mouse Toronto KnockOut：32968282;Lewis lung carcinoma：in vivo CRISPR-Cas9 screens targeting 936 chromatin regulators：33953401	NO
									CAPN11	1	NY-ESO-1+ Mel624 melanoma cells：genome-scale CRISPR knockout (GeCKOv.2) ：28783722	NO				SMARCE1	2	murine B16F10 melanoma cell line：genome-scale CRISPR-Cas9 screen：29301958;Lewis lung carcinoma：in vivo CRISPR-Cas9 screens targeting 936 chromatin regulators：33953401	YES
									CAPN8	1	NY-ESO-1+ Mel624 melanoma cells：genome-scale CRISPR knockout (GeCKOv.2) ：28783722	NO				SMC6	2	D10 melanoma cells：genome-wide CRISPRCas9 knockout screens：35688159;EMT6HA：mouse Toronto KnockOut：32968282	NO
									CAPZA3	1	NY-ESO-1+ Mel624 melanoma cells：genome-scale CRISPR knockout (GeCKOv.2) ：28783722	NO				SMNDC1	2	EMT6HA：mouse Toronto KnockOut：32968282;RencaHA：mouse Toronto KnockOut：32968282	NO
									CARD16	1	NY-ESO-1+ Mel624 melanoma cells：genome-scale CRISPR knockout (GeCKOv.2) ：28783722	NO				SNAPC1	2	RencaHA：mouse Toronto KnockOut：32968282;CT26HA：mouse Toronto KnockOut：32968282	NO
									CARS	1	colorectal cancer cell LS-411N：an immuno-oncology focused guide RNA (gRNA) gene knock-out：36669486	NO				SNAPC4	2	D10 melanoma cells：genome-wide CRISPRCas9 knockout screens：35688159;RencaHA：mouse Toronto KnockOut：32968282	NO
									CARS2	1	CT26HA：mouse Toronto KnockOut：32968282	NO				SOS1	2	BrafV600E mouse lung cancer model：CRISPR screen targeting 573 genes associated with immune cytolytic activity：37258521;EMT6HA：mouse Toronto KnockOut：32968282	NO
									CASC3	1	MC38：genome-scale in vivo CRISPR screens：36151395	NO				SOX9	2	HCT 116 colon carcinoma cells：CRISPR KO library targeting 10,676 genes：37732732;HCT 116 colon carcinoma cells：CRISPRa library targeting 11,222 genes：37732732	NO
									CASP2	1	NY-ESO-1+ Mel624 melanoma cells：genome-scale CRISPR knockout (GeCKOv.2) ：28783722	NO				SP3	2	RencaHA：mouse Toronto KnockOut：32968282;CT26HA：mouse Toronto KnockOut：32968282	NO
									CASP7	1	NY-ESO-1+ Mel624 melanoma cells：genome-scale CRISPR knockout (GeCKOv.2) ：28783722	NO				SPOP	2	CT26HA：mouse Toronto KnockOut：32968282;B16OVA：mouse Toronto KnockOut：32968282	YES
									CATSPERG	1	NY-ESO-1+ Mel624 melanoma cells：genome-scale CRISPR knockout (GeCKOv.2) ：28783722	NO				SPTSSA	2	CT26HA：mouse Toronto KnockOut：32968282;MC38：genome-scale in vivo CRISPR screens：36151395	NO
									CBWD1	1	EMT6HA：mouse Toronto KnockOut：32968282	NO				SQLE	2	D10 melanoma cells：genome-wide CRISPRCas9 knockout screens：35688159;MC38：genome-scale in vivo CRISPR screens：36151395	NO
									CBX4	1	murine B16F10 melanoma cell line：genome-scale CRISPR-Cas9 screen：29301958	NO				SRC	2	A375 melanoma cell line：genome-scale CRISPR activation (CRISPRa) screen：35338135;HCT 116 colon carcinoma cells：CRISPRa library targeting 11,222 genes：37732732	NO
									CBX6	1	KrasG12D/Trp53−/− (KP) LUAD model：In Vivo CRISPR Screen targeting 524 epigenetic regulators and 173 control genes：31744829	NO				SRP19	2	D10 melanoma cells：genome-wide CRISPRCas9 knockout screens：35688159;CT26HA：mouse Toronto KnockOut：32968282	NO
									CCAR1	1	B16：genome-scale in vivo CRISPR screens：36151395	NO				SRP68	2	CT26HA：mouse Toronto KnockOut：32968282;RencaHA：mouse Toronto KnockOut：32968282	NO
									CCDC101	1	D10 melanoma cells：genome-wide CRISPRCas9 knockout screens：35688159	NO				SRP72	2	RencaHA：mouse Toronto KnockOut：32968282;CT26HA：mouse Toronto KnockOut：32968282	NO
									CCDC151	1	NY-ESO-1+ Mel624 melanoma cells：genome-scale CRISPR knockout (GeCKOv.2) ：28783722	NO				SS18L2	2	EMT6HA：mouse Toronto KnockOut：32968282;RencaHA：mouse Toronto KnockOut：32968282	NO
									CCDC173	1	EMT6HA：mouse Toronto KnockOut：32968282	NO				STAB1	2	BrafV600E mouse lung cancer model：CRISPR screen targeting 573 genes associated with immune cytolytic activity：37258521;KPC：genome-scale in vivo CRISPR screens：36151395	NO
									CCDC28A	1	NY-ESO-1+ Mel624 melanoma cells：genome-scale CRISPR knockout (GeCKOv.2) ：28783722	NO				STARD7	2	CT26HA：mouse Toronto KnockOut：32968282;B16：genome-scale in vivo CRISPR screens：36151395	NO
									CCDC34	1	B16F10：Genome-wide screen targeting 19,150 mouse protein-coding genes：32001684	NO				STAT3	2	Patient derived melanoma cell lines：CRISPR screen targeting 248 genes：33649592;murine B16F10 melanoma cell line：genome-scale CRISPR-Cas9 screen：29301958	YES
									CCDC42B	1	NY-ESO-1+ Mel624 melanoma cells：genome-scale CRISPR knockout (GeCKOv.2) ：28783722	NO				SUDS3	2	EMT6HA：mouse Toronto KnockOut：32968282;Lewis lung carcinoma：in vivo CRISPR-Cas9 screens targeting 936 chromatin regulators：33953401	NO
									CCDC53	1	NY-ESO-1+ Mel624 melanoma cells：genome-scale CRISPR knockout (GeCKOv.2) ：28783722	NO				SUGP1	2	D10 melanoma cells：genome-wide CRISPRCas9 knockout screens：35688159;B16：genome-scale in vivo CRISPR screens：36151395	NO
									CCDC77	1	NY-ESO-1+ Mel624 melanoma cells：genome-scale CRISPR knockout (GeCKOv.2) ：28783722	NO				SUPV3L1	2	HCT 116 colon carcinoma cells：CRISPR KO library targeting 10,676 genes：37732732;murine MC38 colon adenocarcinoma cells：genome-scale screen：33443027	NO
									CCDC93	1	NY-ESO-1+ Mel624 melanoma cells：genome-scale CRISPR knockout (GeCKOv.2) ：28783722	NO				SUV39H1	2	A375 melanoma cell line：genome-scale CRISPR activation (CRISPRa) screen：35338135;B16 melanoma：in vivo CRISPR-Cas9 screens targeting 936 chromatin regulators：33953401	NO
									CCHCR1	1	EMT6HA：mouse Toronto KnockOut：32968282	NO				TAF1	2	HCT 116 colon carcinoma cells：CRISPR KO library targeting 10,676 genes：37732732;KrasG12D/Trp53−/− (KP) LUAD model：In Vivo CRISPR Screen targeting 524 epigenetic regulators and 173 control genes：31744829	NO
									CCKAR	1	NY-ESO-1+ Mel624 melanoma cells：genome-scale CRISPR knockout (GeCKOv.2) ：28783722	NO				TAF3	2	EMT6HA：mouse Toronto KnockOut：32968282;B16：genome-scale in vivo CRISPR screens：36151395	NO
									CCL23	1	colorectal cancer cell LS-411N：an immuno-oncology focused guide RNA (gRNA) gene knock-out：36669486	NO				TAF7	2	Lewis lung carcinoma：in vivo CRISPR-Cas9 screens targeting 936 chromatin regulators：33953401;murine MC38 colon adenocarcinoma cells：genome-scale screen：33443027	NO
									CCL24	1	NY-ESO-1+ Mel624 melanoma cells：genome-scale CRISPR knockout (GeCKOv.2) ：28783722	NO				TAPBPL	2	A375 melanoma cell line：genome-scale CRISPR activation (CRISPRa) screen：35338135;BrafV600E mouse lung cancer model：CRISPR screen targeting 573 genes associated with immune cytolytic activity：37258521	NO
									CCL25	1	NY-ESO-1+ Mel624 melanoma cells：genome-scale CRISPR knockout (GeCKOv.2) ：28783722	NO				TARS2	2	D10 melanoma cells：genome-wide CRISPRCas9 knockout screens：35688159;HCT 116 colon carcinoma cells：CRISPR KO library targeting 10,676 genes：37732732	NO
									CCL27	1	NY-ESO-1+ Mel624 melanoma cells：genome-scale CRISPR knockout (GeCKOv.2) ：28783722	NO				TASP1	2	MC38：genome-scale in vivo CRISPR screens：36151395;RencaHA：mouse Toronto KnockOut：32968282	NO
									CCNB3	1	NY-ESO-1+ Mel624 melanoma cells：genome-scale CRISPR knockout (GeCKOv.2) ：28783722	NO				TBL1X	2	CT26HA：mouse Toronto KnockOut：32968282;EMT6HA：mouse Toronto KnockOut：32968282	NO
									CCND1	1	colorectal cancer cell HT-29：an immuno-oncology focused guide RNA (gRNA) gene knock-out：36669486	NO				TCEB2	2	D10 melanoma cells：genome-wide CRISPRCas9 knockout screens：35688159;colorectal cancer cell HT-29：an immuno-oncology focused guide RNA (gRNA) gene knock-out：36669486	NO
									CCNDBP1	1	NY-ESO-1+ Mel624 melanoma cells：genome-scale CRISPR knockout (GeCKOv.2) ：28783722	NO				TDRKH	2	RencaHA：mouse Toronto KnockOut：32968282;KrasG12D/Trp53−/− (KP) LUAD model：In Vivo CRISPR Screen targeting 524 epigenetic regulators and 173 control genes：31744829	NO
									CCNE1	1	NY-ESO-1+ Mel624 melanoma cells：genome-scale CRISPR knockout (GeCKOv.2) ：28783722	NO				TERT	2	A375 melanoma cell line：genome-scale CRISPR activation (CRISPRa) screen：35338135;murine B16F10 melanoma cell line：genome-scale CRISPR-Cas9 screen：29301958	NO
									CCNH	1	CT26HA：mouse Toronto KnockOut：32968282	NO				TFB2M	2	HCT 116 colon carcinoma cells：CRISPR KO library targeting 10,676 genes：37732732;murine MC38 colon adenocarcinoma cells：genome-scale screen：33443027	NO
									CCNL1	1	D10 melanoma cells：genome-wide CRISPRCas9 knockout screens：35688159	NO				TFDP1	2	D10 melanoma cells：genome-wide CRISPRCas9 knockout screens：35688159;HCT 116 colon carcinoma cells：CRISPR KO library targeting 10,676 genes：37732732	NO
									CCP110	1	NY-ESO-1+ Mel624 melanoma cells：genome-scale CRISPR knockout (GeCKOv.2) ：28783722	NO				TGFBR3	2	HCT 116 colon carcinoma cells：CRISPR KO library targeting 10,676 genes：37732732;HCT 116 colon carcinoma cells：CRISPRa library targeting 11,222 genes：37732732	NO
									CCRL2	1	NY-ESO-1+ Mel624 melanoma cells：genome-scale CRISPR knockout (GeCKOv.2) ：28783722	NO				TGIF1	2	colorectal cancer cell HT-29：an immuno-oncology focused guide RNA (gRNA) gene knock-out：36669486;murine B16F10 melanoma cell line：genome-scale CRISPR-Cas9 screen：29301958	NO
									CCT3	1	4T1HA：mouse Toronto KnockOut：32968282	NO				TGIF2	2	HCT 116 colon carcinoma cells：CRISPR KO library targeting 10,676 genes：37732732;murine B16F10 melanoma cell line：genome-scale CRISPR-Cas9 screen：29301958	NO
									CCZ1	1	HCT 116 colon carcinoma cells：CRISPR KO library targeting 10,676 genes：37732732	NO				TIAL1	2	EMT6HA：mouse Toronto KnockOut：32968282;murine B16F10 melanoma cell line：genome-scale CRISPR-Cas9 screen：29301958	NO
									CD14	1	NY-ESO-1+ Mel624 melanoma cells：genome-scale CRISPR knockout (GeCKOv.2) ：28783722	NO				TIMM22	2	a murine colon adenocarcinoma cell line MC38 expressing the melanoma antigen gp100 (MC38/gp100)：genome-wide CRISPR/Cas9-based screen：33589527;RencaHA：mouse Toronto KnockOut：32968282	NO
									CD22	1	colorectal cancer cell HT-29：an immuno-oncology focused guide RNA (gRNA) gene knock-out：36669486	NO				TK1	2	murine B16F10 melanoma cell line：genome-scale CRISPR-Cas9 screen：29301958;CT26HA：mouse Toronto KnockOut：32968282	NO
									CD274	1	Patient derived melanoma cell lines：CRISPR screen targeting 248 genes：33649592	NO				TMEM147	2	A375 melanoma cell line：genome-scale CRISPR activation (CRISPRa) screen：35338135;B16：genome-scale in vivo CRISPR screens：36151395	NO
									CD2AP	1	EMT6HA：mouse Toronto KnockOut：32968282	NO				TMEM165	2	IFNGR1-deficient melanoma cells：genome-wide CRISPR-Cas9 knockout screen ：31303383;murine B16F10 melanoma cell line：genome-scale CRISPR-Cas9 screen：29301958	NO
									CD33	1	colorectal cancer cell HT-29：an immuno-oncology focused guide RNA (gRNA) gene knock-out：36669486	NO				TMEM189	2	B16OVA：mouse Toronto KnockOut：32968282;CT26HA：mouse Toronto KnockOut：32968282	NO
									CD37	1	colorectal cancer cell HT-29：an immuno-oncology focused guide RNA (gRNA) gene knock-out：36669486	NO				TMEM230	2	HCT 116 colon carcinoma cells：CRISPR KO library targeting 10,676 genes：37732732;CT26HA：mouse Toronto KnockOut：32968282	NO
									CD3D	1	colorectal cancer cell HT-29：an immuno-oncology focused guide RNA (gRNA) gene knock-out：36669486	NO				TMEM245	2	RencaHA：mouse Toronto KnockOut：32968282;CT26HA：mouse Toronto KnockOut：32968282	NO
									CD4	1	NY-ESO-1+ Mel624 melanoma cells：genome-scale CRISPR knockout (GeCKOv.2) ：28783722	NO				TMEM30A	2	HCT 116 colon carcinoma cells：CRISPR KO library targeting 10,676 genes：37732732;CT26HA：mouse Toronto KnockOut：32968282	NO
									CD47	1	Patient derived melanoma cell lines：CRISPR screen targeting 248 genes：33649592	NO				TMEM50A	2	CT26HA：mouse Toronto KnockOut：32968282;murine MC38 colon adenocarcinoma cells：genome-scale screen：33443027	YES
									CD69	1	NY-ESO-1+ Mel624 melanoma cells：genome-scale CRISPR knockout (GeCKOv.2) ：28783722	NO				TOMM7	2	EMT6HA：mouse Toronto KnockOut：32968282;RencaHA：mouse Toronto KnockOut：32968282	YES
									CD70	1	colorectal cancer cell HT-29：an immuno-oncology focused guide RNA (gRNA) gene knock-out：36669486	NO				TRADD	2	IFNGR1-deficient melanoma cells：genome-wide CRISPR-Cas9 knockout screen ：31303383;D10 melanoma cells：genome-wide CRISPRCas9 knockout screens：35688159	NO
									CD79A	1	colorectal cancer cell HT-29：an immuno-oncology focused guide RNA (gRNA) gene knock-out：36669486	NO				TRAPPC4	2	D10 melanoma cells：genome-wide CRISPRCas9 knockout screens：35688159;B16：genome-scale in vivo CRISPR screens：36151395	NO
									CD80	1	colorectal cancer cell LS-411N：an immuno-oncology focused guide RNA (gRNA) gene knock-out：36669486	NO				TRMT6	2	RencaHA：mouse Toronto KnockOut：32968282;EMT6HA：mouse Toronto KnockOut：32968282	NO
									CDC123	1	Patient derived melanoma cell lines：CRISPR screen targeting 248 genes：33649592	NO				TRMT61A	2	HCT 116 colon carcinoma cells：CRISPR KO library targeting 10,676 genes：37732732;EMT6HA：mouse Toronto KnockOut：32968282	NO
									CDC14B	1	NY-ESO-1+ Mel624 melanoma cells：genome-scale CRISPR knockout (GeCKOv.2) ：28783722	NO				TSFM	2	EMT6HA：mouse Toronto KnockOut：32968282;murine MC38 colon adenocarcinoma cells：genome-scale screen：33443027	YES
									CDC34	1	HCT 116 colon carcinoma cells：CRISPR KO library targeting 10,676 genes：37732732	NO				TUFM	2	a murine colon adenocarcinoma cell line MC38 expressing the melanoma antigen gp100 (MC38/gp100)：genome-wide CRISPR/Cas9-based screen：33589527;HCT 116 colon carcinoma cells：CRISPR KO library targeting 10,676 genes：37732732	NO
									CDC37	1	NY-ESO-1+ Mel624 melanoma cells：genome-scale CRISPR knockout (GeCKOv.2) ：28783722	NO				TVP23B	2	colorectal cancer cell HT-29：an immuno-oncology focused guide RNA (gRNA) gene knock-out：36669486;murine B16F10 melanoma cell line：genome-scale CRISPR-Cas9 screen：29301958	NO
									CDC42EP4	1	RencaHA：mouse Toronto KnockOut：32968282	NO				TXNDC15	2	HCT 116 colon carcinoma cells：CRISPR KO library targeting 10,676 genes：37732732;murine B16F10 melanoma cell line：genome-scale CRISPR-Cas9 screen：29301958	NO
									CDC42EP5	1	NY-ESO-1+ Mel624 melanoma cells：genome-scale CRISPR knockout (GeCKOv.2) ：28783722	NO				TYMS	2	D10 melanoma cells：genome-wide CRISPRCas9 knockout screens：35688159;HCT 116 colon carcinoma cells：CRISPR KO library targeting 10,676 genes：37732732	NO
									CDC45	1	NY-ESO-1+ Mel624 melanoma cells：genome-scale CRISPR knockout (GeCKOv.2) ：28783722	NO				UBA3	2	D10 melanoma cells：genome-wide CRISPRCas9 knockout screens：35688159;a murine colon adenocarcinoma cell line MC38 expressing the melanoma antigen gp100 (MC38/gp100)：genome-wide CRISPR/Cas9-based screen：33589527	NO
									CDC5L	1	HCT 116 colon carcinoma cells：CRISPR KO library targeting 10,676 genes：37732732	NO				UBA5	2	A375 melanoma cell line：genome-scale CRISPR activation (CRISPRa) screen：35338135;EMT6HA：mouse Toronto KnockOut：32968282	NO
									CDC7	1	NY-ESO-1+ Mel624 melanoma cells：genome-scale CRISPR knockout (GeCKOv.2) ：28783722	NO				UBE2D3	2	HCT 116 colon carcinoma cells：CRISPR KO library targeting 10,676 genes：37732732;B16 melanoma：in vivo CRISPR-Cas9 screens targeting 936 chromatin regulators：33953401	NO
									CDCA2	1	NY-ESO-1+ Mel624 melanoma cells：genome-scale CRISPR knockout (GeCKOv.2) ：28783722	NO				UBE2F	2	HCT 116 colon carcinoma cells：CRISPR KO library targeting 10,676 genes：37732732;EMT6HA：mouse Toronto KnockOut：32968282	NO
									CDCA3	1	EMT6HA：mouse Toronto KnockOut：32968282	NO				UBE2J1	2	colorectal cancer cell HT-29：an immuno-oncology focused guide RNA (gRNA) gene knock-out：36669486;A375 melanoma cell line：genome-scale CRISPR activation (CRISPRa) screen：35338135	NO
									CDCA5	1	MC38OVA：mouse Toronto KnockOut：32968282	NO				UBE2L3	2	colorectal cancer cell HT-29：an immuno-oncology focused guide RNA (gRNA) gene knock-out：36669486;murine MC38 colon adenocarcinoma cells：genome-scale screen：33443027	NO
									CDCP2	1	NY-ESO-1+ Mel624 melanoma cells：genome-scale CRISPR knockout (GeCKOv.2) ：28783722	NO				UBE2W	2	colorectal cancer cell HT-29：an immuno-oncology focused guide RNA (gRNA) gene knock-out：36669486;HCT 116 colon carcinoma cells：CRISPR KO library targeting 10,676 genes：37732732	NO
									CDH1	1	colorectal cancer cell HT-29：an immuno-oncology focused guide RNA (gRNA) gene knock-out：36669486	NO				UBE3D	2	colorectal cancer cell HT-29：an immuno-oncology focused guide RNA (gRNA) gene knock-out：36669486;EMT6HA：mouse Toronto KnockOut：32968282	NO
									CDH19	1	Patient derived melanoma cell lines：CRISPR screen targeting 248 genes：33649592	NO				UBR7	2	B16 melanoma：in vivo CRISPR-Cas9 screens targeting 936 chromatin regulators：33953401;B16：genome-scale in vivo CRISPR screens：36151395	NO
									CDH3	1	HCT 116 colon carcinoma cells：CRISPRa library targeting 11,222 genes：37732732	NO				UBXN2A	2	EMT6HA：mouse Toronto KnockOut：32968282;CT26HA：mouse Toronto KnockOut：32968282	NO
									CDHR1	1	NY-ESO-1+ Mel624 melanoma cells：genome-scale CRISPR knockout (GeCKOv.2) ：28783722	NO				UFM1	2	EMT6HA：mouse Toronto KnockOut：32968282;RencaHA：mouse Toronto KnockOut：32968282	NO
									CDIPT	1	NY-ESO-1+ Mel624 melanoma cells：genome-scale CRISPR knockout (GeCKOv.2) ：28783722	NO				UGGT1	2	HCT 116 colon carcinoma cells：CRISPR KO library targeting 10,676 genes：37732732;murine B16F10 melanoma cell line：genome-scale CRISPR-Cas9 screen：29301958	NO
									CDK11B	1	NY-ESO-1+ Mel624 melanoma cells：genome-scale CRISPR knockout (GeCKOv.2) ：28783722	NO				UNC50	2	HCT 116 colon carcinoma cells：CRISPR KO library targeting 10,676 genes：37732732;murine B16F10 melanoma cell line：CRISPR–Cas9 genome screen targeting 2,368 genes ：28723893	YES
									CDK20	1	NY-ESO-1+ Mel624 melanoma cells：genome-scale CRISPR knockout (GeCKOv.2) ：28783722	NO				USP14	2	D10 melanoma cells：genome-wide CRISPRCas9 knockout screens：35688159;HCT 116 colon carcinoma cells：CRISPR KO library targeting 10,676 genes：37732732	NO
									CDK3	1	NY-ESO-1+ Mel624 melanoma cells：genome-scale CRISPR knockout (GeCKOv.2) ：28783722	NO				USP19	2	HCT 116 colon carcinoma cells：CRISPR KO library targeting 10,676 genes：37732732;murine B16F10 melanoma cell line：genome-scale CRISPR-Cas9 screen：29301958	NO
									CDK6	1	colorectal cancer cell LS-411N：an immuno-oncology focused guide RNA (gRNA) gene knock-out：36669486	NO				USP39	2	colorectal cancer cell HT-29：an immuno-oncology focused guide RNA (gRNA) gene knock-out：36669486;HCT 116 colon carcinoma cells：CRISPR KO library targeting 10,676 genes：37732732	YES
									CDK8	1	RencaHA：mouse Toronto KnockOut：32968282	NO				USP8	2	HCT 116 colon carcinoma cells：CRISPR KO library targeting 10,676 genes：37732732;EMT6HA：mouse Toronto KnockOut：32968282	NO
									CDK9	1	B16 melanoma：in vivo CRISPR-Cas9 screens targeting 936 chromatin regulators：33953401	NO				USPL1	2	HCT 116 colon carcinoma cells：CRISPR KO library targeting 10,676 genes：37732732;CT26HA：mouse Toronto KnockOut：32968282	NO
									CDKN1B	1	CRISPR-mediated genetically engineered mouse models (CRISPR-GEMMs) model of liver cancer：AAV-CRISPR targeting 49 tumor suppressor gene：32887696	NO				VCPIP1	2	A375 melanoma cell line：genome-scale CRISPR activation (CRISPRa) screen：35338135;RencaHA：mouse Toronto KnockOut：32968282	NO
									CDKN2A	1	colorectal cancer cell HT-29：an immuno-oncology focused guide RNA (gRNA) gene knock-out：36669486	NO				VMP1	2	a murine colon adenocarcinoma cell line MC38 expressing the melanoma antigen gp100 (MC38/gp100)：genome-wide CRISPR/Cas9-based screen：33589527;EMT6HA：mouse Toronto KnockOut：32968282	YES
									CDKN2AIP	1	NY-ESO-1+ Mel624 melanoma cells：genome-scale CRISPR knockout (GeCKOv.2) ：28783722	NO				VPS25	2	D10 melanoma cells：genome-wide CRISPRCas9 knockout screens：35688159;a murine colon adenocarcinoma cell line MC38 expressing the melanoma antigen gp100 (MC38/gp100)：genome-wide CRISPR/Cas9-based screen：33589527	NO
									CDKN2C	1	murine B16F10 melanoma cell line：genome-scale CRISPR-Cas9 screen：29301958	NO				VPS39	2	B16：genome-scale in vivo CRISPR screens：36151395;RencaHA：mouse Toronto KnockOut：32968282	NO
									CDX2	1	HCT 116 colon carcinoma cells：CRISPRa library targeting 11,222 genes：37732732	NO				VPS41	2	RencaHA：mouse Toronto KnockOut：32968282;murine MC38 colon adenocarcinoma cells：genome-scale screen：33443027	NO
									CDYL	1	NY-ESO-1+ Mel624 melanoma cells：genome-scale CRISPR knockout (GeCKOv.2) ：28783722	NO				VPS52	2	HCT 116 colon carcinoma cells：CRISPR KO library targeting 10,676 genes：37732732;RencaHA：mouse Toronto KnockOut：32968282	YES
									CEACAM1	1	colorectal cancer cell HT-29：an immuno-oncology focused guide RNA (gRNA) gene knock-out：36669486	NO				VPS53	2	HCT 116 colon carcinoma cells：CRISPR KO library targeting 10,676 genes：37732732;RencaHA：mouse Toronto KnockOut：32968282	NO
									CEACAM8	1	colorectal cancer cell HT-29：an immuno-oncology focused guide RNA (gRNA) gene knock-out：36669486	NO				WARS2	2	A375 melanoma cell line：genome-scale CRISPR activation (CRISPRa) screen：35338135;murine MC38 colon adenocarcinoma cells：genome-scale screen：33443027	NO
									CEBPB	1	murine MC38 colon adenocarcinoma cells：genome-scale screen：33443027	NO				WBSCR16	2	4T1HA：mouse Toronto KnockOut：32968282;EMT6HA：mouse Toronto KnockOut：32968282	NO
									CELF5	1	NY-ESO-1+ Mel624 melanoma cells：genome-scale CRISPR knockout (GeCKOv.2) ：28783722	NO				WDR25	2	CT26HA：mouse Toronto KnockOut：32968282;EMT6HA：mouse Toronto KnockOut：32968282	NO
									CENPC1	1	NY-ESO-1+ Mel624 melanoma cells：genome-scale CRISPR knockout (GeCKOv.2) ：28783722	NO				WNT3A	2	HCT 116 colon carcinoma cells：CRISPR KO library targeting 10,676 genes：37732732;HCT 116 colon carcinoma cells：CRISPRa library targeting 11,222 genes：37732732	NO
									CENPF	1	NY-ESO-1+ Mel624 melanoma cells：genome-scale CRISPR knockout (GeCKOv.2) ：28783722	NO				WWTR1	2	EMT6HA：mouse Toronto KnockOut：32968282;CT26HA：mouse Toronto KnockOut：32968282	NO
									CENPH	1	NY-ESO-1+ Mel624 melanoma cells：genome-scale CRISPR knockout (GeCKOv.2) ：28783722	NO				XAB2	2	colorectal cancer cell HT-29：an immuno-oncology focused guide RNA (gRNA) gene knock-out：36669486;B16OVA：mouse Toronto KnockOut：32968282	NO
									CENPP	1	B16OVA：mouse Toronto KnockOut：32968282	NO				XIAP	2	HCT 116 colon carcinoma cells：CRISPR KO library targeting 10,676 genes：37732732;murine MC38 colon adenocarcinoma cells：genome-scale screen：33443027	NO
									CENPQ	1	NY-ESO-1+ Mel624 melanoma cells：genome-scale CRISPR knockout (GeCKOv.2) ：28783722	NO				XPNPEP1	2	HCT 116 colon carcinoma cells：CRISPR KO library targeting 10,676 genes：37732732;B16：genome-scale in vivo CRISPR screens：36151395	NO
									CEP57L1	1	murine B16F10 melanoma cell line：genome-scale CRISPR-Cas9 screen：29301958	NO				YBX1	2	CT26HA：mouse Toronto KnockOut：32968282;EMT6HA：mouse Toronto KnockOut：32968282	YES
									CEP95	1	NY-ESO-1+ Mel624 melanoma cells：genome-scale CRISPR knockout (GeCKOv.2) ：28783722	NO				YME1L1	2	HCT 116 colon carcinoma cells：CRISPR KO library targeting 10,676 genes：37732732;EMT6HA：mouse Toronto KnockOut：32968282	NO
									CEPT1	1	CT26HA：mouse Toronto KnockOut：32968282	NO				YWHAZ	2	murine B16F10 melanoma cell line：genome-scale CRISPR-Cas9 screen：29301958;murine B16F10 melanoma cell line：CRISPR–Cas9 genome screen targeting 2,368 genes ：28723893	YES
									CERS2	1	NY-ESO-1+ Mel624 melanoma cells：genome-scale CRISPR knockout (GeCKOv.2) ：28783722	NO				ZBTB10	2	A375 melanoma cell line：genome-scale CRISPR activation (CRISPRa) screen：35338135;HCT 116 colon carcinoma cells：CRISPR KO library targeting 10,676 genes：37732732	YES
									CERS6	1	HCT 116 colon carcinoma cells：CRISPR KO library targeting 10,676 genes：37732732	NO				ZBTB2	2	HCT 116 colon carcinoma cells：CRISPR KO library targeting 10,676 genes：37732732;CT26HA：mouse Toronto KnockOut：32968282	NO
									CES1	1	4T1HA：mouse Toronto KnockOut：32968282	NO				ZC3H18	2	murine B16F10 melanoma cell line：genome-scale CRISPR-Cas9 screen：29301958;murine MC38 colon adenocarcinoma cells：genome-scale screen：33443027	NO
									CETN1	1	NY-ESO-1+ Mel624 melanoma cells：genome-scale CRISPR knockout (GeCKOv.2) ：28783722	NO				ZC3H4	2	CT26HA：mouse Toronto KnockOut：32968282;4T1HA：mouse Toronto KnockOut：32968282	NO
									CFDP1	1	NY-ESO-1+ Mel624 melanoma cells：genome-scale CRISPR knockout (GeCKOv.2) ：28783722	NO				ZCCHC8	2	EMT6HA：mouse Toronto KnockOut：32968282;murine MC38 colon adenocarcinoma cells：genome-scale screen：33443027	NO
									CGGBP1	1	B16OVA：mouse Toronto KnockOut：32968282	NO				ZFX	2	A375 melanoma cell line：genome-scale CRISPR activation (CRISPRa) screen：35338135;CT26HA：mouse Toronto KnockOut：32968282	NO
									CHCHD4	1	NY-ESO-1+ Mel624 melanoma cells：genome-scale CRISPR knockout (GeCKOv.2) ：28783722	NO				ZNF106	2	EMT6HA：mouse Toronto KnockOut：32968282;MC38OVA：mouse Toronto KnockOut：32968282	NO
									CHCHD7	1	NY-ESO-1+ Mel624 melanoma cells：genome-scale CRISPR knockout (GeCKOv.2) ：28783722	NO				ZNF131	2	D10 melanoma cells：genome-wide CRISPRCas9 knockout screens：35688159;HCT 116 colon carcinoma cells：CRISPR KO library targeting 10,676 genes：37732732	NO
									CHD1L	1	Lewis lung carcinoma：in vivo CRISPR-Cas9 screens targeting 936 chromatin regulators：33953401	NO				ZNRD1	2	D10 melanoma cells：genome-wide CRISPRCas9 knockout screens：35688159;RencaHA：mouse Toronto KnockOut：32968282	YES
									CHD4	1	HCT 116 colon carcinoma cells：CRISPRa library targeting 11,222 genes：37732732	NO				ZZZ3	2	HCT 116 colon carcinoma cells：CRISPR KO library targeting 10,676 genes：37732732;murine MC38 colon adenocarcinoma cells：genome-scale screen：33443027	YES
									CHMP7	1	NY-ESO-1+ Mel624 melanoma cells：genome-scale CRISPR knockout (GeCKOv.2) ：28783722	NO				AAGAB	1	murine MC38 colon adenocarcinoma cells：genome-scale screen：33443027	NO
									CHP2	1	NY-ESO-1+ Mel624 melanoma cells：genome-scale CRISPR knockout (GeCKOv.2) ：28783722	NO				AAK1	1	HCT 116 colon carcinoma cells：CRISPRa library targeting 11,222 genes：37732732	NO
									CHST15	1	NY-ESO-1+ Mel624 melanoma cells：genome-scale CRISPR knockout (GeCKOv.2) ：28783722	NO				AAMP	1	HCT 116 colon carcinoma cells：CRISPR KO library targeting 10,676 genes：37732732	NO
									CHSY1	1	YUMMER：genome-scale in vivo CRISPR screens：36151395	NO				AARS2	1	murine MC38 colon adenocarcinoma cells：genome-scale screen：33443027	NO
									CILP	1	NY-ESO-1+ Mel624 melanoma cells：genome-scale CRISPR knockout (GeCKOv.2) ：28783722	NO				AASDHPPT	1	HCT 116 colon carcinoma cells：CRISPR KO library targeting 10,676 genes：37732732	NO
									CKMT1B	1	NY-ESO-1+ Mel624 melanoma cells：genome-scale CRISPR knockout (GeCKOv.2) ：28783722	NO				ABCC1	1	HCT 116 colon carcinoma cells：CRISPR KO library targeting 10,676 genes：37732732	NO
									CLCN7	1	EMT6HA：mouse Toronto KnockOut：32968282	NO				ABCC8	1	A375 melanoma cell line：genome-scale CRISPR activation (CRISPRa) screen：35338135	NO
									CLDN11	1	4T1HA：mouse Toronto KnockOut：32968282	NO				ABCD2	1	BrafV600E mouse lung cancer model：CRISPR screen targeting 573 genes associated with immune cytolytic activity：37258521	NO
									CLDN20	1	EMT6HA：mouse Toronto KnockOut：32968282	NO				ABCE1	1	HCT 116 colon carcinoma cells：CRISPR KO library targeting 10,676 genes：37732732	NO
									CLDN22	1	NY-ESO-1+ Mel624 melanoma cells：genome-scale CRISPR knockout (GeCKOv.2) ：28783722	NO				ABHD5	1	A375 melanoma cell line：genome-scale CRISPR activation (CRISPRa) screen：35338135	NO
									CLDN6	1	EMT6HA：mouse Toronto KnockOut：32968282	NO				ABHD8	1	A375 melanoma cell line：genome-scale CRISPR activation (CRISPRa) screen：35338135	NO
									CLDN9	1	EMT6HA：mouse Toronto KnockOut：32968282	NO				ABT1	1	B16OVA：mouse Toronto KnockOut：32968282	NO
									CLECL1	1	NY-ESO-1+ Mel624 melanoma cells：genome-scale CRISPR knockout (GeCKOv.2) ：28783722	NO				ACACA	1	A375 melanoma cell line：genome-scale CRISPR activation (CRISPRa) screen：35338135	NO
									CLIC1	1	HCT 116 colon carcinoma cells：CRISPR KO library targeting 10,676 genes：37732732	NO				ACD	1	EMT6HA：mouse Toronto KnockOut：32968282	NO
									CLK1	1	HCT 116 colon carcinoma cells：CRISPR KO library targeting 10,676 genes：37732732	NO				ACO2	1	murine MC38 colon adenocarcinoma cells：genome-scale screen：33443027	NO
									CLPSL2	1	NY-ESO-1+ Mel624 melanoma cells：genome-scale CRISPR knockout (GeCKOv.2) ：28783722	NO				ACOT6	1	A375 melanoma cell line：genome-scale CRISPR activation (CRISPRa) screen：35338135	NO
									CMC1	1	RencaHA：mouse Toronto KnockOut：32968282	NO				ACP5	1	BrafV600E mouse lung cancer model：CRISPR screen targeting 573 genes associated with immune cytolytic activity：37258521	NO
									CMC4	1	NY-ESO-1+ Mel624 melanoma cells：genome-scale CRISPR knockout (GeCKOv.2) ：28783722	NO				ACP6	1	A375 melanoma cell line：genome-scale CRISPR activation (CRISPRa) screen：35338135	NO
									CMTM3	1	A20 lymphoma cells ：CRISPR screen targeting 291 genes：33334730	NO				ACSL1	1	A375 melanoma cell line：genome-scale CRISPR activation (CRISPRa) screen：35338135	NO
									CMTM6	1	NY-ESO-1+ Mel624 melanoma cells：genome-scale CRISPR knockout (GeCKOv.2) ：28783722	NO				ACSL4	1	CT26HA：mouse Toronto KnockOut：32968282	NO
									CMTR2	1	HCT 116 colon carcinoma cells：CRISPR KO library targeting 10,676 genes：37732732	NO				ACTG1	1	RencaHA：mouse Toronto KnockOut：32968282	NO
									CNOT1	1	IFNGR1-deficient melanoma cells：genome-wide CRISPR-Cas9 knockout screen ：31303383	NO				ACTL6A	1	D10 melanoma cells：genome-wide CRISPRCas9 knockout screens：35688159	NO
									CNOT10	1	EMT6HA：mouse Toronto KnockOut：32968282	NO				ACTR1A	1	D10 melanoma cells：genome-wide CRISPRCas9 knockout screens：35688159	NO
									CNOT4	1	EMT6HA：mouse Toronto KnockOut：32968282	NO				ACTR3B	1	BrafV600E mouse lung cancer model：CRISPR screen targeting 573 genes associated with immune cytolytic activity：37258521	NO
									CNOT8	1	CT26HA：mouse Toronto KnockOut：32968282	NO				ADAM10	1	RencaHA：mouse Toronto KnockOut：32968282	NO
									CNP	1	NY-ESO-1+ Mel624 melanoma cells：genome-scale CRISPR knockout (GeCKOv.2) ：28783722	NO				ADAM17	1	RencaHA：mouse Toronto KnockOut：32968282	NO
									CNPY3	1	D10 melanoma cells：genome-wide CRISPRCas9 knockout screens：35688159	NO				ADAMDEC1	1	BrafV600E mouse lung cancer model：CRISPR screen targeting 573 genes associated with immune cytolytic activity：37258521	NO
									CNST	1	CT26HA：mouse Toronto KnockOut：32968282	NO				ADAMTS13	1	A375 melanoma cell line：genome-scale CRISPR activation (CRISPRa) screen：35338135	NO
									CNTD1	1	NY-ESO-1+ Mel624 melanoma cells：genome-scale CRISPR knockout (GeCKOv.2) ：28783722	NO				ADCK1	1	B16OVA：mouse Toronto KnockOut：32968282	NO
									CNTNAP1	1	4T1HA：mouse Toronto KnockOut：32968282	NO				ADCK4	1	murine MC38 colon adenocarcinoma cells：genome-scale screen：33443027	NO
									CNTNAP3	1	HCT 116 colon carcinoma cells：CRISPR KO library targeting 10,676 genes：37732732	NO				ADIPOR2	1	HCT 116 colon carcinoma cells：CRISPR KO library targeting 10,676 genes：37732732	NO
									COA4	1	RencaHA：mouse Toronto KnockOut：32968282	NO				ADRM1	1	murine B16F10 melanoma cell line：CRISPR–Cas9 genome screen targeting 2,368 genes ：28723893	NO
									COG8	1	NY-ESO-1+ Mel624 melanoma cells：genome-scale CRISPR knockout (GeCKOv.2) ：28783722	NO				ADSL	1	HCT 116 colon carcinoma cells：CRISPR KO library targeting 10,676 genes：37732732	NO
									COIL	1	4T1HA：mouse Toronto KnockOut：32968282	NO				ADSS	1	HCT 116 colon carcinoma cells：CRISPR KO library targeting 10,676 genes：37732732	NO
									COL17A1	1	NY-ESO-1+ Mel624 melanoma cells：genome-scale CRISPR knockout (GeCKOv.2) ：28783722	NO				AFAP1L1	1	A375 melanoma cell line：genome-scale CRISPR activation (CRISPRa) screen：35338135	NO
									COL18A1	1	NY-ESO-1+ Mel624 melanoma cells：genome-scale CRISPR knockout (GeCKOv.2) ：28783722	NO				AGPS	1	CT26HA：mouse Toronto KnockOut：32968282	NO
									COL23A1	1	NY-ESO-1+ Mel624 melanoma cells：genome-scale CRISPR knockout (GeCKOv.2) ：28783722	NO				AIF1	1	BrafV600E mouse lung cancer model：CRISPR screen targeting 573 genes associated with immune cytolytic activity：37258521	NO
									COL25A1	1	NY-ESO-1+ Mel624 melanoma cells：genome-scale CRISPR knockout (GeCKOv.2) ：28783722	NO				AIP	1	murine B16F10 melanoma cell line：genome-scale CRISPR-Cas9 screen：29301958	NO
									COL5A1	1	NY-ESO-1+ Mel624 melanoma cells：genome-scale CRISPR knockout (GeCKOv.2) ：28783722	NO				AK2	1	murine B16F10 melanoma cell line：genome-scale CRISPR-Cas9 screen：29301958	NO
									COLEC12	1	NY-ESO-1+ Mel624 melanoma cells：genome-scale CRISPR knockout (GeCKOv.2) ：28783722	NO				AKT1	1	murine B16F10 melanoma cell line：genome-scale CRISPR-Cas9 screen：29301958	NO
									COMMD3	1	murine MC38 colon adenocarcinoma cells：genome-scale screen：33443027	NO				ALAS1	1	CT26HA：mouse Toronto KnockOut：32968282	NO
									COMTD1	1	NY-ESO-1+ Mel624 melanoma cells：genome-scale CRISPR knockout (GeCKOv.2) ：28783722	NO				ALDH7A1	1	D10 melanoma cells：genome-wide CRISPRCas9 knockout screens：35688159	NO
									COPB2	1	NY-ESO-1+ Mel624 melanoma cells：genome-scale CRISPR knockout (GeCKOv.2) ：28783722	NO				ALDOA	1	a murine colon adenocarcinoma cell line MC38 expressing the melanoma antigen gp100 (MC38/gp100)：genome-wide CRISPR/Cas9-based screen：33589527	NO
									COPE	1	B16：genome-scale in vivo CRISPR screens：36151395	NO				ALG1	1	HCT 116 colon carcinoma cells：CRISPR KO library targeting 10,676 genes：37732732	NO
									COPZ1	1	NY-ESO-1+ Mel624 melanoma cells：genome-scale CRISPR knockout (GeCKOv.2) ：28783722	NO				ALG5	1	HCT 116 colon carcinoma cells：CRISPR KO library targeting 10,676 genes：37732732	NO
									COQ4	1	NY-ESO-1+ Mel624 melanoma cells：genome-scale CRISPR knockout (GeCKOv.2) ：28783722	NO				ALKBH3	1	KrasG12D/Trp53−/− (KP) LUAD model：In Vivo CRISPR Screen targeting 524 epigenetic regulators and 173 control genes：31744829	NO
									COQ9	1	NY-ESO-1+ Mel624 melanoma cells：genome-scale CRISPR knockout (GeCKOv.2) ：28783722	NO				AMD1	1	HCT 116 colon carcinoma cells：CRISPR KO library targeting 10,676 genes：37732732	NO
									CORO1C	1	NY-ESO-1+ Mel624 melanoma cells：genome-scale CRISPR knockout (GeCKOv.2) ：28783722	NO				AMER1	1	A375 melanoma cell line：genome-scale CRISPR activation (CRISPRa) screen：35338135	NO
									COX16	1	RencaHA：mouse Toronto KnockOut：32968282	NO				AMER3	1	A375 melanoma cell line：genome-scale CRISPR activation (CRISPRa) screen：35338135	NO
									COX20	1	NY-ESO-1+ Mel624 melanoma cells：genome-scale CRISPR knockout (GeCKOv.2) ：28783722	NO				ANAPC13	1	CT26HA：mouse Toronto KnockOut：32968282	NO
									COX5A	1	RencaHA：mouse Toronto KnockOut：32968282	NO				ANGEL2	1	A375 melanoma cell line：genome-scale CRISPR activation (CRISPRa) screen：35338135	NO
									COX6B1	1	RencaHA：mouse Toronto KnockOut：32968282	NO				ANGPTL7	1	A375 melanoma cell line：genome-scale CRISPR activation (CRISPRa) screen：35338135	NO
									CPA3	1	D10 melanoma cells：genome-wide CRISPRCas9 knockout screens：35688159	NO				ANKAR	1	A375 melanoma cell line：genome-scale CRISPR activation (CRISPRa) screen：35338135	NO
									CPPED1	1	B16F10：Genome-wide screen targeting 19,150 mouse protein-coding genes：32001684	NO				ANKEF1	1	A375 melanoma cell line：genome-scale CRISPR activation (CRISPRa) screen：35338135	NO
									CPSF4	1	NY-ESO-1+ Mel624 melanoma cells：genome-scale CRISPR knockout (GeCKOv.2) ：28783722	NO				ANKFY1	1	EMT6HA：mouse Toronto KnockOut：32968282	NO
									CPSF6	1	CT26HA：mouse Toronto KnockOut：32968282	NO				ANKH	1	HCT 116 colon carcinoma cells：CRISPRa library targeting 11,222 genes：37732732	NO
									CPSF7	1	NY-ESO-1+ Mel624 melanoma cells：genome-scale CRISPR knockout (GeCKOv.2) ：28783722	NO				ANKRD11	1	murine B16F10 melanoma cell line：genome-scale CRISPR-Cas9 screen：29301958	NO
									CPXM2	1	NY-ESO-1+ Mel624 melanoma cells：genome-scale CRISPR knockout (GeCKOv.2) ：28783722	NO				ANKRD17	1	EMT6HA：mouse Toronto KnockOut：32968282	NO
									CR2	1	NY-ESO-1+ Mel624 melanoma cells：genome-scale CRISPR knockout (GeCKOv.2) ：28783722	NO				ANKRD33	1	RencaHA：mouse Toronto KnockOut：32968282	NO
									CRAMP1L	1	4T1HA：mouse Toronto KnockOut：32968282	NO				ANKRD45	1	A375 melanoma cell line：genome-scale CRISPR activation (CRISPRa) screen：35338135	NO
									CRCP	1	NY-ESO-1+ Mel624 melanoma cells：genome-scale CRISPR knockout (GeCKOv.2) ：28783722	NO				ANKRD46	1	murine B16F10 melanoma cell line：genome-scale CRISPR-Cas9 screen：29301958	NO
									CREB3L2	1	murine B16F10 melanoma cell line：genome-scale CRISPR-Cas9 screen：29301958	NO				AOC2	1	B16：genome-scale in vivo CRISPR screens：36151395	NO
									CREBRF	1	MC38OVA：mouse Toronto KnockOut：32968282	NO				AP1B1	1	A375 melanoma cell line：genome-scale CRISPR activation (CRISPRa) screen：35338135	NO
									CRIPT	1	CT26HA：mouse Toronto KnockOut：32968282	NO				AP1M1	1	MC38：genome-scale in vivo CRISPR screens：36151395	NO
									CRKL	1	NY-ESO-1+ Mel624 melanoma cells：genome-scale CRISPR knockout (GeCKOv.2) ：28783722	NO				AP1M2	1	BrafV600E mouse lung cancer model：CRISPR screen targeting 573 genes associated with immune cytolytic activity：37258521	NO
									CRMP1	1	NY-ESO-1+ Mel624 melanoma cells：genome-scale CRISPR knockout (GeCKOv.2) ：28783722	NO				AP2A2	1	murine MC38 colon adenocarcinoma cells：genome-scale screen：33443027	NO
									CRTC1	1	NY-ESO-1+ Mel624 melanoma cells：genome-scale CRISPR knockout (GeCKOv.2) ：28783722	NO				AP3M1	1	A375 melanoma cell line：genome-scale CRISPR activation (CRISPRa) screen：35338135	NO
									CRTC3	1	NY-ESO-1+ Mel624 melanoma cells：genome-scale CRISPR knockout (GeCKOv.2) ：28783722	NO				AP4E1	1	HCT 116 colon carcinoma cells：CRISPR KO library targeting 10,676 genes：37732732	NO
									CSE1L	1	colorectal cancer cell HT-29：an immuno-oncology focused guide RNA (gRNA) gene knock-out：36669486	NO				AP4S1	1	HCT 116 colon carcinoma cells：CRISPR KO library targeting 10,676 genes：37732732	NO
									CSHL1	1	colorectal cancer cell LS-411N：an immuno-oncology focused guide RNA (gRNA) gene knock-out：36669486	NO				APC	1	A375 melanoma cell line：genome-scale CRISPR activation (CRISPRa) screen：35338135	NO
									CSK	1	murine MC38 colon adenocarcinoma cells：genome-scale screen：33443027	NO				APLP2	1	A375 melanoma cell line：genome-scale CRISPR activation (CRISPRa) screen：35338135	NO
									CSNK1A1	1	HCT 116 colon carcinoma cells：CRISPR KO library targeting 10,676 genes：37732732	NO				APOBEC1	1	D10 melanoma cells：genome-wide CRISPRCas9 knockout screens：35688159	NO
									CST4	1	NY-ESO-1+ Mel624 melanoma cells：genome-scale CRISPR knockout (GeCKOv.2) ：28783722	NO				APRT	1	murine B16F10 melanoma cell line：genome-scale CRISPR-Cas9 screen：29301958	NO
									CST8	1	murine MC38 colon adenocarcinoma cells：genome-scale screen：33443027	NO				AQP1	1	A375 melanoma cell line：genome-scale CRISPR activation (CRISPRa) screen：35338135	NO
									CSTF3	1	EMT6HA：mouse Toronto KnockOut：32968282	NO				AQP3	1	HCT 116 colon carcinoma cells：CRISPRa library targeting 11,222 genes：37732732	NO
									CTBP1	1	NY-ESO-1+ Mel624 melanoma cells：genome-scale CRISPR knockout (GeCKOv.2) ：28783722	NO				AQP8	1	A375 melanoma cell line：genome-scale CRISPR activation (CRISPRa) screen：35338135	NO
									CTDP1	1	NY-ESO-1+ Mel624 melanoma cells：genome-scale CRISPR knockout (GeCKOv.2) ：28783722	NO				AQR	1	colorectal cancer cell HT-29：an immuno-oncology focused guide RNA (gRNA) gene knock-out：36669486	NO
									CTDSP2	1	NY-ESO-1+ Mel624 melanoma cells：genome-scale CRISPR knockout (GeCKOv.2) ：28783722	NO				ARAP2	1	B16：genome-scale in vivo CRISPR screens：36151395	NO
									CTNNA1	1	NY-ESO-1+ Mel624 melanoma cells：genome-scale CRISPR knockout (GeCKOv.2) ：28783722	NO				ARF3	1	murine B16F10 melanoma cell line：genome-scale CRISPR-Cas9 screen：29301958	NO
									CTNND1	1	colorectal cancer cell HT-29：an immuno-oncology focused guide RNA (gRNA) gene knock-out：36669486	NO				ARF4	1	HCT 116 colon carcinoma cells：CRISPR KO library targeting 10,676 genes：37732732	NO
									CTR9	1	colorectal cancer cell HT-29：an immuno-oncology focused guide RNA (gRNA) gene knock-out：36669486	NO				ARFGEF1	1	A375 melanoma cell line：genome-scale CRISPR activation (CRISPRa) screen：35338135	NO
									CTRLHS	1	HCT 116 colon carcinoma cells：CRISPR KO library targeting 10,676 genes：37732732	NO				ARHGAP11A	1	murine B16F10 melanoma cell line：genome-scale CRISPR-Cas9 screen：29301958	NO
									CTSO	1	B16OVA：mouse Toronto KnockOut：32968282	NO				ARHGAP21	1	murine B16F10 melanoma cell line：genome-scale CRISPR-Cas9 screen：29301958	NO
									CTU1	1	HCT 116 colon carcinoma cells：CRISPR KO library targeting 10,676 genes：37732732	NO				ARHGAP27	1	A375 melanoma cell line：genome-scale CRISPR activation (CRISPRa) screen：35338135	NO
									CTXN3	1	4T1HA：mouse Toronto KnockOut：32968282	NO				ARHGAP28	1	A375 melanoma cell line：genome-scale CRISPR activation (CRISPRa) screen：35338135	NO
									CUEDC2	1	4T1HA：mouse Toronto KnockOut：32968282	NO				ARHGEF10L	1	A375 melanoma cell line：genome-scale CRISPR activation (CRISPRa) screen：35338135	NO
									CUL1	1	colorectal cancer cell HT-29：an immuno-oncology focused guide RNA (gRNA) gene knock-out：36669486	NO				ARHGEF11	1	HCT 116 colon carcinoma cells：CRISPRa library targeting 11,222 genes：37732732	NO
									CUL4B	1	EMT6HA：mouse Toronto KnockOut：32968282	NO				ARID3C	1	A375 melanoma cell line：genome-scale CRISPR activation (CRISPRa) screen：35338135	NO
									CUL5	1	NY-ESO-1+ Mel624 melanoma cells：genome-scale CRISPR knockout (GeCKOv.2) ：28783722	NO				ARID5A	1	MC38：genome-scale in vivo CRISPR screens：36151395	NO
									CUL7	1	EMT6HA：mouse Toronto KnockOut：32968282	NO				ARL14EPL	1	murine B16F10 melanoma cell line：genome-scale CRISPR-Cas9 screen：29301958	NO
									CUL9	1	EMT6HA：mouse Toronto KnockOut：32968282	NO				ARL16	1	B16OVA：mouse Toronto KnockOut：32968282	NO
									CUTA	1	EMT6HA：mouse Toronto KnockOut：32968282	NO				ARL6IP5	1	A375 melanoma cell line：genome-scale CRISPR activation (CRISPRa) screen：35338135	NO
									CUX1	1	NY-ESO-1+ Mel624 melanoma cells：genome-scale CRISPR knockout (GeCKOv.2) ：28783722	NO				ARMC5	1	EMT6HA：mouse Toronto KnockOut：32968282	NO
									CWC15	1	NY-ESO-1+ Mel624 melanoma cells：genome-scale CRISPR knockout (GeCKOv.2) ：28783722	NO				ARMC6	1	Patient derived melanoma cell lines：CRISPR screen targeting 248 genes：33649592	NO
									CWC22	1	NY-ESO-1+ Mel624 melanoma cells：genome-scale CRISPR knockout (GeCKOv.2) ：28783722	NO				ARMCX5	1	A375 melanoma cell line：genome-scale CRISPR activation (CRISPRa) screen：35338135	NO
									CXCL2	1	colorectal cancer cell HT-29：an immuno-oncology focused guide RNA (gRNA) gene knock-out：36669486	NO				ARPC1A	1	CT26HA：mouse Toronto KnockOut：32968282	NO
									CXCL3	1	colorectal cancer cell HT-29：an immuno-oncology focused guide RNA (gRNA) gene knock-out：36669486	NO				ARPP21	1	A375 melanoma cell line：genome-scale CRISPR activation (CRISPRa) screen：35338135	NO
									CXCR6	1	NY-ESO-1+ Mel624 melanoma cells：genome-scale CRISPR knockout (GeCKOv.2) ：28783722	NO				ARRB1	1	Lewis lung carcinoma：in vivo CRISPR-Cas9 screens targeting 936 chromatin regulators：33953401	NO
									CXXC5	1	RencaHA：mouse Toronto KnockOut：32968282	NO				ARRDC3	1	Renca：In vivo selective CRISPR antigen removal (SCAR) screen targeting 2,368 genes：33497609	NO
									CYB5D1	1	NY-ESO-1+ Mel624 melanoma cells：genome-scale CRISPR knockout (GeCKOv.2) ：28783722	NO				ARRDC5	1	A375 melanoma cell line：genome-scale CRISPR activation (CRISPRa) screen：35338135	NO
									CYP27C1	1	D10 melanoma cells：genome-wide CRISPRCas9 knockout screens：35688159	NO				ASB2	1	BrafV600E mouse lung cancer model：CRISPR screen targeting 573 genes associated with immune cytolytic activity：37258521	NO
									CYP2A7	1	NY-ESO-1+ Mel624 melanoma cells：genome-scale CRISPR knockout (GeCKOv.2) ：28783722	NO				ASCC3	1	BrafV600E mouse lung cancer model：CRISPR screen targeting 573 genes associated with immune cytolytic activity：37258521	NO
									CYP4F11	1	NY-ESO-1+ Mel624 melanoma cells：genome-scale CRISPR knockout (GeCKOv.2) ：28783722	NO				ASH2L	1	D10 melanoma cells：genome-wide CRISPRCas9 knockout screens：35688159	NO
									CYP4F2	1	NY-ESO-1+ Mel624 melanoma cells：genome-scale CRISPR knockout (GeCKOv.2) ：28783722	NO				ASNA1	1	CT26HA：mouse Toronto KnockOut：32968282	NO
									CYTH1	1	NY-ESO-1+ Mel624 melanoma cells：genome-scale CRISPR knockout (GeCKOv.2) ：28783722	NO				ASNSD1	1	murine B16F10 melanoma cell line：genome-scale CRISPR-Cas9 screen：29301958	NO
									DAAM2	1	NY-ESO-1+ Mel624 melanoma cells：genome-scale CRISPR knockout (GeCKOv.2) ：28783722	NO				ASUN	1	EMT6HA：mouse Toronto KnockOut：32968282	NO
									DAB1	1	NY-ESO-1+ Mel624 melanoma cells：genome-scale CRISPR knockout (GeCKOv.2) ：28783722	NO				ASXL2	1	murine B16F10 melanoma cell line：genome-scale CRISPR-Cas9 screen：29301958	NO
									DACT2	1	EMT6HA：mouse Toronto KnockOut：32968282	NO				ASXL3	1	A375 melanoma cell line：genome-scale CRISPR activation (CRISPRa) screen：35338135	NO
									DAXX	1	murine MC38 colon adenocarcinoma cells：genome-scale screen：33443027	NO				ATAD2B	1	KrasG12D/Trp53−/− (KP) LUAD model：In Vivo CRISPR Screen targeting 524 epigenetic regulators and 173 control genes：31744829	NO
									DAZAP1	1	colorectal cancer cell HT-29：an immuno-oncology focused guide RNA (gRNA) gene knock-out：36669486	NO				ATF3	1	colorectal cancer cell HT-29：an immuno-oncology focused guide RNA (gRNA) gene knock-out：36669486	NO
									DBN1	1	NY-ESO-1+ Mel624 melanoma cells：genome-scale CRISPR knockout (GeCKOv.2) ：28783722	NO				ATF6B	1	B16：genome-scale in vivo CRISPR screens：36151395	NO
									DBR1	1	NY-ESO-1+ Mel624 melanoma cells：genome-scale CRISPR knockout (GeCKOv.2) ：28783722	NO				ATG101	1	HCT 116 colon carcinoma cells：CRISPR KO library targeting 10,676 genes：37732732	NO
									DCAF12	1	IFNGR1-deficient melanoma cells：genome-wide CRISPR-Cas9 knockout screen ：31303383	NO				ATG4B	1	EMT6HA：mouse Toronto KnockOut：32968282	NO
									DCP1A	1	HCT 116 colon carcinoma cells：CRISPR KO library targeting 10,676 genes：37732732	NO				ATIC	1	EMT6HA：mouse Toronto KnockOut：32968282	NO
									DCP2	1	HCT 116 colon carcinoma cells：CRISPR KO library targeting 10,676 genes：37732732	NO				ATL2	1	HCT 116 colon carcinoma cells：CRISPR KO library targeting 10,676 genes：37732732	NO
									DDA1	1	CT26HA：mouse Toronto KnockOut：32968282	NO				ATMIN	1	CT26HA：mouse Toronto KnockOut：32968282	NO
									DDAH2	1	EMT6HA：mouse Toronto KnockOut：32968282	NO				ATP1A1	1	HCT 116 colon carcinoma cells：CRISPR KO library targeting 10,676 genes：37732732	NO
									DDB1	1	Lewis lung carcinoma：in vivo CRISPR-Cas9 screens targeting 936 chromatin regulators：33953401	NO				ATP2A2	1	A375 melanoma cell line：genome-scale CRISPR activation (CRISPRa) screen：35338135	NO
									DDR1	1	B16OVA：mouse Toronto KnockOut：32968282	NO				ATP2B1	1	HCT 116 colon carcinoma cells：CRISPR KO library targeting 10,676 genes：37732732	NO
									DDR2	1	LLC：genome-scale in vivo CRISPR screens：36151395	NO				ATP2C1	1	A375 melanoma cell line：genome-scale CRISPR activation (CRISPRa) screen：35338135	NO
									DDX10	1	CT26HA：mouse Toronto KnockOut：32968282	NO				ATP5A1	1	murine MC38 colon adenocarcinoma cells：genome-scale screen：33443027	NO
									DDX18	1	colorectal cancer cell HT-29：an immuno-oncology focused guide RNA (gRNA) gene knock-out：36669486	NO				ATP5B	1	EMT6HA：mouse Toronto KnockOut：32968282	NO
									DDX19A	1	EMT6HA：mouse Toronto KnockOut：32968282	NO				ATP5D	1	murine MC38 colon adenocarcinoma cells：genome-scale screen：33443027	NO
									DDX27	1	B16 melanoma：in vivo CRISPR-Cas9 screens targeting 936 chromatin regulators：33953401	NO				ATP5F1	1	murine MC38 colon adenocarcinoma cells：genome-scale screen：33443027	NO
									DDX39B	1	CT26HA：mouse Toronto KnockOut：32968282	NO				ATP5H	1	murine MC38 colon adenocarcinoma cells：genome-scale screen：33443027	NO
									DDX49	1	NY-ESO-1+ Mel624 melanoma cells：genome-scale CRISPR knockout (GeCKOv.2) ：28783722	NO				ATP5J2	1	murine MC38 colon adenocarcinoma cells：genome-scale screen：33443027	NO
									DDX51	1	B16 melanoma：in vivo CRISPR-Cas9 screens targeting 936 chromatin regulators：33953401	NO				ATP5S	1	A375 melanoma cell line：genome-scale CRISPR activation (CRISPRa) screen：35338135	NO
									DDX54	1	B16 melanoma：in vivo CRISPR-Cas9 screens targeting 936 chromatin regulators：33953401	NO				ATP5SL	1	murine MC38 colon adenocarcinoma cells：genome-scale screen：33443027	NO
									DDX58	1	NY-ESO-1+ Mel624 melanoma cells：genome-scale CRISPR knockout (GeCKOv.2) ：28783722	NO				ATP6AP1	1	EMT6HA：mouse Toronto KnockOut：32968282	NO
									DEAF1	1	HCT 116 colon carcinoma cells：CRISPR KO library targeting 10,676 genes：37732732	NO				ATP6AP2	1	RencaHA：mouse Toronto KnockOut：32968282	NO
									DEFA4	1	NY-ESO-1+ Mel624 melanoma cells：genome-scale CRISPR knockout (GeCKOv.2) ：28783722	NO				ATP6V0B	1	D10 melanoma cells：genome-wide CRISPRCas9 knockout screens：35688159	NO
									DEFB108B	1	NY-ESO-1+ Mel624 melanoma cells：genome-scale CRISPR knockout (GeCKOv.2) ：28783722	NO				ATP6V1G1	1	RencaHA：mouse Toronto KnockOut：32968282	NO
									DEFB130	1	MC38OVA：mouse Toronto KnockOut：32968282	NO				ATP6V1H	1	murine B16F10 melanoma cell line：genome-scale CRISPR-Cas9 screen：29301958	NO
									DENND2D	1	D10 melanoma cells：genome-wide CRISPRCas9 knockout screens：35688159	NO				ATP7A	1	B16：genome-scale in vivo CRISPR screens：36151395	NO
									DENND4C	1	HCT 116 colon carcinoma cells：CRISPR KO library targeting 10,676 genes：37732732	NO				ATPAF2	1	murine MC38 colon adenocarcinoma cells：genome-scale screen：33443027	NO
									DEPDC5	1	LLC：genome-scale in vivo CRISPR screens：36151395	NO				ATR	1	murine B16F10 melanoma cell line：genome-scale CRISPR-Cas9 screen：29301958	NO
									DESI1	1	B16OVA：mouse Toronto KnockOut：32968282	NO				ATXN2L	1	CT26HA：mouse Toronto KnockOut：32968282	NO
									DFNB31	1	B16OVA：mouse Toronto KnockOut：32968282	NO				AURKB	1	RencaHA：mouse Toronto KnockOut：32968282	NO
									DGKD	1	HCT 116 colon carcinoma cells：CRISPR KO library targeting 10,676 genes：37732732	NO				AVEN	1	HCT 116 colon carcinoma cells：CRISPR KO library targeting 10,676 genes：37732732	NO
									DHH	1	NY-ESO-1+ Mel624 melanoma cells：genome-scale CRISPR knockout (GeCKOv.2) ：28783722	NO				AZIN1	1	EMT6HA：mouse Toronto KnockOut：32968282	NO
									DHRS4L2	1	NY-ESO-1+ Mel624 melanoma cells：genome-scale CRISPR knockout (GeCKOv.2) ：28783722	NO				B3GALT6	1	EMT6HA：mouse Toronto KnockOut：32968282	NO
									DHX16	1	4T1HA：mouse Toronto KnockOut：32968282	NO				B3GAT1	1	A375 melanoma cell line：genome-scale CRISPR activation (CRISPRa) screen：35338135	NO
									DHX30	1	RencaHA：mouse Toronto KnockOut：32968282	NO				B3GAT3	1	EMT6HA：mouse Toronto KnockOut：32968282	NO
									DHX34	1	CT26：genome-scale in vivo CRISPR screens：36151395	NO				B3GNT2	1	A375 melanoma cell line：genome-scale CRISPR activation (CRISPRa) screen：35338135	NO
									DHX35	1	EMT6HA：mouse Toronto KnockOut：32968282	NO				B4GALT7	1	EMT6HA：mouse Toronto KnockOut：32968282	NO
									DHX36	1	Lewis lung carcinoma：in vivo CRISPR-Cas9 screens targeting 936 chromatin regulators：33953401	NO				BABAM1	1	murine MC38 colon adenocarcinoma cells：genome-scale screen：33443027	NO
									DHX37	1	colorectal cancer cell HT-29：an immuno-oncology focused guide RNA (gRNA) gene knock-out：36669486	NO				BAHD1	1	KrasG12D/Trp53−/− (KP) LUAD model：In Vivo CRISPR Screen targeting 524 epigenetic regulators and 173 control genes：31744829	NO
									DHX58	1	D10 melanoma cells：genome-wide CRISPRCas9 knockout screens：35688159	NO				BANP	1	murine MC38 colon adenocarcinoma cells：genome-scale screen：33443027	NO
									DICER1	1	KrasG12D/Trp53−/− (KP) LUAD model：In Vivo CRISPR Screen targeting 524 epigenetic regulators and 173 control genes：31744829	NO				BATF2	1	murine B16F10 melanoma cell line：genome-scale CRISPR-Cas9 screen：29301958	NO
									DLL1	1	EMT6HA：mouse Toronto KnockOut：32968282	NO				BAZ2A	1	HCT 116 colon carcinoma cells：CRISPR KO library targeting 10,676 genes：37732732	NO
									DLL4	1	HCT 116 colon carcinoma cells：CRISPRa library targeting 11,222 genes：37732732	NO				BAZ2B	1	KrasG12D/Trp53−/− (KP) LUAD model：In Vivo CRISPR Screen targeting 524 epigenetic regulators and 173 control genes：31744829	NO
									DNAH7	1	4T1HA：mouse Toronto KnockOut：32968282	NO				BCAP31	1	CT26HA：mouse Toronto KnockOut：32968282	NO
									DNAH8	1	EMT6HA：mouse Toronto KnockOut：32968282	NO				BCCIP	1	murine MC38 colon adenocarcinoma cells：genome-scale screen：33443027	NO
									DNAJA3	1	colorectal cancer cell HT-29：an immuno-oncology focused guide RNA (gRNA) gene knock-out：36669486	NO				BCL2	1	CT26HA：mouse Toronto KnockOut：32968282	NO
									DNAJB13	1	4T1HA：mouse Toronto KnockOut：32968282	NO				BCL2A1	1	A375 melanoma cell line：genome-scale CRISPR activation (CRISPRa) screen：35338135	NO
									DNAJB6	1	NY-ESO-1+ Mel624 melanoma cells：genome-scale CRISPR knockout (GeCKOv.2) ：28783722	NO				BCO2	1	LLC：genome-scale in vivo CRISPR screens：36151395	NO
									DNAJB8	1	NY-ESO-1+ Mel624 melanoma cells：genome-scale CRISPR knockout (GeCKOv.2) ：28783722	NO				BCS1L	1	a murine colon adenocarcinoma cell line MC38 expressing the melanoma antigen gp100 (MC38/gp100)：genome-wide CRISPR/Cas9-based screen：33589527	NO
									DNAJC2	1	Lewis lung carcinoma：in vivo CRISPR-Cas9 screens targeting 936 chromatin regulators：33953401	NO				BGLAP	1	B16：genome-scale in vivo CRISPR screens：36151395	NO
									DNAJC8	1	CT26HA：mouse Toronto KnockOut：32968282	NO				BIRC3	1	RencaHA：mouse Toronto KnockOut：32968282	NO
									DNASE1L3	1	NY-ESO-1+ Mel624 melanoma cells：genome-scale CRISPR knockout (GeCKOv.2) ：28783722	NO				BIRC5	1	a murine colon adenocarcinoma cell line MC38 expressing the melanoma antigen gp100 (MC38/gp100)：genome-wide CRISPR/Cas9-based screen：33589527	NO
									DNM1L	1	HCT 116 colon carcinoma cells：CRISPR KO library targeting 10,676 genes：37732732	NO				BLOC1S1	1	MC38：genome-scale in vivo CRISPR screens：36151395	NO
									DNTTIP2	1	NY-ESO-1+ Mel624 melanoma cells：genome-scale CRISPR knockout (GeCKOv.2) ：28783722	NO				BMP3	1	B16OVA：mouse Toronto KnockOut：32968282	NO
									DOC2A	1	NY-ESO-1+ Mel624 melanoma cells：genome-scale CRISPR knockout (GeCKOv.2) ：28783722	NO				BMP5	1	A375 melanoma cell line：genome-scale CRISPR activation (CRISPRa) screen：35338135	NO
									DOCK2	1	4T1HA：mouse Toronto KnockOut：32968282	NO				BMX	1	A375 melanoma cell line：genome-scale CRISPR activation (CRISPRa) screen：35338135	NO
									DOCK4	1	4T1HA：mouse Toronto KnockOut：32968282	NO				BNC2	1	MC38：genome-scale in vivo CRISPR screens：36151395	NO
									DOK7	1	NY-ESO-1+ Mel624 melanoma cells：genome-scale CRISPR knockout (GeCKOv.2) ：28783722	NO				BNIP3	1	BrafV600E mouse lung cancer model：CRISPR screen targeting 573 genes associated with immune cytolytic activity：37258521	NO
									DPF2	1	RencaHA：mouse Toronto KnockOut：32968282	NO				BOD1L1	1	RencaHA：mouse Toronto KnockOut：32968282	NO
									DPF3	1	Lewis lung carcinoma：in vivo CRISPR-Cas9 screens targeting 936 chromatin regulators：33953401	NO				BOLA3	1	EMT6HA：mouse Toronto KnockOut：32968282	NO
									DPH6	1	4T1HA：mouse Toronto KnockOut：32968282	NO				BOLL	1	murine B16F10 melanoma cell line：genome-scale CRISPR-Cas9 screen：29301958	NO
									DPM2	1	NY-ESO-1+ Mel624 melanoma cells：genome-scale CRISPR knockout (GeCKOv.2) ：28783722	NO				BORA	1	EMT6HA：mouse Toronto KnockOut：32968282	NO
									DPP8	1	HCT 116 colon carcinoma cells：CRISPR KO library targeting 10,676 genes：37732732	NO				BPHL	1	BrafV600E mouse lung cancer model：CRISPR screen targeting 573 genes associated with immune cytolytic activity：37258521	NO
									DPP9	1	EMT6HA：mouse Toronto KnockOut：32968282	NO				BPIFB3	1	A375 melanoma cell line：genome-scale CRISPR activation (CRISPRa) screen：35338135	NO
									DPPA5	1	murine B16F10 melanoma cell line：genome-scale CRISPR-Cas9 screen：29301958	NO				BPIFB6	1	colorectal cancer cell HT-29：an immuno-oncology focused guide RNA (gRNA) gene knock-out：36669486	NO
									DPY30	1	RencaHA：mouse Toronto KnockOut：32968282	NO				BPNT1	1	murine B16F10 melanoma cell line：genome-scale CRISPR-Cas9 screen：29301958	NO
									DPYD	1	D10 melanoma cells：genome-wide CRISPRCas9 knockout screens：35688159	NO				BRAF	1	HCT 116 colon carcinoma cells：CRISPR KO library targeting 10,676 genes：37732732	NO
									DRG1	1	EMT6HA：mouse Toronto KnockOut：32968282	NO				BRINP2	1	murine B16F10 melanoma cell line：genome-scale CRISPR-Cas9 screen：29301958	NO
									DSC2	1	NY-ESO-1+ Mel624 melanoma cells：genome-scale CRISPR knockout (GeCKOv.2) ：28783722	NO				BSG	1	A375 melanoma cell line：genome-scale CRISPR activation (CRISPRa) screen：35338135	NO
									DSCR3	1	NY-ESO-1+ Mel624 melanoma cells：genome-scale CRISPR knockout (GeCKOv.2) ：28783722	NO				BTBD6	1	MC38：genome-scale in vivo CRISPR screens：36151395	NO
									DSG2	1	NY-ESO-1+ Mel624 melanoma cells：genome-scale CRISPR knockout (GeCKOv.2) ：28783722	NO				BTC	1	A375 melanoma cell line：genome-scale CRISPR activation (CRISPRa) screen：35338135	NO
									DST	1	colorectal cancer cell HT-29：an immuno-oncology focused guide RNA (gRNA) gene knock-out：36669486	NO				BTNL10	1	A375 melanoma cell line：genome-scale CRISPR activation (CRISPRa) screen：35338135	NO
									DTL	1	HCT 116 colon carcinoma cells：CRISPR KO library targeting 10,676 genes：37732732	NO				BUD31	1	D10 melanoma cells：genome-wide CRISPRCas9 knockout screens：35688159	NO
									DTNBP1	1	NY-ESO-1+ Mel624 melanoma cells：genome-scale CRISPR knockout (GeCKOv.2) ：28783722	NO				C10orf2	1	murine MC38 colon adenocarcinoma cells：genome-scale screen：33443027	NO
									DUPD1	1	RencaHA：mouse Toronto KnockOut：32968282	NO				C10orf76	1	MC38：genome-scale in vivo CRISPR screens：36151395	NO
									DUS3L	1	EMT6HA：mouse Toronto KnockOut：32968282	NO				C12orf29	1	A375 melanoma cell line：genome-scale CRISPR activation (CRISPRa) screen：35338135	NO
									DUSP28	1	4T1HA：mouse Toronto KnockOut：32968282	NO				C12orf45	1	D10 melanoma cells：genome-wide CRISPRCas9 knockout screens：35688159	NO
									DUSP3	1	MC38OVA：mouse Toronto KnockOut：32968282	NO				C12orf49	1	RencaHA：mouse Toronto KnockOut：32968282	NO
									DUSP4	1	HCT 116 colon carcinoma cells：CRISPR KO library targeting 10,676 genes：37732732	NO				C12orf5	1	A375 melanoma cell line：genome-scale CRISPR activation (CRISPRa) screen：35338135	NO
									DUSP9	1	MC38OVA：mouse Toronto KnockOut：32968282	NO				C12orf74	1	A375 melanoma cell line：genome-scale CRISPR activation (CRISPRa) screen：35338135	NO
									DXO	1	EMT6HA：mouse Toronto KnockOut：32968282	NO				C14orf166	1	EMT6HA：mouse Toronto KnockOut：32968282	NO
									DYNLL1	1	NY-ESO-1+ Mel624 melanoma cells：genome-scale CRISPR knockout (GeCKOv.2) ：28783722	NO				C15orf41	1	D10 melanoma cells：genome-wide CRISPRCas9 knockout screens：35688159	NO
									DYNLL2	1	MC38：genome-scale in vivo CRISPR screens：36151395	NO				C16orf70	1	A375 melanoma cell line：genome-scale CRISPR activation (CRISPRa) screen：35338135	NO
									DYNLT1	1	murine MC38 colon adenocarcinoma cells：genome-scale screen：33443027	NO				C16orf86	1	EMT6HA：mouse Toronto KnockOut：32968282	NO
									E2F1	1	NY-ESO-1+ Mel624 melanoma cells：genome-scale CRISPR knockout (GeCKOv.2) ：28783722	NO				C16orf90	1	A375 melanoma cell line：genome-scale CRISPR activation (CRISPRa) screen：35338135	NO
									E2F4	1	murine MC38 colon adenocarcinoma cells：genome-scale screen：33443027	NO				C16orf93	1	A375 melanoma cell line：genome-scale CRISPR activation (CRISPRa) screen：35338135	NO
									E2F6	1	4T1HA：mouse Toronto KnockOut：32968282	NO				C17orf102	1	A375 melanoma cell line：genome-scale CRISPR activation (CRISPRa) screen：35338135	NO
									EBF2	1	HCT 116 colon carcinoma cells：CRISPRa library targeting 11,222 genes：37732732	NO				C17orf62	1	HCT 116 colon carcinoma cells：CRISPRa library targeting 11,222 genes：37732732	NO
									EBI3	1	NY-ESO-1+ Mel624 melanoma cells：genome-scale CRISPR knockout (GeCKOv.2) ：28783722	NO				C17orf70	1	D10 melanoma cells：genome-wide CRISPRCas9 knockout screens：35688159	NO
									ECHDC3	1	NY-ESO-1+ Mel624 melanoma cells：genome-scale CRISPR knockout (GeCKOv.2) ：28783722	NO				C17orf80	1	HCT 116 colon carcinoma cells：CRISPRa library targeting 11,222 genes：37732732	NO
									ECHS1	1	RencaHA：mouse Toronto KnockOut：32968282	NO				C17orf89	1	MC38OVA：mouse Toronto KnockOut：32968282	NO
									ECI1	1	EMT6HA：mouse Toronto KnockOut：32968282	NO				C18orf8	1	EMT6HA：mouse Toronto KnockOut：32968282	NO
									ECSIT	1	RencaHA：mouse Toronto KnockOut：32968282	NO				C19orf52	1	A375 melanoma cell line：genome-scale CRISPR activation (CRISPRa) screen：35338135	NO
									EDEM2	1	murine B16F10 melanoma cell line：genome-scale CRISPR-Cas9 screen：29301958	NO				C1orf115	1	KrasG12D mouse lung cancer model：CRISPR screen targeting 573 genes associated with immune cytolytic activity：37258521	NO
									EDNRA	1	CT26HA：mouse Toronto KnockOut：32968282	NO				C1orf146	1	B16：genome-scale in vivo CRISPR screens：36151395	NO
									EEA1	1	NY-ESO-1+ Mel624 melanoma cells：genome-scale CRISPR knockout (GeCKOv.2) ：28783722	NO				C1orf43	1	RencaHA：mouse Toronto KnockOut：32968282	NO
									EED	1	LLC：genome-scale in vivo CRISPR screens：36151395	NO				C1orf52	1	BrafV600E mouse lung cancer model：CRISPR screen targeting 573 genes associated with immune cytolytic activity：37258521	NO
									EEF1A1	1	colorectal cancer cell HT-29：an immuno-oncology focused guide RNA (gRNA) gene knock-out：36669486	NO				C1orf64	1	MC38：genome-scale in vivo CRISPR screens：36151395	NO
									EEF1B2	1	NY-ESO-1+ Mel624 melanoma cells：genome-scale CRISPR knockout (GeCKOv.2) ：28783722	NO				C1orf87	1	A375 melanoma cell line：genome-scale CRISPR activation (CRISPRa) screen：35338135	NO
									EEF2	1	NY-ESO-1+ Mel624 melanoma cells：genome-scale CRISPR knockout (GeCKOv.2) ：28783722	NO				C1QB	1	B16：genome-scale in vivo CRISPR screens：36151395	NO
									EEFSEC	1	HCT 116 colon carcinoma cells：CRISPR KO library targeting 10,676 genes：37732732	NO				C1QBP	1	RencaHA：mouse Toronto KnockOut：32968282	NO
									EFR3B	1	4T1HA：mouse Toronto KnockOut：32968282	NO				C1QL4	1	A375 melanoma cell line：genome-scale CRISPR activation (CRISPRa) screen：35338135	NO
									EGFR	1	colorectal cancer cell HT-29：an immuno-oncology focused guide RNA (gRNA) gene knock-out：36669486	NO				C1S	1	A375 melanoma cell line：genome-scale CRISPR activation (CRISPRa) screen：35338135	NO
									EGLN1	1	murine MC38 colon adenocarcinoma cells：genome-scale screen：33443027	NO				C20orf78	1	A375 melanoma cell line：genome-scale CRISPR activation (CRISPRa) screen：35338135	NO
									EHBP1	1	HCT 116 colon carcinoma cells：CRISPR KO library targeting 10,676 genes：37732732	NO				C20orf96	1	A375 melanoma cell line：genome-scale CRISPR activation (CRISPRa) screen：35338135	NO
									EIF1AD	1	EMT6HA：mouse Toronto KnockOut：32968282	NO				C22orf28	1	D10 melanoma cells：genome-wide CRISPRCas9 knockout screens：35688159	NO
									EIF2AK4	1	EMT6HA：mouse Toronto KnockOut：32968282	NO				C2CD5	1	D10 melanoma cells：genome-wide CRISPRCas9 knockout screens：35688159	NO
									EIF2B2	1	colorectal cancer cell HT-29：an immuno-oncology focused guide RNA (gRNA) gene knock-out：36669486	NO				C2orf15	1	A375 melanoma cell line：genome-scale CRISPR activation (CRISPRa) screen：35338135	NO
									EIF2B3	1	colorectal cancer cell HT-29：an immuno-oncology focused guide RNA (gRNA) gene knock-out：36669486	NO				C2orf76	1	A375 melanoma cell line：genome-scale CRISPR activation (CRISPRa) screen：35338135	NO
									EIF2S2	1	NY-ESO-1+ Mel624 melanoma cells：genome-scale CRISPR knockout (GeCKOv.2) ：28783722	NO				C2orf88	1	A375 melanoma cell line：genome-scale CRISPR activation (CRISPRa) screen：35338135	NO
									EIF2S3	1	Patient derived melanoma cell lines：CRISPR screen targeting 248 genes：33649592	NO				C3	1	BrafV600E mouse lung cancer model：CRISPR screen targeting 573 genes associated with immune cytolytic activity：37258521	NO
									EIF3A	1	colorectal cancer cell HT-29：an immuno-oncology focused guide RNA (gRNA) gene knock-out：36669486	NO				C3AR1	1	murine B16F10 melanoma cell line：genome-scale CRISPR-Cas9 screen：29301958	NO
									EIF3B	1	NY-ESO-1+ Mel624 melanoma cells：genome-scale CRISPR knockout (GeCKOv.2) ：28783722	NO				C5AR1	1	BrafV600E mouse lung cancer model：CRISPR screen targeting 573 genes associated with immune cytolytic activity：37258521	NO
									EIF3D	1	NY-ESO-1+ Mel624 melanoma cells：genome-scale CRISPR knockout (GeCKOv.2) ：28783722	NO				C5orf55	1	A375 melanoma cell line：genome-scale CRISPR activation (CRISPRa) screen：35338135	NO
									EIF3I	1	colorectal cancer cell HT-29：an immuno-oncology focused guide RNA (gRNA) gene knock-out：36669486	NO				C7orf26	1	EMT6HA：mouse Toronto KnockOut：32968282	NO
									EIF4B	1	EMT6HA：mouse Toronto KnockOut：32968282	NO				C7orf71	1	D10 melanoma cells：genome-wide CRISPRCas9 knockout screens：35688159	NO
									EIF4H	1	NY-ESO-1+ Mel624 melanoma cells：genome-scale CRISPR knockout (GeCKOv.2) ：28783722	NO				C7orf76	1	A375 melanoma cell line：genome-scale CRISPR activation (CRISPRa) screen：35338135	NO
									EIF5A	1	EMT6HA：mouse Toronto KnockOut：32968282	NO				C8orf22	1	A375 melanoma cell line：genome-scale CRISPR activation (CRISPRa) screen：35338135	NO
									EIF5A2	1	NY-ESO-1+ Mel624 melanoma cells：genome-scale CRISPR knockout (GeCKOv.2) ：28783722	NO				C8orf33	1	A375 melanoma cell line：genome-scale CRISPR activation (CRISPRa) screen：35338135	NO
									EIF5B	1	CT26HA：mouse Toronto KnockOut：32968282	NO				C8orf76	1	A375 melanoma cell line：genome-scale CRISPR activation (CRISPRa) screen：35338135	NO
									ELAC2	1	colorectal cancer cell HT-29：an immuno-oncology focused guide RNA (gRNA) gene knock-out：36669486	NO				C8orf86	1	A375 melanoma cell line：genome-scale CRISPR activation (CRISPRa) screen：35338135	NO
									ELMO3	1	NY-ESO-1+ Mel624 melanoma cells：genome-scale CRISPR knockout (GeCKOv.2) ：28783722	NO				C9orf114	1	D10 melanoma cells：genome-wide CRISPRCas9 knockout screens：35688159	NO
									ELMSAN1	1	murine MC38 colon adenocarcinoma cells：genome-scale screen：33443027	NO				C9orf40	1	A375 melanoma cell line：genome-scale CRISPR activation (CRISPRa) screen：35338135	NO
									ELOVL6	1	NY-ESO-1+ Mel624 melanoma cells：genome-scale CRISPR knockout (GeCKOv.2) ：28783722	NO				C9orf50	1	A375 melanoma cell line：genome-scale CRISPR activation (CRISPRa) screen：35338135	NO
									ELP2	1	NY-ESO-1+ Mel624 melanoma cells：genome-scale CRISPR knockout (GeCKOv.2) ：28783722	NO				C9orf78	1	RencaHA：mouse Toronto KnockOut：32968282	NO
									ELP3	1	B16 melanoma：in vivo CRISPR-Cas9 screens targeting 936 chromatin regulators：33953401	NO				CA7	1	A375 melanoma cell line：genome-scale CRISPR activation (CRISPRa) screen：35338135	NO
									ELP4	1	NY-ESO-1+ Mel624 melanoma cells：genome-scale CRISPR knockout (GeCKOv.2) ：28783722	NO				CAB39L	1	A375 melanoma cell line：genome-scale CRISPR activation (CRISPRa) screen：35338135	NO
									ELP5	1	NY-ESO-1+ Mel624 melanoma cells：genome-scale CRISPR knockout (GeCKOv.2) ：28783722	NO				CABIN1	1	EMT6HA：mouse Toronto KnockOut：32968282	NO
									EME2	1	EMT6HA：mouse Toronto KnockOut：32968282	NO				CACHD1	1	murine B16F10 melanoma cell line：genome-scale CRISPR-Cas9 screen：29301958	NO
									ENOX1	1	B16OVA：mouse Toronto KnockOut：32968282	NO				CALHM1	1	CT26HA：mouse Toronto KnockOut：32968282	NO
									ENSA	1	B16OVA：mouse Toronto KnockOut：32968282	NO				CALM1	1	A375 melanoma cell line：genome-scale CRISPR activation (CRISPRa) screen：35338135	NO
									ENTPD7	1	RencaHA：mouse Toronto KnockOut：32968282	NO				CAMLG	1	CT26HA：mouse Toronto KnockOut：32968282	NO
									ENY2	1	4T1HA：mouse Toronto KnockOut：32968282	NO				CAMSAP3	1	murine MC38 colon adenocarcinoma cells：genome-scale screen：33443027	NO
									EPC2	1	murine MC38 colon adenocarcinoma cells：genome-scale screen：33443027	NO				CANT1	1	RencaHA：mouse Toronto KnockOut：32968282	NO
									EPCAM	1	colorectal cancer cell LS-411N：an immuno-oncology focused guide RNA (gRNA) gene knock-out：36669486	NO				CAPNS2	1	A375 melanoma cell line：genome-scale CRISPR activation (CRISPRa) screen：35338135	NO
									EPHA3	1	NY-ESO-1+ Mel624 melanoma cells：genome-scale CRISPR knockout (GeCKOv.2) ：28783722	NO				CARD10	1	A375 melanoma cell line：genome-scale CRISPR activation (CRISPRa) screen：35338135	NO
									EPS15L1	1	NY-ESO-1+ Mel624 melanoma cells：genome-scale CRISPR knockout (GeCKOv.2) ：28783722	NO				CARHSP1	1	A375 melanoma cell line：genome-scale CRISPR activation (CRISPRa) screen：35338135	NO
									EPS8	1	HCT 116 colon carcinoma cells：CRISPR KO library targeting 10,676 genes：37732732	NO				CASP1	1	colorectal cancer cell HT-29：an immuno-oncology focused guide RNA (gRNA) gene knock-out：36669486	NO
									EQTN	1	NY-ESO-1+ Mel624 melanoma cells：genome-scale CRISPR knockout (GeCKOv.2) ：28783722	NO				CASP4	1	BrafV600E mouse lung cancer model：CRISPR screen targeting 573 genes associated with immune cytolytic activity：37258521	NO
									ERBB2IP	1	NY-ESO-1+ Mel624 melanoma cells：genome-scale CRISPR knockout (GeCKOv.2) ：28783722	NO				CATSPERG	1	A375 melanoma cell line：genome-scale CRISPR activation (CRISPRa) screen：35338135	NO
									ERC1	1	HCT 116 colon carcinoma cells：CRISPR KO library targeting 10,676 genes：37732732	NO				CBFA2T2	1	MC38OVA：mouse Toronto KnockOut：32968282	NO
									ERCC2	1	colorectal cancer cell HT-29：an immuno-oncology focused guide RNA (gRNA) gene knock-out：36669486	NO				CBL	1	HCT 116 colon carcinoma cells：CRISPR KO library targeting 10,676 genes：37732732	NO
									ERGIC3	1	EMT6HA：mouse Toronto KnockOut：32968282	NO				CBLB	1	HCT 116 colon carcinoma cells：CRISPRa library targeting 11,222 genes：37732732	NO
									ERH	1	NY-ESO-1+ Mel624 melanoma cells：genome-scale CRISPR knockout (GeCKOv.2) ：28783722	NO				CBLL1	1	HCT 116 colon carcinoma cells：CRISPR KO library targeting 10,676 genes：37732732	NO
									ERMARD	1	EMT6HA：mouse Toronto KnockOut：32968282	NO				CBX4	1	HCT 116 colon carcinoma cells：CRISPRa library targeting 11,222 genes：37732732	NO
									ERMP1	1	NY-ESO-1+ Mel624 melanoma cells：genome-scale CRISPR knockout (GeCKOv.2) ：28783722	NO				CCDC109B	1	BrafV600E mouse lung cancer model：CRISPR screen targeting 573 genes associated with immune cytolytic activity：37258521	NO
									ESD	1	NY-ESO-1+ Mel624 melanoma cells：genome-scale CRISPR knockout (GeCKOv.2) ：28783722	NO				CCDC137	1	murine B16F10 melanoma cell line：genome-scale CRISPR-Cas9 screen：29301958	NO
									ESF1	1	colorectal cancer cell HT-29：an immuno-oncology focused guide RNA (gRNA) gene knock-out：36669486	NO				CCDC155	1	murine B16F10 melanoma cell line：genome-scale CRISPR-Cas9 screen：29301958	NO
									ESPL1	1	HCT 116 colon carcinoma cells：CRISPR KO library targeting 10,676 genes：37732732	NO				CCDC47	1	HCT 116 colon carcinoma cells：CRISPR KO library targeting 10,676 genes：37732732	NO
									ESRRA	1	D10 melanoma cells：genome-wide CRISPRCas9 knockout screens：35688159	NO				CCDC51	1	murine MC38 colon adenocarcinoma cells：genome-scale screen：33443027	NO
									ETHE1	1	HCT 116 colon carcinoma cells：CRISPR KO library targeting 10,676 genes：37732732	NO				CCDC6	1	murine MC38 colon adenocarcinoma cells：genome-scale screen：33443027	NO
									ETS1	1	B16：genome-scale in vivo CRISPR screens：36151395	NO				CCDC66	1	A375 melanoma cell line：genome-scale CRISPR activation (CRISPRa) screen：35338135	NO
									ETV1	1	NY-ESO-1+ Mel624 melanoma cells：genome-scale CRISPR knockout (GeCKOv.2) ：28783722	NO				CCDC71L	1	CT26HA：mouse Toronto KnockOut：32968282	NO
									EVPL	1	NY-ESO-1+ Mel624 melanoma cells：genome-scale CRISPR knockout (GeCKOv.2) ：28783722	NO				CCKBR	1	KPC：genome-scale in vivo CRISPR screens：36151395	NO
									EXOG	1	NY-ESO-1+ Mel624 melanoma cells：genome-scale CRISPR knockout (GeCKOv.2) ：28783722	NO				CCL21	1	murine MC38 colon adenocarcinoma cells：genome-scale screen：33443027	NO
									EXOSC2	1	colorectal cancer cell HT-29：an immuno-oncology focused guide RNA (gRNA) gene knock-out：36669486	NO				CCL22	1	BrafV600E mouse lung cancer model：CRISPR screen targeting 573 genes associated with immune cytolytic activity：37258521	NO
									EXOSC3	1	B16 melanoma：in vivo CRISPR-Cas9 screens targeting 936 chromatin regulators：33953401	NO				CCNB1IP1	1	CT26HA：mouse Toronto KnockOut：32968282	NO
									EXOSC4	1	B16 melanoma：in vivo CRISPR-Cas9 screens targeting 936 chromatin regulators：33953401	NO				CCND3	1	colorectal cancer cell HT-29：an immuno-oncology focused guide RNA (gRNA) gene knock-out：36669486	NO
									EXOSC7	1	MC38OVA：mouse Toronto KnockOut：32968282	NO				CCNK	1	RencaHA：mouse Toronto KnockOut：32968282	NO
									F11R	1	HCT 116 colon carcinoma cells：CRISPR KO library targeting 10,676 genes：37732732	NO				CCNL1	1	RencaHA：mouse Toronto KnockOut：32968282	NO
									FAHD1	1	EMT6HA：mouse Toronto KnockOut：32968282	NO				CCNT2	1	MC38：genome-scale in vivo CRISPR screens：36151395	NO
									FAM107B	1	D10 melanoma cells：genome-wide CRISPRCas9 knockout screens：35688159	NO				CCPG1	1	IFNGR1-deficient melanoma cells：genome-wide CRISPR-Cas9 knockout screen ：31303383	NO
									FAM115A	1	NY-ESO-1+ Mel624 melanoma cells：genome-scale CRISPR knockout (GeCKOv.2) ：28783722	NO				CCR2	1	BrafV600E mouse lung cancer model：CRISPR screen targeting 573 genes associated with immune cytolytic activity：37258521	NO
									FAM122A	1	EMT6HA：mouse Toronto KnockOut：32968282	NO				CCR5	1	BrafV600E mouse lung cancer model：CRISPR screen targeting 573 genes associated with immune cytolytic activity：37258521	NO
									FAM129B	1	MC38OVA：mouse Toronto KnockOut：32968282	NO				CCR8	1	BrafV600E mouse lung cancer model：CRISPR screen targeting 573 genes associated with immune cytolytic activity：37258521	NO
									FAM170A	1	RencaHA：mouse Toronto KnockOut：32968282	NO				CCSER2	1	A375 melanoma cell line：genome-scale CRISPR activation (CRISPRa) screen：35338135	NO
									FAM179B	1	MC38OVA：mouse Toronto KnockOut：32968282	NO				CCT7	1	CT26HA：mouse Toronto KnockOut：32968282	NO
									FAM195A	1	EMT6HA：mouse Toronto KnockOut：32968282	NO				CD14	1	A375 melanoma cell line：genome-scale CRISPR activation (CRISPRa) screen：35338135	NO
									FAM200B	1	NY-ESO-1+ Mel624 melanoma cells：genome-scale CRISPR knockout (GeCKOv.2) ：28783722	NO				CD151	1	Patient derived melanoma cell lines：CRISPR screen targeting 248 genes：33649592	NO
									FAM208B	1	NY-ESO-1+ Mel624 melanoma cells：genome-scale CRISPR knockout (GeCKOv.2) ：28783722	NO				CD163L1	1	BrafV600E mouse lung cancer model：CRISPR screen targeting 573 genes associated with immune cytolytic activity：37258521	NO
									FAM216B	1	NY-ESO-1+ Mel624 melanoma cells：genome-scale CRISPR knockout (GeCKOv.2) ：28783722	NO				CD164L2	1	A375 melanoma cell line：genome-scale CRISPR activation (CRISPRa) screen：35338135	NO
									FAM222B	1	NY-ESO-1+ Mel624 melanoma cells：genome-scale CRISPR knockout (GeCKOv.2) ：28783722	NO				CD200R1L	1	A375 melanoma cell line：genome-scale CRISPR activation (CRISPRa) screen：35338135	NO
									FAM47C	1	NY-ESO-1+ Mel624 melanoma cells：genome-scale CRISPR knockout (GeCKOv.2) ：28783722	NO				CD2BP2	1	CT26HA：mouse Toronto KnockOut：32968282	NO
									FAM50A	1	NY-ESO-1+ Mel624 melanoma cells：genome-scale CRISPR knockout (GeCKOv.2) ：28783722	NO				CD300A	1	RencaHA：mouse Toronto KnockOut：32968282	NO
									FAM53B	1	NY-ESO-1+ Mel624 melanoma cells：genome-scale CRISPR knockout (GeCKOv.2) ：28783722	NO				CD300C	1	BrafV600E mouse lung cancer model：CRISPR screen targeting 573 genes associated with immune cytolytic activity：37258521	NO
									FAM60A	1	NY-ESO-1+ Mel624 melanoma cells：genome-scale CRISPR knockout (GeCKOv.2) ：28783722	NO				CD300LF	1	BrafV600E mouse lung cancer model：CRISPR screen targeting 573 genes associated with immune cytolytic activity：37258521	NO
									FAM86B1	1	NY-ESO-1+ Mel624 melanoma cells：genome-scale CRISPR knockout (GeCKOv.2) ：28783722	NO				CD3G	1	A375 melanoma cell line：genome-scale CRISPR activation (CRISPRa) screen：35338135	NO
									FAM86C1	1	NY-ESO-1+ Mel624 melanoma cells：genome-scale CRISPR knockout (GeCKOv.2) ：28783722	NO				CD4	1	KrasG12D mouse lung cancer model：CRISPR screen targeting 573 genes associated with immune cytolytic activity：37258521	NO
									FAM98B	1	NY-ESO-1+ Mel624 melanoma cells：genome-scale CRISPR knockout (GeCKOv.2) ：28783722	NO				CD72	1	BrafV600E mouse lung cancer model：CRISPR screen targeting 573 genes associated with immune cytolytic activity：37258521	NO
									FAM9A	1	NY-ESO-1+ Mel624 melanoma cells：genome-scale CRISPR knockout (GeCKOv.2) ：28783722	NO				CDC14A	1	A375 melanoma cell line：genome-scale CRISPR activation (CRISPRa) screen：35338135	NO
									FARSB	1	NY-ESO-1+ Mel624 melanoma cells：genome-scale CRISPR knockout (GeCKOv.2) ：28783722	NO				CDC16	1	EMT6HA：mouse Toronto KnockOut：32968282	NO
									FAXC	1	RencaHA：mouse Toronto KnockOut：32968282	NO				CDC20	1	A375 melanoma cell line：genome-scale CRISPR activation (CRISPRa) screen：35338135	NO
									FAXDC2	1	NY-ESO-1+ Mel624 melanoma cells：genome-scale CRISPR knockout (GeCKOv.2) ：28783722	NO				CDC25A	1	HCT 116 colon carcinoma cells：CRISPR KO library targeting 10,676 genes：37732732	NO
									FBRS	1	murine B16F10 melanoma cell line：genome-scale CRISPR-Cas9 screen：29301958	NO				CDC42BPA	1	colorectal cancer cell HT-29：an immuno-oncology focused guide RNA (gRNA) gene knock-out：36669486	NO
									FBXL17	1	HCT 116 colon carcinoma cells：CRISPR KO library targeting 10,676 genes：37732732	NO				CDC42BPB	1	A375 melanoma cell line：genome-scale CRISPR activation (CRISPRa) screen：35338135	NO
									FBXL3	1	HCT 116 colon carcinoma cells：CRISPR KO library targeting 10,676 genes：37732732	NO				CDC5L	1	KrasG12D/Trp53−/− (KP) LUAD model：In Vivo CRISPR Screen targeting 524 epigenetic regulators and 173 control genes：31744829	NO
									FBXO17	1	colorectal cancer cell HT-29：an immuno-oncology focused guide RNA (gRNA) gene knock-out：36669486	NO				CDC7	1	murine B16F10 melanoma cell line：CRISPR–Cas9 genome screen targeting 2,368 genes ：28723893	NO
									FBXO27	1	colorectal cancer cell HT-29：an immuno-oncology focused guide RNA (gRNA) gene knock-out：36669486	NO				CDCA7	1	CT26HA：mouse Toronto KnockOut：32968282	NO
									FBXO33	1	D10 melanoma cells：genome-wide CRISPRCas9 knockout screens：35688159	NO				CDH18	1	A375 melanoma cell line：genome-scale CRISPR activation (CRISPRa) screen：35338135	NO
									FBXO44	1	HCT 116 colon carcinoma cells：CRISPR KO library targeting 10,676 genes：37732732	NO				CDH3	1	RencaHA：mouse Toronto KnockOut：32968282	NO
									FBXO47	1	NY-ESO-1+ Mel624 melanoma cells：genome-scale CRISPR knockout (GeCKOv.2) ：28783722	NO				CDIPT	1	D10 melanoma cells：genome-wide CRISPRCas9 knockout screens：35688159	NO
									FBXW11	1	RencaHA：mouse Toronto KnockOut：32968282	NO				CDK1	1	CT26HA：mouse Toronto KnockOut：32968282	NO
									FCGR1A	1	NY-ESO-1+ Mel624 melanoma cells：genome-scale CRISPR knockout (GeCKOv.2) ：28783722	NO				CDK12	1	murine B16F10 melanoma cell line：CRISPR–Cas9 genome screen targeting 2,368 genes ：28723893	NO
									FCGR2A	1	NY-ESO-1+ Mel624 melanoma cells：genome-scale CRISPR knockout (GeCKOv.2) ：28783722	NO				CDK19	1	A375 melanoma cell line：genome-scale CRISPR activation (CRISPRa) screen：35338135	NO
									FCHO2	1	NY-ESO-1+ Mel624 melanoma cells：genome-scale CRISPR knockout (GeCKOv.2) ：28783722	NO				CDK2AP2	1	A375 melanoma cell line：genome-scale CRISPR activation (CRISPRa) screen：35338135	NO
									FDX1	1	RencaHA：mouse Toronto KnockOut：32968282	NO				CDK5	1	murine B16F10 melanoma cell line：genome-scale CRISPR-Cas9 screen：29301958	NO
									FECH	1	HCT 116 colon carcinoma cells：CRISPR KO library targeting 10,676 genes：37732732	NO				CDK6	1	HCT 116 colon carcinoma cells：CRISPR KO library targeting 10,676 genes：37732732	NO
									FEN1	1	CT26HA：mouse Toronto KnockOut：32968282	NO				CDK7	1	HCT 116 colon carcinoma cells：CRISPR KO library targeting 10,676 genes：37732732	NO
									FGF12	1	murine B16F10 melanoma cell line：genome-scale CRISPR-Cas9 screen：29301958	NO				CDK8	1	HCT 116 colon carcinoma cells：CRISPR KO library targeting 10,676 genes：37732732	NO
									FGG	1	NY-ESO-1+ Mel624 melanoma cells：genome-scale CRISPR knockout (GeCKOv.2) ：28783722	NO				CDK9	1	HCT 116 colon carcinoma cells：CRISPR KO library targeting 10,676 genes：37732732	NO
									FICD	1	NY-ESO-1+ Mel624 melanoma cells：genome-scale CRISPR knockout (GeCKOv.2) ：28783722	NO				CDKN1A	1	A375 melanoma cell line：genome-scale CRISPR activation (CRISPRa) screen：35338135	NO
									FIGLA	1	CT26HA：mouse Toronto KnockOut：32968282	NO				CDKN2A	1	A375 melanoma cell line：genome-scale CRISPR activation (CRISPRa) screen：35338135	NO
									FIP1L1	1	NY-ESO-1+ Mel624 melanoma cells：genome-scale CRISPR knockout (GeCKOv.2) ：28783722	NO				CDKN2B	1	Patient derived melanoma cell lines：CRISPR screen targeting 248 genes：33649592	NO
									FKBPL	1	RencaHA：mouse Toronto KnockOut：32968282	NO				CEBPE	1	A375 melanoma cell line：genome-scale CRISPR activation (CRISPRa) screen：35338135	NO
									FLT3LG	1	colorectal cancer cell HT-29：an immuno-oncology focused guide RNA (gRNA) gene knock-out：36669486	NO				CELA2B	1	A375 melanoma cell line：genome-scale CRISPR activation (CRISPRa) screen：35338135	NO
									FLYWCH1	1	EMT6HA：mouse Toronto KnockOut：32968282	NO				CELF2	1	BrafV600E mouse lung cancer model：CRISPR screen targeting 573 genes associated with immune cytolytic activity：37258521	NO
									FNTB	1	RencaHA：mouse Toronto KnockOut：32968282	NO				CENPC	1	EMT6HA：mouse Toronto KnockOut：32968282	NO
									FOLR2	1	4T1HA：mouse Toronto KnockOut：32968282	NO				CENPL	1	D10 melanoma cells：genome-wide CRISPRCas9 knockout screens：35688159	NO
									FOSL1	1	EMT6HA：mouse Toronto KnockOut：32968282	NO				CENPO	1	EMT6HA：mouse Toronto KnockOut：32968282	NO
									FOXA1	1	colorectal cancer cell HT-29：an immuno-oncology focused guide RNA (gRNA) gene knock-out：36669486	NO				CENPT	1	EMT6HA：mouse Toronto KnockOut：32968282	NO
									FOXA2	1	colorectal cancer cell LS-411N：an immuno-oncology focused guide RNA (gRNA) gene knock-out：36669486	NO				CEP41	1	A375 melanoma cell line：genome-scale CRISPR activation (CRISPRa) screen：35338135	NO
									FOXJ3	1	D10 melanoma cells：genome-wide CRISPRCas9 knockout screens：35688159	NO				CEPT1	1	HCT 116 colon carcinoma cells：CRISPR KO library targeting 10,676 genes：37732732	NO
									FOXK1	1	D10 melanoma cells：genome-wide CRISPRCas9 knockout screens：35688159	NO				CERS2	1	CT26HA：mouse Toronto KnockOut：32968282	NO
									FOXM1	1	NY-ESO-1+ Mel624 melanoma cells：genome-scale CRISPR knockout (GeCKOv.2) ：28783722	NO				CGREF1	1	A375 melanoma cell line：genome-scale CRISPR activation (CRISPRa) screen：35338135	NO
									FOXP3	1	CT26HA：mouse Toronto KnockOut：32968282	NO				CHAF1A	1	RencaHA：mouse Toronto KnockOut：32968282	NO
									FOXQ1	1	NY-ESO-1+ Mel624 melanoma cells：genome-scale CRISPR knockout (GeCKOv.2) ：28783722	NO				CHAMP1	1	B16：genome-scale in vivo CRISPR screens：36151395	NO
									FOXRED1	1	RencaHA：mouse Toronto KnockOut：32968282	NO				CHCHD1	1	MC38OVA：mouse Toronto KnockOut：32968282	NO
									FPR2	1	EMT6HA：mouse Toronto KnockOut：32968282	NO				CHCHD10	1	A375 melanoma cell line：genome-scale CRISPR activation (CRISPRa) screen：35338135	NO
									FPR3	1	NY-ESO-1+ Mel624 melanoma cells：genome-scale CRISPR knockout (GeCKOv.2) ：28783722	NO				CHCHD2	1	Patient derived melanoma cell lines：CRISPR screen targeting 248 genes：33649592	NO
									FREM1	1	CT26HA：mouse Toronto KnockOut：32968282	NO				CHD2	1	HCT 116 colon carcinoma cells：CRISPR KO library targeting 10,676 genes：37732732	NO
									FRS3	1	EMT6HA：mouse Toronto KnockOut：32968282	NO				CHD6	1	HCT 116 colon carcinoma cells：CRISPRa library targeting 11,222 genes：37732732	NO
									FSD1	1	NY-ESO-1+ Mel624 melanoma cells：genome-scale CRISPR knockout (GeCKOv.2) ：28783722	NO				CHFR	1	MC38：genome-scale in vivo CRISPR screens：36151395	NO
									FSHB	1	NY-ESO-1+ Mel624 melanoma cells：genome-scale CRISPR knockout (GeCKOv.2) ：28783722	NO				CHID1	1	A375 melanoma cell line：genome-scale CRISPR activation (CRISPRa) screen：35338135	NO
									FTH1	1	HCT 116 colon carcinoma cells：CRISPR KO library targeting 10,676 genes：37732732	NO				CHKA	1	HCT 116 colon carcinoma cells：CRISPR KO library targeting 10,676 genes：37732732	NO
									FTMT	1	NY-ESO-1+ Mel624 melanoma cells：genome-scale CRISPR knockout (GeCKOv.2) ：28783722	NO				CHRAC1	1	B16：genome-scale in vivo CRISPR screens：36151395	NO
									FTSJ2	1	RencaHA：mouse Toronto KnockOut：32968282	NO				CHRNA10	1	A375 melanoma cell line：genome-scale CRISPR activation (CRISPRa) screen：35338135	NO
									FURIN	1	murine B16F10 melanoma cell line：genome-scale CRISPR-Cas9 screen：29301958	NO				CHRNA9	1	A375 melanoma cell line：genome-scale CRISPR activation (CRISPRa) screen：35338135	NO
									FUT1	1	NY-ESO-1+ Mel624 melanoma cells：genome-scale CRISPR knockout (GeCKOv.2) ：28783722	NO				CHST13	1	A375 melanoma cell line：genome-scale CRISPR activation (CRISPRa) screen：35338135	NO
									FZD4	1	NY-ESO-1+ Mel624 melanoma cells：genome-scale CRISPR knockout (GeCKOv.2) ：28783722	NO				CHTF18	1	D10 melanoma cells：genome-wide CRISPRCas9 knockout screens：35688159	NO
									FZR1	1	colorectal cancer cell HT-29：an immuno-oncology focused guide RNA (gRNA) gene knock-out：36669486	NO				CHTOP	1	A375 melanoma cell line：genome-scale CRISPR activation (CRISPRa) screen：35338135	NO
									G2E3	1	HCT 116 colon carcinoma cells：CRISPR KO library targeting 10,676 genes：37732732	NO				CIART	1	A375 melanoma cell line：genome-scale CRISPR activation (CRISPRa) screen：35338135	NO
									G3BP1	1	4T1HA：mouse Toronto KnockOut：32968282	NO				CIB2	1	HCT 116 colon carcinoma cells：CRISPRa library targeting 11,222 genes：37732732	NO
									GAA	1	Patient derived melanoma cell lines：CRISPR screen targeting 248 genes：33649592	NO				CIDEB	1	A375 melanoma cell line：genome-scale CRISPR activation (CRISPRa) screen：35338135	NO
									GAB2	1	NY-ESO-1+ Mel624 melanoma cells：genome-scale CRISPR knockout (GeCKOv.2) ：28783722	NO				CIDEC	1	A375 melanoma cell line：genome-scale CRISPR activation (CRISPRa) screen：35338135	NO
									GABBR1	1	4T1HA：mouse Toronto KnockOut：32968282	NO				CIITA	1	RencaHA：mouse Toronto KnockOut：32968282	NO
									GADD45GIP1	1	colorectal cancer cell HT-29：an immuno-oncology focused guide RNA (gRNA) gene knock-out：36669486	NO				CINP	1	a murine colon adenocarcinoma cell line MC38 expressing the melanoma antigen gp100 (MC38/gp100)：genome-wide CRISPR/Cas9-based screen：33589527	NO
									GAPVD1	1	HCT 116 colon carcinoma cells：CRISPR KO library targeting 10,676 genes：37732732	NO				CIR1	1	RencaHA：mouse Toronto KnockOut：32968282	NO
									GARS	1	NY-ESO-1+ Mel624 melanoma cells：genome-scale CRISPR knockout (GeCKOv.2) ：28783722	NO				CIRH1A	1	RencaHA：mouse Toronto KnockOut：32968282	NO
									GART	1	CT26HA：mouse Toronto KnockOut：32968282	NO				CKAP5	1	B16：genome-scale in vivo CRISPR screens：36151395	NO
									GAST	1	NY-ESO-1+ Mel624 melanoma cells：genome-scale CRISPR knockout (GeCKOv.2) ：28783722	NO				CKB	1	BrafV600E mouse lung cancer model：CRISPR screen targeting 573 genes associated with immune cytolytic activity：37258521	NO
									GATA4	1	D10 melanoma cells：genome-wide CRISPRCas9 knockout screens：35688159	NO				CLDN14	1	A375 melanoma cell line：genome-scale CRISPR activation (CRISPRa) screen：35338135	NO
									GATA6	1	D10 melanoma cells：genome-wide CRISPRCas9 knockout screens：35688159	NO				CLDN17	1	A375 melanoma cell line：genome-scale CRISPR activation (CRISPRa) screen：35338135	NO
									GATAD1	1	NY-ESO-1+ Mel624 melanoma cells：genome-scale CRISPR knockout (GeCKOv.2) ：28783722	NO				CLDN3	1	RencaHA：mouse Toronto KnockOut：32968282	NO
									GCAT	1	4T1HA：mouse Toronto KnockOut：32968282	NO				CLDN8	1	A375 melanoma cell line：genome-scale CRISPR activation (CRISPRa) screen：35338135	NO
									GCH1	1	HCT 116 colon carcinoma cells：CRISPR KO library targeting 10,676 genes：37732732	NO				CLEC16A	1	EMT6HA：mouse Toronto KnockOut：32968282	NO
									GDF15	1	D10 melanoma cells：genome-wide CRISPRCas9 knockout screens：35688159	NO				CLEC2D	1	BrafV600E mouse lung cancer model：CRISPR screen targeting 573 genes associated with immune cytolytic activity：37258521	NO
									GFM2	1	CT26HA：mouse Toronto KnockOut：32968282	NO				CLEC2L	1	A375 melanoma cell line：genome-scale CRISPR activation (CRISPRa) screen：35338135	NO
									GFRA2	1	NY-ESO-1+ Mel624 melanoma cells：genome-scale CRISPR knockout (GeCKOv.2) ：28783722	NO				CLEC4A	1	BrafV600E mouse lung cancer model：CRISPR screen targeting 573 genes associated with immune cytolytic activity：37258521	NO
									GGNBP2	1	D10 melanoma cells：genome-wide CRISPRCas9 knockout screens：35688159	NO				CLIP3	1	A375 melanoma cell line：genome-scale CRISPR activation (CRISPRa) screen：35338135	NO
									GIGYF1	1	murine MC38 colon adenocarcinoma cells：genome-scale screen：33443027	NO				CLNS1A	1	HCT 116 colon carcinoma cells：CRISPR KO library targeting 10,676 genes：37732732	NO
									GINS4	1	CT26HA：mouse Toronto KnockOut：32968282	NO				CLOCK	1	HCT 116 colon carcinoma cells：CRISPR KO library targeting 10,676 genes：37732732	NO
									GIPC3	1	IFNGR1-deficient melanoma cells：genome-wide CRISPR-Cas9 knockout screen ：31303383	NO				CLSPN	1	CT26HA：mouse Toronto KnockOut：32968282	NO
									GLE1	1	EMT6HA：mouse Toronto KnockOut：32968282	NO				CLTA	1	EMT6HA：mouse Toronto KnockOut：32968282	NO
									GLIPR1L2	1	NY-ESO-1+ Mel624 melanoma cells：genome-scale CRISPR knockout (GeCKOv.2) ：28783722	NO				CLTC	1	D10 melanoma cells：genome-wide CRISPRCas9 knockout screens：35688159	NO
									GLP1R	1	EMT6HA：mouse Toronto KnockOut：32968282	NO				CLUH	1	EMT6HA：mouse Toronto KnockOut：32968282	NO
									GLTSCR2	1	NY-ESO-1+ Mel624 melanoma cells：genome-scale CRISPR knockout (GeCKOv.2) ：28783722	NO				CMC1	1	B16：genome-scale in vivo CRISPR screens：36151395	NO
									GMDS	1	CT26HA：mouse Toronto KnockOut：32968282	NO				CMIP	1	murine B16F10 melanoma cell line：genome-scale CRISPR-Cas9 screen：29301958	NO
									GMIP	1	NY-ESO-1+ Mel624 melanoma cells：genome-scale CRISPR knockout (GeCKOv.2) ：28783722	NO				CMPK1	1	D10 melanoma cells：genome-wide CRISPRCas9 knockout screens：35688159	NO
									GMNN	1	EMT6HA：mouse Toronto KnockOut：32968282	NO				CNBD1	1	BrafV600E mouse lung cancer model：CRISPR screen targeting 573 genes associated with immune cytolytic activity：37258521	NO
									GNA11	1	NY-ESO-1+ Mel624 melanoma cells：genome-scale CRISPR knockout (GeCKOv.2) ：28783722	NO				CNBD2	1	D10 melanoma cells：genome-wide CRISPRCas9 knockout screens：35688159	NO
									GNAS	1	colorectal cancer cell HT-29：an immuno-oncology focused guide RNA (gRNA) gene knock-out：36669486	NO				CNOT11	1	murine B16F10 melanoma cell line：genome-scale CRISPR-Cas9 screen：29301958	NO
									GNAT2	1	NY-ESO-1+ Mel624 melanoma cells：genome-scale CRISPR knockout (GeCKOv.2) ：28783722	NO				CNOT6	1	HCT 116 colon carcinoma cells：CRISPR KO library targeting 10,676 genes：37732732	NO
									GNB2	1	MC38：genome-scale in vivo CRISPR screens：36151395	NO				CNOT7	1	HCT 116 colon carcinoma cells：CRISPR KO library targeting 10,676 genes：37732732	NO
									GNB3	1	NY-ESO-1+ Mel624 melanoma cells：genome-scale CRISPR knockout (GeCKOv.2) ：28783722	NO				COA3	1	MC38OVA：mouse Toronto KnockOut：32968282	NO
									GNL1	1	EMT6HA：mouse Toronto KnockOut：32968282	NO				COA5	1	murine MC38 colon adenocarcinoma cells：genome-scale screen：33443027	NO
									GNL2	1	NY-ESO-1+ Mel624 melanoma cells：genome-scale CRISPR knockout (GeCKOv.2) ：28783722	NO				COASY	1	HCT 116 colon carcinoma cells：CRISPR KO library targeting 10,676 genes：37732732	NO
									GNPAT	1	HCT 116 colon carcinoma cells：CRISPR KO library targeting 10,676 genes：37732732	NO				COG1	1	HCT 116 colon carcinoma cells：CRISPR KO library targeting 10,676 genes：37732732	NO
									GNPTG	1	EMT6HA：mouse Toronto KnockOut：32968282	NO				COG3	1	HCT 116 colon carcinoma cells：CRISPR KO library targeting 10,676 genes：37732732	NO
									GNRH1	1	NY-ESO-1+ Mel624 melanoma cells：genome-scale CRISPR knockout (GeCKOv.2) ：28783722	NO				COG6	1	HCT 116 colon carcinoma cells：CRISPR KO library targeting 10,676 genes：37732732	NO
									GOLGA7	1	MC38：genome-scale in vivo CRISPR screens：36151395	NO				COG8	1	HCT 116 colon carcinoma cells：CRISPR KO library targeting 10,676 genes：37732732	NO
									GOSR2	1	murine B16F10 melanoma cell line：genome-scale CRISPR-Cas9 screen：29301958	NO				COL10A1	1	A375 melanoma cell line：genome-scale CRISPR activation (CRISPRa) screen：35338135	NO
									GPANK1	1	EMT6HA：mouse Toronto KnockOut：32968282	NO				COL20A1	1	A375 melanoma cell line：genome-scale CRISPR activation (CRISPRa) screen：35338135	NO
									GPATCH1	1	EMT6HA：mouse Toronto KnockOut：32968282	NO				COL25A1	1	A375 melanoma cell line：genome-scale CRISPR activation (CRISPRa) screen：35338135	NO
									GPBP1	1	EMT6HA：mouse Toronto KnockOut：32968282	NO				COL4A3	1	A375 melanoma cell line：genome-scale CRISPR activation (CRISPRa) screen：35338135	NO
									GPBP1L1	1	NY-ESO-1+ Mel624 melanoma cells：genome-scale CRISPR knockout (GeCKOv.2) ：28783722	NO				COL5A1	1	BrafV600E mouse lung cancer model：CRISPR screen targeting 573 genes associated with immune cytolytic activity：37258521	NO
									GPN1	1	NY-ESO-1+ Mel624 melanoma cells：genome-scale CRISPR knockout (GeCKOv.2) ：28783722	NO				COMMD10	1	EMT6HA：mouse Toronto KnockOut：32968282	NO
									GPR108	1	D10 melanoma cells：genome-wide CRISPRCas9 knockout screens：35688159	NO				COMMD3	1	B16：genome-scale in vivo CRISPR screens：36151395	NO
									GPR112	1	NY-ESO-1+ Mel624 melanoma cells：genome-scale CRISPR knockout (GeCKOv.2) ：28783722	NO				COMTD1	1	RencaHA：mouse Toronto KnockOut：32968282	NO
									GPR116	1	NY-ESO-1+ Mel624 melanoma cells：genome-scale CRISPR knockout (GeCKOv.2) ：28783722	NO				COPA	1	HCT 116 colon carcinoma cells：CRISPR KO library targeting 10,676 genes：37732732	NO
									GPR153	1	D10 melanoma cells：genome-wide CRISPRCas9 knockout screens：35688159	NO				COPG1	1	HCT 116 colon carcinoma cells：CRISPR KO library targeting 10,676 genes：37732732	NO
									GPR160	1	4T1HA：mouse Toronto KnockOut：32968282	NO				COPS2	1	D10 melanoma cells：genome-wide CRISPRCas9 knockout screens：35688159	NO
									GPR162	1	NY-ESO-1+ Mel624 melanoma cells：genome-scale CRISPR knockout (GeCKOv.2) ：28783722	NO				COPS3	1	D10 melanoma cells：genome-wide CRISPRCas9 knockout screens：35688159	NO
									GPR32	1	colorectal cancer cell HT-29：an immuno-oncology focused guide RNA (gRNA) gene knock-out：36669486	NO				COPS7A	1	EMT6HA：mouse Toronto KnockOut：32968282	NO
									GPR52	1	NY-ESO-1+ Mel624 melanoma cells：genome-scale CRISPR knockout (GeCKOv.2) ：28783722	NO				COPS8	1	D10 melanoma cells：genome-wide CRISPRCas9 knockout screens：35688159	NO
									GPR84	1	colorectal cancer cell HT-29：an immuno-oncology focused guide RNA (gRNA) gene knock-out：36669486	NO				COQ4	1	MC38OVA：mouse Toronto KnockOut：32968282	NO
									GPRC5C	1	HCT 116 colon carcinoma cells：CRISPRa library targeting 11,222 genes：37732732	NO				COQ5	1	HCT 116 colon carcinoma cells：CRISPR KO library targeting 10,676 genes：37732732	NO
									GPRC5D	1	NY-ESO-1+ Mel624 melanoma cells：genome-scale CRISPR knockout (GeCKOv.2) ：28783722	NO				COQ6	1	HCT 116 colon carcinoma cells：CRISPR KO library targeting 10,676 genes：37732732	NO
									GPRIN3	1	CT26HA：mouse Toronto KnockOut：32968282	NO				CORO1A	1	Patient derived melanoma cell lines：CRISPR screen targeting 248 genes：33649592	NO
									GPS1	1	B16OVA：mouse Toronto KnockOut：32968282	NO				CORO2B	1	A375 melanoma cell line：genome-scale CRISPR activation (CRISPRa) screen：35338135	NO
									GPSM3	1	NY-ESO-1+ Mel624 melanoma cells：genome-scale CRISPR knockout (GeCKOv.2) ：28783722	NO				COX11	1	murine MC38 colon adenocarcinoma cells：genome-scale screen：33443027	NO
									GPX1	1	HCT 116 colon carcinoma cells：CRISPR KO library targeting 10,676 genes：37732732	NO				COX5A	1	B16：genome-scale in vivo CRISPR screens：36151395	NO
									GPX8	1	NY-ESO-1+ Mel624 melanoma cells：genome-scale CRISPR knockout (GeCKOv.2) ：28783722	NO				COX8A	1	B16：genome-scale in vivo CRISPR screens：36151395	NO
									GRHPR	1	YUMMER：genome-scale in vivo CRISPR screens：36151395	NO				CPLX3	1	A375 melanoma cell line：genome-scale CRISPR activation (CRISPRa) screen：35338135	NO
									GRIN2D	1	colorectal cancer cell HT-29：an immuno-oncology focused guide RNA (gRNA) gene knock-out：36669486	NO				CPN2	1	A375 melanoma cell line：genome-scale CRISPR activation (CRISPRa) screen：35338135	NO
									GRM4	1	D10 melanoma cells：genome-wide CRISPRCas9 knockout screens：35688159	NO				CPSF3	1	D10 melanoma cells：genome-wide CRISPRCas9 knockout screens：35688159	NO
									GRPEL1	1	RencaHA：mouse Toronto KnockOut：32968282	NO				CPSF4	1	EMT6HA：mouse Toronto KnockOut：32968282	NO
									GSE1	1	MC38OVA：mouse Toronto KnockOut：32968282	NO				CRB3	1	A375 melanoma cell line：genome-scale CRISPR activation (CRISPRa) screen：35338135	NO
									GSK3B	1	EMT6HA：mouse Toronto KnockOut：32968282	NO				CRCP	1	D10 melanoma cells：genome-wide CRISPRCas9 knockout screens：35688159	NO
									GSS	1	NY-ESO-1+ Mel624 melanoma cells：genome-scale CRISPR knockout (GeCKOv.2) ：28783722	NO				CREG2	1	A375 melanoma cell line：genome-scale CRISPR activation (CRISPRa) screen：35338135	NO
									GSTA5	1	NY-ESO-1+ Mel624 melanoma cells：genome-scale CRISPR knockout (GeCKOv.2) ：28783722	NO				CREM	1	A375 melanoma cell line：genome-scale CRISPR activation (CRISPRa) screen：35338135	NO
									GSTCD	1	NY-ESO-1+ Mel624 melanoma cells：genome-scale CRISPR knockout (GeCKOv.2) ：28783722	NO				CRLF3	1	murine B16F10 melanoma cell line：genome-scale CRISPR-Cas9 screen：29301958	NO
									GSTT2	1	NY-ESO-1+ Mel624 melanoma cells：genome-scale CRISPR knockout (GeCKOv.2) ：28783722	NO				CROCC	1	murine B16F10 melanoma cell line：genome-scale CRISPR-Cas9 screen：29301958	NO
									GTF2H5	1	NY-ESO-1+ Mel624 melanoma cells：genome-scale CRISPR knockout (GeCKOv.2) ：28783722	NO				CRYGC	1	murine B16F10 melanoma cell line：genome-scale CRISPR-Cas9 screen：29301958	NO
									GTF3C1	1	EMT6HA：mouse Toronto KnockOut：32968282	NO				CSF1	1	BrafV600E mouse lung cancer model：CRISPR screen targeting 573 genes associated with immune cytolytic activity：37258521	NO
									GTF3C2	1	Lewis lung carcinoma：in vivo CRISPR-Cas9 screens targeting 936 chromatin regulators：33953401	NO				CSF1R	1	BrafV600E mouse lung cancer model：CRISPR screen targeting 573 genes associated with immune cytolytic activity：37258521	NO
									GUCA1A	1	NY-ESO-1+ Mel624 melanoma cells：genome-scale CRISPR knockout (GeCKOv.2) ：28783722	NO				CSF2RB	1	BrafV600E mouse lung cancer model：CRISPR screen targeting 573 genes associated with immune cytolytic activity：37258521	NO
									H2AFV	1	NY-ESO-1+ Mel624 melanoma cells：genome-scale CRISPR knockout (GeCKOv.2) ：28783722	NO				CSMD1	1	BrafV600E mouse lung cancer model：CRISPR screen targeting 573 genes associated with immune cytolytic activity：37258521	NO
									HAGH	1	EMT6HA：mouse Toronto KnockOut：32968282	NO				CSMD2	1	A375 melanoma cell line：genome-scale CRISPR activation (CRISPRa) screen：35338135	NO
									HAUS4	1	NY-ESO-1+ Mel624 melanoma cells：genome-scale CRISPR knockout (GeCKOv.2) ：28783722	NO				CSNK1A1	1	murine MC38 colon adenocarcinoma cells：genome-scale screen：33443027	NO
									HAUS7	1	NY-ESO-1+ Mel624 melanoma cells：genome-scale CRISPR knockout (GeCKOv.2) ：28783722	NO				CSNK2B	1	D10 melanoma cells：genome-wide CRISPRCas9 knockout screens：35688159	NO
									HBP1	1	B16F10：Genome-wide screen targeting 19,150 mouse protein-coding genes：32001684	NO				CST2	1	A375 melanoma cell line：genome-scale CRISPR activation (CRISPRa) screen：35338135	NO
									HCLS1	1	NY-ESO-1+ Mel624 melanoma cells：genome-scale CRISPR knockout (GeCKOv.2) ：28783722	NO				CST4	1	A375 melanoma cell line：genome-scale CRISPR activation (CRISPRa) screen：35338135	NO
									HDLBP	1	RencaHA：mouse Toronto KnockOut：32968282	NO				CSTF1	1	A375 melanoma cell line：genome-scale CRISPR activation (CRISPRa) screen：35338135	NO
									HEATR1	1	EMT6HA：mouse Toronto KnockOut：32968282	NO				CTAGE4	1	D10 melanoma cells：genome-wide CRISPRCas9 knockout screens：35688159	NO
									HECTD2	1	NY-ESO-1+ Mel624 melanoma cells：genome-scale CRISPR knockout (GeCKOv.2) ：28783722	NO				CTAGE5	1	CT26HA：mouse Toronto KnockOut：32968282	NO
									HELZ2	1	HCT 116 colon carcinoma cells：CRISPRa library targeting 11,222 genes：37732732	NO				CTBP1	1	A375 melanoma cell line：genome-scale CRISPR activation (CRISPRa) screen：35338135	NO
									HERC4	1	D10 melanoma cells：genome-wide CRISPRCas9 knockout screens：35688159	NO				CTNNA1	1	RencaHA：mouse Toronto KnockOut：32968282	NO
									HES1	1	colorectal cancer cell HT-29：an immuno-oncology focused guide RNA (gRNA) gene knock-out：36669486	NO				CTSA	1	Patient derived melanoma cell lines：CRISPR screen targeting 248 genes：33649592	NO
									HES3	1	CT26：genome-scale in vivo CRISPR screens：36151395	NO				CTSD	1	Patient derived melanoma cell lines：CRISPR screen targeting 248 genes：33649592	NO
									HGFAC	1	HCT 116 colon carcinoma cells：CRISPRa library targeting 11,222 genes：37732732	NO				CTU2	1	D10 melanoma cells：genome-wide CRISPRCas9 knockout screens：35688159	NO
									HGSNAT	1	NY-ESO-1+ Mel624 melanoma cells：genome-scale CRISPR knockout (GeCKOv.2) ：28783722	NO				CUL1	1	a murine colon adenocarcinoma cell line MC38 expressing the melanoma antigen gp100 (MC38/gp100)：genome-wide CRISPR/Cas9-based screen：33589527	NO
									HHEX	1	NY-ESO-1+ Mel624 melanoma cells：genome-scale CRISPR knockout (GeCKOv.2) ：28783722	NO				CWF19L1	1	murine B16F10 melanoma cell line：genome-scale CRISPR-Cas9 screen：29301958	NO
									HIBCH	1	RencaHA：mouse Toronto KnockOut：32968282	NO				CXCR4	1	Patient derived melanoma cell lines：CRISPR screen targeting 248 genes：33649592	NO
									HIF1A	1	EMT6HA：mouse Toronto KnockOut：32968282	NO				CXCR6	1	BrafV600E mouse lung cancer model：CRISPR screen targeting 573 genes associated with immune cytolytic activity：37258521	NO
									HIGD2A	1	RencaHA：mouse Toronto KnockOut：32968282	NO				CXorf57	1	A375 melanoma cell line：genome-scale CRISPR activation (CRISPRa) screen：35338135	NO
									HINFP	1	NY-ESO-1+ Mel624 melanoma cells：genome-scale CRISPR knockout (GeCKOv.2) ：28783722	NO				CYB5D2	1	A375 melanoma cell line：genome-scale CRISPR activation (CRISPRa) screen：35338135	NO
									HIST1H1A	1	NY-ESO-1+ Mel624 melanoma cells：genome-scale CRISPR knockout (GeCKOv.2) ：28783722	NO				CYB5R2	1	murine B16F10 melanoma cell line：genome-scale CRISPR-Cas9 screen：29301958	NO
									HIST1H2AC	1	NY-ESO-1+ Mel624 melanoma cells：genome-scale CRISPR knockout (GeCKOv.2) ：28783722	NO				CYB5RL	1	A375 melanoma cell line：genome-scale CRISPR activation (CRISPRa) screen：35338135	NO
									HIST1H2AI	1	NY-ESO-1+ Mel624 melanoma cells：genome-scale CRISPR knockout (GeCKOv.2) ：28783722	NO				CYLD	1	murine B16F10 melanoma cell line：genome-scale CRISPR-Cas9 screen：29301958	NO
									HIST1H2BF	1	NY-ESO-1+ Mel624 melanoma cells：genome-scale CRISPR knockout (GeCKOv.2) ：28783722	NO				CYP4F2	1	RencaHA：mouse Toronto KnockOut：32968282	NO
									HIST1H2BK	1	NY-ESO-1+ Mel624 melanoma cells：genome-scale CRISPR knockout (GeCKOv.2) ：28783722	NO				CYP51A1	1	RencaHA：mouse Toronto KnockOut：32968282	NO
									HIST1H4I	1	MC38：genome-scale in vivo CRISPR screens：36151395	NO				DAAM2	1	A375 melanoma cell line：genome-scale CRISPR activation (CRISPRa) screen：35338135	NO
									HIVEP1	1	NY-ESO-1+ Mel624 melanoma cells：genome-scale CRISPR knockout (GeCKOv.2) ：28783722	NO				DAB2IP	1	A375 melanoma cell line：genome-scale CRISPR activation (CRISPRa) screen：35338135	NO
									HLA-DRB5	1	Patient derived melanoma cell lines：CRISPR screen targeting 248 genes：33649592	NO				DAGLB	1	4T1HA：mouse Toronto KnockOut：32968282	NO
									HLA-G	1	colorectal cancer cell HT-29：an immuno-oncology focused guide RNA (gRNA) gene knock-out：36669486	NO				DAP3	1	EMT6HA：mouse Toronto KnockOut：32968282	NO
									HLA-H	1	Patient derived melanoma cell lines：CRISPR screen targeting 248 genes：33649592	NO				DAPP1	1	BrafV600E mouse lung cancer model：CRISPR screen targeting 573 genes associated with immune cytolytic activity：37258521	NO
									HLCS	1	HCT 116 colon carcinoma cells：CRISPR KO library targeting 10,676 genes：37732732	NO				DARS2	1	murine MC38 colon adenocarcinoma cells：genome-scale screen：33443027	NO
									HLTF	1	KrasG12D/Trp53−/− (KP) LUAD model：In Vivo CRISPR Screen targeting 524 epigenetic regulators and 173 control genes：31744829	NO				DBP	1	murine B16F10 melanoma cell line：genome-scale CRISPR-Cas9 screen：29301958	NO
									HMGB2	1	HCT 116 colon carcinoma cells：CRISPR KO library targeting 10,676 genes：37732732	NO				DBR1	1	D10 melanoma cells：genome-wide CRISPRCas9 knockout screens：35688159	NO
									HMGCS1	1	Renca：In vivo selective CRISPR antigen removal (SCAR) screen targeting 2,368 genes：33497609	NO				DBX2	1	HCT 116 colon carcinoma cells：CRISPRa library targeting 11,222 genes：37732732	NO
									HMGCS2	1	B16OVA：mouse Toronto KnockOut：32968282	NO				DCN	1	A375 melanoma cell line：genome-scale CRISPR activation (CRISPRa) screen：35338135	NO
									HMOX1	1	4T1HA：mouse Toronto KnockOut：32968282	NO				DCP2	1	CT26HA：mouse Toronto KnockOut：32968282	NO
									HNRNPH1	1	murine B16F10 melanoma cell line：genome-scale CRISPR-Cas9 screen：29301958	NO				DCPS	1	murine MC38 colon adenocarcinoma cells：genome-scale screen：33443027	NO
									HNRNPM	1	EMT6HA：mouse Toronto KnockOut：32968282	NO				DCTN2	1	A375 melanoma cell line：genome-scale CRISPR activation (CRISPRa) screen：35338135	NO
									HOXA13	1	HCT 116 colon carcinoma cells：CRISPR KO library targeting 10,676 genes：37732732	NO				DCTN5	1	D10 melanoma cells：genome-wide CRISPRCas9 knockout screens：35688159	NO
									HOXA4	1	NY-ESO-1+ Mel624 melanoma cells：genome-scale CRISPR knockout (GeCKOv.2) ：28783722	NO				DCUN1D5	1	RencaHA：mouse Toronto KnockOut：32968282	NO
									HOXB3	1	NY-ESO-1+ Mel624 melanoma cells：genome-scale CRISPR knockout (GeCKOv.2) ：28783722	NO				DDHD2	1	A375 melanoma cell line：genome-scale CRISPR activation (CRISPRa) screen：35338135	NO
									HOXC11	1	NY-ESO-1+ Mel624 melanoma cells：genome-scale CRISPR knockout (GeCKOv.2) ：28783722	NO				DDIT4L	1	A375 melanoma cell line：genome-scale CRISPR activation (CRISPRa) screen：35338135	NO
									HOXD9	1	murine MC38 colon adenocarcinoma cells：genome-scale screen：33443027	NO				DDOST	1	B16：genome-scale in vivo CRISPR screens：36151395	NO
									HS3ST6	1	EMT6HA：mouse Toronto KnockOut：32968282	NO				DDX1	1	EMT6HA：mouse Toronto KnockOut：32968282	NO
									hsa-mir-101-2	1	NY-ESO-1+ Mel624 melanoma cells：genome-scale CRISPR knockout (GeCKOv.2) ：28783722	NO				DDX17	1	B16 melanoma：in vivo CRISPR-Cas9 screens targeting 936 chromatin regulators：33953401	NO
									hsa-mir-1207	1	EMT6HA：mouse Toronto KnockOut：32968282	NO				DDX18	1	D10 melanoma cells：genome-wide CRISPRCas9 knockout screens：35688159	NO
									hsa-mir-1236	1	D10 melanoma cells：genome-wide CRISPRCas9 knockout screens：35688159	NO				DDX19A	1	HCT 116 colon carcinoma cells：CRISPR KO library targeting 10,676 genes：37732732	NO
									hsa-mir-1268b	1	D10 melanoma cells：genome-wide CRISPRCas9 knockout screens：35688159	NO				DDX20	1	murine B16F10 melanoma cell line：genome-scale CRISPR-Cas9 screen：29301958	NO
									hsa-mir-1273a	1	EMT6HA：mouse Toronto KnockOut：32968282	NO				DDX28	1	EMT6HA：mouse Toronto KnockOut：32968282	NO
									hsa-mir-1289-2	1	NY-ESO-1+ Mel624 melanoma cells：genome-scale CRISPR knockout (GeCKOv.2) ：28783722	NO				DDX39A	1	HCT 116 colon carcinoma cells：CRISPR KO library targeting 10,676 genes：37732732	NO
									hsa-mir-1299	1	CT26HA：mouse Toronto KnockOut：32968282	NO				DDX41	1	D10 melanoma cells：genome-wide CRISPRCas9 knockout screens：35688159	NO
									hsa-mir-1303	1	HCT 116 colon carcinoma cells：CRISPR KO library targeting 10,676 genes：37732732	NO				DDX43	1	A375 melanoma cell line：genome-scale CRISPR activation (CRISPRa) screen：35338135	NO
									hsa-mir-1321	1	B16OVA：mouse Toronto KnockOut：32968282	NO				DDX49	1	D10 melanoma cells：genome-wide CRISPRCas9 knockout screens：35688159	NO
									hsa-mir-147b	1	NY-ESO-1+ Mel624 melanoma cells：genome-scale CRISPR knockout (GeCKOv.2) ：28783722	NO				DDX5	1	HCT 116 colon carcinoma cells：CRISPR KO library targeting 10,676 genes：37732732	NO
									hsa-mir-153-1	1	NY-ESO-1+ Mel624 melanoma cells：genome-scale CRISPR knockout (GeCKOv.2) ：28783722	NO				DDX51	1	murine MC38 colon adenocarcinoma cells：genome-scale screen：33443027	NO
									hsa-mir-1910	1	HCT 116 colon carcinoma cells：CRISPR KO library targeting 10,676 genes：37732732	NO				DDX55	1	D10 melanoma cells：genome-wide CRISPRCas9 knockout screens：35688159	NO
									hsa-mir-3064	1	D10 melanoma cells：genome-wide CRISPRCas9 knockout screens：35688159	NO				DDX6	1	HCT 116 colon carcinoma cells：CRISPR KO library targeting 10,676 genes：37732732	NO
									hsa-mir-3188	1	NY-ESO-1+ Mel624 melanoma cells：genome-scale CRISPR knockout (GeCKOv.2) ：28783722	NO				DEFB127	1	A375 melanoma cell line：genome-scale CRISPR activation (CRISPRa) screen：35338135	NO
									hsa-mir-3197	1	EMT6HA：mouse Toronto KnockOut：32968282	NO				DEK	1	B16 melanoma：in vivo CRISPR-Cas9 screens targeting 936 chromatin regulators：33953401	NO
									hsa-mir-320e	1	NY-ESO-1+ Mel624 melanoma cells：genome-scale CRISPR knockout (GeCKOv.2) ：28783722	NO				DET1	1	RencaHA：mouse Toronto KnockOut：32968282	NO
									hsa-mir-328	1	NY-ESO-1+ Mel624 melanoma cells：genome-scale CRISPR knockout (GeCKOv.2) ：28783722	NO				DHDH	1	BrafV600E mouse lung cancer model：CRISPR screen targeting 573 genes associated with immune cytolytic activity：37258521	NO
									hsa-mir-378f	1	HCT 116 colon carcinoma cells：CRISPRa library targeting 11,222 genes：37732732	NO				DHFR	1	EMT6HA：mouse Toronto KnockOut：32968282	NO
									hsa-mir-3925	1	HCT 116 colon carcinoma cells：CRISPRa library targeting 11,222 genes：37732732	NO				DHODH	1	RencaHA：mouse Toronto KnockOut：32968282	NO
									hsa-mir-3929	1	HCT 116 colon carcinoma cells：CRISPR KO library targeting 10,676 genes：37732732	NO				DHRS11	1	BrafV600E mouse lung cancer model：CRISPR screen targeting 573 genes associated with immune cytolytic activity：37258521	NO
									hsa-mir-3936	1	HCT 116 colon carcinoma cells：CRISPR KO library targeting 10,676 genes：37732732	NO				DHX15	1	4T1HA：mouse Toronto KnockOut：32968282	NO
									hsa-mir-410	1	EMT6HA：mouse Toronto KnockOut：32968282	NO				DHX30	1	HCT 116 colon carcinoma cells：CRISPR KO library targeting 10,676 genes：37732732	NO
									hsa-mir-421	1	EMT6HA：mouse Toronto KnockOut：32968282	NO				DHX33	1	CT26HA：mouse Toronto KnockOut：32968282	NO
									hsa-mir-4261	1	HCT 116 colon carcinoma cells：CRISPR KO library targeting 10,676 genes：37732732	NO				DHX34	1	HCT 116 colon carcinoma cells：CRISPR KO library targeting 10,676 genes：37732732	NO
									hsa-mir-4266	1	NY-ESO-1+ Mel624 melanoma cells：genome-scale CRISPR knockout (GeCKOv.2) ：28783722	NO				DHX35	1	HCT 116 colon carcinoma cells：CRISPR KO library targeting 10,676 genes：37732732	NO
									hsa-mir-4425	1	NY-ESO-1+ Mel624 melanoma cells：genome-scale CRISPR knockout (GeCKOv.2) ：28783722	NO				DIS3L	1	HCT 116 colon carcinoma cells：CRISPR KO library targeting 10,676 genes：37732732	NO
									hsa-mir-4442	1	RencaHA：mouse Toronto KnockOut：32968282	NO				DIS3L2	1	RencaHA：mouse Toronto KnockOut：32968282	NO
									hsa-mir-4443	1	NY-ESO-1+ Mel624 melanoma cells：genome-scale CRISPR knockout (GeCKOv.2) ：28783722	NO				DKK2	1	A375 melanoma cell line：genome-scale CRISPR activation (CRISPRa) screen：35338135	NO
									hsa-mir-4467	1	colorectal cancer cell HT-29：an immuno-oncology focused guide RNA (gRNA) gene knock-out：36669486	NO				DKK3	1	murine MC38 colon adenocarcinoma cells：genome-scale screen：33443027	NO
									hsa-mir-4484	1	colorectal cancer cell HT-29：an immuno-oncology focused guide RNA (gRNA) gene knock-out：36669486	NO				DLAT	1	HCT 116 colon carcinoma cells：CRISPR KO library targeting 10,676 genes：37732732	NO
									hsa-mir-4489	1	KrasG12D/Trp53−/− (KP) LUAD model：In Vivo CRISPR Screen targeting 524 epigenetic regulators and 173 control genes：31744829	NO				DLST	1	murine B16F10 melanoma cell line：genome-scale CRISPR-Cas9 screen：29301958	NO
									hsa-mir-4503	1	NY-ESO-1+ Mel624 melanoma cells：genome-scale CRISPR knockout (GeCKOv.2) ：28783722	NO				DMAP1	1	D10 melanoma cells：genome-wide CRISPRCas9 knockout screens：35688159	NO
									hsa-mir-4538	1	colorectal cancer cell HT-29：an immuno-oncology focused guide RNA (gRNA) gene knock-out：36669486	NO				DMTF1	1	HCT 116 colon carcinoma cells：CRISPR KO library targeting 10,676 genes：37732732	NO
									hsa-mir-4639	1	colorectal cancer cell LS-411N：an immuno-oncology focused guide RNA (gRNA) gene knock-out：36669486	NO				DMTN	1	CT26HA：mouse Toronto KnockOut：32968282	NO
									hsa-mir-4651	1	NY-ESO-1+ Mel624 melanoma cells：genome-scale CRISPR knockout (GeCKOv.2) ：28783722	NO				DMXL2	1	colorectal cancer cell HT-29：an immuno-oncology focused guide RNA (gRNA) gene knock-out：36669486	NO
									hsa-mir-4665	1	colorectal cancer cell LS-411N：an immuno-oncology focused guide RNA (gRNA) gene knock-out：36669486	NO				DNAJB1	1	A375 melanoma cell line：genome-scale CRISPR activation (CRISPRa) screen：35338135	NO
									hsa-mir-4675	1	NY-ESO-1+ Mel624 melanoma cells：genome-scale CRISPR knockout (GeCKOv.2) ：28783722	NO				DNAJB11	1	B16：genome-scale in vivo CRISPR screens：36151395	NO
									hsa-mir-4700	1	NY-ESO-1+ Mel624 melanoma cells：genome-scale CRISPR knockout (GeCKOv.2) ：28783722	NO				DNAJB9	1	4T1HA：mouse Toronto KnockOut：32968282	NO
									hsa-mir-4728	1	murine MC38 colon adenocarcinoma cells：genome-scale screen：33443027	NO				DNAJC5	1	murine B16F10 melanoma cell line：CRISPR–Cas9 genome screen targeting 2,368 genes ：28723893	NO
									hsa-mir-4802	1	D10 melanoma cells：genome-wide CRISPRCas9 knockout screens：35688159	NO				DNLZ	1	D10 melanoma cells：genome-wide CRISPRCas9 knockout screens：35688159	NO
									hsa-mir-487a	1	NY-ESO-1+ Mel624 melanoma cells：genome-scale CRISPR knockout (GeCKOv.2) ：28783722	NO				DNM1L	1	murine MC38 colon adenocarcinoma cells：genome-scale screen：33443027	NO
									hsa-mir-489	1	NY-ESO-1+ Mel624 melanoma cells：genome-scale CRISPR knockout (GeCKOv.2) ：28783722	NO				DNM2	1	D10 melanoma cells：genome-wide CRISPRCas9 knockout screens：35688159	NO
									hsa-mir-520a	1	CT26HA：mouse Toronto KnockOut：32968282	NO				DNMT1	1	B16 melanoma：in vivo CRISPR-Cas9 screens targeting 936 chromatin regulators：33953401	NO
									hsa-mir-544b	1	HCT 116 colon carcinoma cells：CRISPR KO library targeting 10,676 genes：37732732	NO				DNPEP	1	A375 melanoma cell line：genome-scale CRISPR activation (CRISPRa) screen：35338135	NO
									hsa-mir-548e	1	HCT 116 colon carcinoma cells：CRISPR KO library targeting 10,676 genes：37732732	NO				DOCK10	1	BrafV600E mouse lung cancer model：CRISPR screen targeting 573 genes associated with immune cytolytic activity：37258521	NO
									hsa-mir-548s	1	murine B16F10 melanoma cell line：genome-scale CRISPR-Cas9 screen：29301958	NO				DOCK3	1	BrafV600E mouse lung cancer model：CRISPR screen targeting 573 genes associated with immune cytolytic activity：37258521	NO
									hsa-mir-566	1	4T1HA：mouse Toronto KnockOut：32968282	NO				DOHH	1	HCT 116 colon carcinoma cells：CRISPR KO library targeting 10,676 genes：37732732	NO
									hsa-mir-611	1	HCT 116 colon carcinoma cells：CRISPR KO library targeting 10,676 genes：37732732	NO				DOK2	1	LLC：genome-scale in vivo CRISPR screens：36151395	NO
									hsa-mir-6127	1	murine B16F10 melanoma cell line：genome-scale CRISPR-Cas9 screen：29301958	NO				DOT1L	1	HCT 116 colon carcinoma cells：CRISPR KO library targeting 10,676 genes：37732732	NO
									hsa-mir-6516	1	HCT 116 colon carcinoma cells：CRISPR KO library targeting 10,676 genes：37732732	NO				DPAGT1	1	D10 melanoma cells：genome-wide CRISPRCas9 knockout screens：35688159	NO
									hsa-mir-654	1	D10 melanoma cells：genome-wide CRISPRCas9 knockout screens：35688159	NO				DPF1	1	A375 melanoma cell line：genome-scale CRISPR activation (CRISPRa) screen：35338135	NO
									hsa-mir-657	1	colorectal cancer cell HT-29：an immuno-oncology focused guide RNA (gRNA) gene knock-out：36669486	NO				DPH1	1	HCT 116 colon carcinoma cells：CRISPR KO library targeting 10,676 genes：37732732	NO
									hsa-mir-6789	1	NY-ESO-1+ Mel624 melanoma cells：genome-scale CRISPR knockout (GeCKOv.2) ：28783722	NO				DPH3	1	D10 melanoma cells：genome-wide CRISPRCas9 knockout screens：35688159	NO
									hsa-mir-7114	1	colorectal cancer cell HT-29：an immuno-oncology focused guide RNA (gRNA) gene knock-out：36669486	NO				DPH7	1	HCT 116 colon carcinoma cells：CRISPR KO library targeting 10,676 genes：37732732	NO
									hsa-mir-7856	1	Patient derived melanoma cell lines：CRISPR screen targeting 248 genes：33649592	NO				DPM2	1	RencaHA：mouse Toronto KnockOut：32968282	NO
									hsa-mir-8078	1	NY-ESO-1+ Mel624 melanoma cells：genome-scale CRISPR knockout (GeCKOv.2) ：28783722	NO				DRAP1	1	HCT 116 colon carcinoma cells：CRISPR KO library targeting 10,676 genes：37732732	NO
									hsa-mir-877	1	colorectal cancer cell HT-29：an immuno-oncology focused guide RNA (gRNA) gene knock-out：36669486	NO				DSC3	1	B16OVA：mouse Toronto KnockOut：32968282	NO
									HSD17B13	1	colorectal cancer cell HT-29：an immuno-oncology focused guide RNA (gRNA) gene knock-out：36669486	NO				DSEL	1	A375 melanoma cell line：genome-scale CRISPR activation (CRISPRa) screen：35338135	NO
									HSD17B8	1	colorectal cancer cell HT-29：an immuno-oncology focused guide RNA (gRNA) gene knock-out：36669486	NO				DSN1	1	RencaHA：mouse Toronto KnockOut：32968282	NO
									HSD3B1	1	B16OVA：mouse Toronto KnockOut：32968282	NO				DTX3L	1	murine B16F10 melanoma cell line：genome-scale CRISPR-Cas9 screen：29301958	NO
									HSD3B2	1	NY-ESO-1+ Mel624 melanoma cells：genome-scale CRISPR knockout (GeCKOv.2) ：28783722	NO				DUPD1	1	A375 melanoma cell line：genome-scale CRISPR activation (CRISPRa) screen：35338135	NO
									HSF2BP	1	Lewis lung carcinoma：in vivo CRISPR-Cas9 screens targeting 936 chromatin regulators：33953401	NO				DUSP12	1	D10 melanoma cells：genome-wide CRISPRCas9 knockout screens：35688159	NO
									HSPE1	1	HCT 116 colon carcinoma cells：CRISPR KO library targeting 10,676 genes：37732732	NO				DUSP6	1	YUMMER：genome-scale in vivo CRISPR screens：36151395	NO
									HTR2C	1	B16 melanoma：in vivo CRISPR-Cas9 screens targeting 936 chromatin regulators：33953401	NO				DUX2	1	D10 melanoma cells：genome-wide CRISPRCas9 knockout screens：35688159	NO
									HTR7	1	EMT6HA：mouse Toronto KnockOut：32968282	NO				DVL3	1	4T1HA：mouse Toronto KnockOut：32968282	NO
									HYLS1	1	D10 melanoma cells：genome-wide CRISPRCas9 knockout screens：35688159	NO				E2F7	1	RencaHA：mouse Toronto KnockOut：32968282	NO
									IARS	1	EMT6HA：mouse Toronto KnockOut：32968282	NO				EARS2	1	murine MC38 colon adenocarcinoma cells：genome-scale screen：33443027	NO
									IBA57	1	NY-ESO-1+ Mel624 melanoma cells：genome-scale CRISPR knockout (GeCKOv.2) ：28783722	NO				EBF4	1	colorectal cancer cell HT-29：an immuno-oncology focused guide RNA (gRNA) gene knock-out：36669486	NO
									IBTK	1	NY-ESO-1+ Mel624 melanoma cells：genome-scale CRISPR knockout (GeCKOv.2) ：28783722	NO				EBNA1BP2	1	B16OVA：mouse Toronto KnockOut：32968282	NO
									IDH3A	1	IFNGR1-deficient melanoma cells：genome-wide CRISPR-Cas9 knockout screen ：31303383	NO				ECHDC1	1	A375 melanoma cell line：genome-scale CRISPR activation (CRISPRa) screen：35338135	NO
									IDNK	1	B16 melanoma：in vivo CRISPR-Cas9 screens targeting 936 chromatin regulators：33953401	NO				ECHS1	1	B16：genome-scale in vivo CRISPR screens：36151395	NO
									IER3	1	Lewis lung carcinoma：in vivo CRISPR-Cas9 screens targeting 936 chromatin regulators：33953401	NO				ECSIT	1	murine MC38 colon adenocarcinoma cells：genome-scale screen：33443027	NO
									IFIT3	1	NY-ESO-1+ Mel624 melanoma cells：genome-scale CRISPR knockout (GeCKOv.2) ：28783722	NO				EEFSEC	1	murine B16F10 melanoma cell line：genome-scale CRISPR-Cas9 screen：29301958	NO
									IFNA8	1	RencaHA：mouse Toronto KnockOut：32968282	NO				EFHC1	1	A375 melanoma cell line：genome-scale CRISPR activation (CRISPRa) screen：35338135	NO
									IFNL2	1	NY-ESO-1+ Mel624 melanoma cells：genome-scale CRISPR knockout (GeCKOv.2) ：28783722	NO				EFHD1	1	A375 melanoma cell line：genome-scale CRISPR activation (CRISPRa) screen：35338135	NO
[truncated: 1,551 more rows]
