# Supplementary material for: Genomic copy-number variants drive apoptotic evasion underlying acquired resistance to immune checkpoint inhibitors
Source: Immunity. Author manuscript; Available in PMC 2025 Dec 10. (PMC12693071; doi:10.1016/j.immuni.2025.10.001)
Supplement: 5 [file NIHMS2120882-supplement-5.xlsx]

## Sheet: Sheet1
Provisional baseline-associated SMGs					Provisional DP-associated SMGs
Gene	P value	Expression level in CCLE			Gene	P value	Expression level in CCLE
CDKN2A	8.36e-06	expressed			CDKN2A	1.62e-05	expressed
NRAS	0.000132047	highly expressed			NRAS	0.000146997	highly expressed
OR5AP2	0.00203785	expressed			B2M	0.000483767	highly expressed
MRO	0.00248899	expressed			TRAPPC6B	0.000513972	expressed
ULBP3	0.00486345	expressed			HES3	0.00111298	expressed
CACNB4	0.00558911	expressed			PLSCR2	0.00131895	expressed
GFRAL	0.00590167	expressed			OR5AP2	0.00133549	expressed
PATL1	0.00703579	highly expressed			TP53	0.00209136	highly expressed
LIPI	0.00806537	expressed			STK3	0.0067188	expressed
BRAF	0.00850656	expressed			UBA3	0.00767967	expressed
FAM83B	0.0086883	expressed			OR5AK2	0.00804207	expressed
HCRTR2	0.00966507	expressed			EBF1	0.00923771	highly expressed
EPN2	0.00996787	expressed			GUCA2B	0.0118543	expressed
GUCA2B	0.0106014	expressed			KPRP	0.0121481	expressed
EBF1	0.0107573	highly expressed			LGSN	0.0125647	expressed
NANOG	0.0111176	expressed			CACNB4	0.0129715	expressed
PDP2	0.0124344	expressed			MYH15	0.0157231	expressed
ANXA6	0.012982	highly expressed			PRAMEF1	0.0157817	expressed
OR5H15	0.0129938	expressed			PLK4	0.0175845	expressed
ST6GAL2	0.0137422	expressed			FBXO24	0.017995	expressed
CAMK4	0.0141859	expressed			EIF3B	0.0181308	highly expressed
CYP4A11	0.0146537	expressed			KHDC1L	0.0182794	expressed
CHKA	0.0146631	highly expressed			NANOG	0.0186085	expressed
PRDM8	0.0156832	expressed			PRKCQ	0.0193025	expressed
PON1	0.0158412	expressed			GRAMD1C	0.0204478	expressed
KHDC1L	0.0160043	expressed			B3GALNT2	0.0210501	expressed
OTX2	0.0163126	expressed			SPANXN1	0.0220129	expressed
PLK4	0.0163713	expressed			JAK2	0.0232313	expressed
IP6K3	0.0170525	expressed			CCL18	0.0241899	expressed
WFDC12	0.0185469	expressed			DEFB1	0.0246073	expressed
SPANXN1	0.0185801	expressed			PRH2	0.0247705	expressed
OR7E24	0.0186913	expressed			PLCB3	0.0254052	expressed
DEFB1	0.0190321	expressed			BRAF	0.0254491	expressed
KPRP	0.0190571	expressed			PSENEN	0.0264354	highly expressed
LCE3B	0.0190996	expressed			RP1	0.0272531	expressed
TP53	0.0191005	highly expressed			IL13	0.0289067	expressed
DNMT3L	0.0199353	expressed			C12orf76	0.0294049	expressed
SCGB1D4	0.0200359	expressed			UCHL5	0.0294267	highly expressed
THSD7B	0.0204773	expressed			RAC1	0.030192	highly expressed
B3GALNT2	0.0211506	expressed			TCF23	0.0313936	expressed
ANO2	0.0216763	expressed			CDA	0.0330845	expressed
PLCB3	0.0221289	expressed			TM4SF5	0.0340177	expressed
HIGD1A	0.0223726	highly expressed			IL1A	0.0343588	expressed
MORC1	0.0225559	expressed			TMCO2	0.0347307	expressed
TMPRSS5	0.0226271	expressed			BDKRB2	0.0353854	expressed
SPANXC	0.023021	expressed			LIPI	0.035401	expressed
GRIA1	0.0232806	expressed			LACRT	0.0356436	expressed
FBXO24	0.0235136	expressed			RASL10A	0.0360769	expressed
CCL18	0.0238	expressed			PRDM8	0.0370674	expressed
PTPRC	0.0245546	expressed			CD164L2	0.0372152	expressed
SLC14A2	0.0249872	expressed			SCRT1	0.037299	expressed
RAC1	0.0253678	highly expressed			THSD7B	0.0375923	expressed
SLN	0.0262014	expressed			TMEM69	0.0378721	highly expressed
PLA2G5	0.0272305	expressed			KSR1	0.0379454	expressed
IL13	0.0276768	expressed			C1orf159	0.0382007	expressed
TMCO2	0.0291913	expressed			TMEM159	0.0386653	expressed
OR5AK2	0.0293413	expressed			NPVF	0.038941	expressed
SLC8A2	0.0300098	expressed			SPP2	0.0396891	expressed
SYCP1	0.030601	expressed			ADM	0.0400418	expressed
TM4SF5	0.031124	expressed			GFRAL	0.0404944	expressed
GRM8	0.0312139	expressed			RAP1B	0.0409426	highly expressed
SPP2	0.0322353	expressed			TNFRSF4	0.0411592	expressed
FBXO42	0.033618	expressed			NME5	0.0414188	expressed
OR51B5	0.0337693	expressed			PRR23C	0.0414871	expressed
FAM3D	0.0341404	expressed			RBP4	0.0415254	expressed
TMEM69	0.0344478	highly expressed			FNDC5	0.04186	expressed
RASL10A	0.0345955	expressed			FBXL22	0.043025	expressed
PNOC	0.0348283	expressed			CELA3A	0.0432152	expressed
HES3	0.0349067	expressed			ASF1A	0.043568	expressed
NDST4	0.0359629	expressed			PSMA4	0.0441559	highly expressed
PCSK1	0.0360052	expressed			MBD3L3	0.0444927	expressed
FBLN5	0.0363955	expressed			CLIC3	0.0450684	expressed
LYPD6	0.0365916	expressed			CRYGA	0.045411	expressed
C1orf159	0.0366095	expressed			CHGB	0.0454795	expressed
TNFRSF4	0.0373666	expressed			SLC8A2	0.0460185	expressed
SCRT1	0.0374971	expressed			PGLYRP1	0.046138	expressed
NPVF	0.0377308	expressed			FGF21	0.0463407	expressed
PDYN	0.0382875	expressed			BMP5	0.0464132	expressed
CPNE4	0.0385347	expressed			ANKS1A	0.0472901	expressed
MYH15	0.0386589	expressed			MRO	0.047388	expressed
TRIM77	0.039005	expressed			SPAG7	0.0474539	highly expressed
CCDC3	0.0392102	highly expressed			SLC22A9	0.0474942	expressed
IL7	0.0392195	expressed			PSG4	0.0476277	expressed
NME5	0.039419	expressed			TM4SF19	0.0476484	expressed
MYF5	0.0402033	expressed			PPP2CB	0.047749	highly expressed
PLSCR2	0.0402366	expressed			CDS1	0.0478288	expressed
SPAG7	0.0404471	highly expressed			SNRNP200	0.0480428	highly expressed
FGF21	0.0406906	expressed			GCG	0.0485047	expressed
FNDC5	0.0408856	expressed			ULBP3	0.0485787	expressed
FBXL22	0.0410881	expressed			LYPD6	0.0489371	expressed
SCN3B	0.0418531	expressed			SYNGR3	0.0489574	expressed
FGF19	0.0420744	expressed			ANKRD45	0.0491873	expressed
BCDIN3D	0.0422581	expressed			MYL7	0.0494663	expressed
IPO11	0.042831	expressed			CNST	0.0497715	expressed
CLIC3	0.0431046	expressed
GCG	0.0431943	expressed
VPS72	0.0432969	highly expressed
HPGD	0.0433678	expressed
GALNT8	0.0436571	expressed
TM4SF19	0.0437999	expressed
IL1A	0.0442437	expressed
ZNF705G	0.045101	expressed
ADCK1	0.0451592	expressed
TOX2	0.0451635	expressed
SOAT2	0.0452174	expressed
GKN1	0.0458315	expressed
STC2	0.0462482	highly expressed
MAGI3	0.0462768	expressed
ANKRD45	0.0467155	expressed
BEND6	0.0468384	expressed
SYNGR3	0.0471551	expressed
DNPEP	0.047266	highly expressed
SCN5A	0.0478642	expressed
CSRP2	0.048056	expressed
PSG11	0.0481795	expressed
ARHGEF38	0.0482941	expressed
HNRNPA0	0.0486031	highly expressed
FAM181A	0.0488027	expressed
SNTG1	0.0489965	expressed
ACSM1	0.0492282	expressed
TNFSF8	0.0492477	expressed
