# Supplementary material for: Genomic copy-number variants drive apoptotic evasion underlying acquired resistance to immune checkpoint inhibitors
Source: Immunity. Author manuscript; Available in PMC 2025 Dec 10. (PMC12693071; doi:10.1016/j.immuni.2025.10.001)
Supplement: 6 [file NIHMS2120882-supplement-6.xlsx]

## Sheet: Sheet1
		Somatic mutations of pro-apoptotic genes																Somatic mutations of anti-apoptotic genes
Patient ID	Sample name	DFFB	CASP9	GSDMC	BNIP3L	FAS	BAD	TNFRSF1A	APAF1	BAX	TP53	DNASE1L2	PPP6C	DAPK3	TRAF3	IFNGR2	IFNA16	BIRC2 AMP	DAXX AMP	MCL1 AMP	STAT3 AMP	TBK1 AMP	TAP1 AMP	TAP2 AMP	TAPBP AMP	PSMB8 AMP
Pt01	Pt01-baseline	-	-	S493F	-	-	-	-	-	-	-	-	-	-	-	-	-	-	-	-	-	-	-	-	-	-
	Pt01-DP	-	-	S493F	-	-	-	-	-	-	-	-	-	-	-	-	-	-	-	-	-	-	-	-	-	-
Pt02	Pt02-baseline	-	-	-	-	-	-	-	-	-	-	-	-	-	-	-	-	-	yes	yes	yes	-	-	-	-	-
	Pt02-DP1	-	-	-	-	-	-	-	-	-	-	-	-	-	-	-	-	-	yes	yes	-	-	-	-	-	-
	Pt02-DP2	-	-	-	-	-	-	-	-	-	-	-	-	-	-	-	-	yes	yes	yes	-	-	-	-	-	-
Pt03	Pt03-baseline	-	-	-	-	-	-	-	-	-	-	-	-	-		-	-	-	yes	-	-	-	-	-	-	-
	Pt03-DP	-	-	one-copy DEL	one-copy DEL	one-copy DEL	one-copy DEL	one-copy DEL	one-copy DEL	one-copy DEL	one-copy DEL, R213*	-	one-copy DEL	-	one-copy DEL	-	one-copy DEL	-	-	-	-	-	-	-	-	-
Pt04	Pt04-baseline	-	-	-	-	-	-	-	-	-	-	-	-	-	-	-	-	-	-	yes	-	-	-	-	-	-
	Pt04-DP	-	-	-	-	-	-	-	-	-	-	-	-	-	-	-	-	yes	yes	yes	yes	yes	yes	yes	yes	yes
Pt05	Pt05-baseline	-	-	-	-	-	-	-	-	-	-	-	-	-	-	-	-	-	-	-	-	-	-	-	-	-
	Pt05-DP	one-copy DEL	one-copy DEL	-	-	-	one-copy DEL	-	-	one-copy DEL	one-copy DEL	two-copy DEL	-	two-copy DEL	-	one-copy DEL	-	-	-	-	-	-	yes	yes	-	yes
Pt06	Pt06-baseline	-	-	-	-	-	-	-	-	-	-	-	-	-	-	-	-	-	-	-	-	-	-	-	-	-
	Pt06-DP	-	-	G79R	-	-	-	-	-	-	G266R	-	-	-	-	-	-	yes	-	-	-	-	-	-	-	-
Pt07	Pt07-baseline	one-copy DEL	one-copy DEL	-	-	-	one-copy DEL	-	-	-	-	two-copy DEL	one-copy DEL	one-copy DEL	one-copy DEL	-	-	-	yes	yes	-	-	-	-	-	-
	Pt07-DP	one-copy DEL	-	-	one-copy DEL	one-copy DEL	one-copy DEL	one-copy DEL	one-copy DEL	-	one-copy DEL	two-copy DEL	one-copy DEL	one-copy DEL	one-copy DEL	-	one-copy DEL	-	-	yes	-	-	-	-	-	-
Pt08	Pt08-baseline	-	-	-	-	-	-	-	-	-	-	-	-	-	-	-	-	-	yes	yes	-	-	-	-	-	-
	Pt08-DP	-	-	-	-	-	-	-	-	one-copy DEL	-	-	one-copy DEL	one-copy DEL	-	-	-	-	yes	-	-	-	-	-	-	-
Pt09	Pt09-baseline	-	-	-	-	-	-	-	-	-	-	one-copy DEL	-	one-copy DEL	-	-	-	-	-	-	-	-	-	-	-	-
	Pt09-DP	one-copy DEL	one-copy DEL	-	-	-	one-copy DEL	one-copy DEL	-	-	-	-	one-copy DEL	-	one-copy DEL	-	one-copy DEL	-	yes	yes	-	-	yes	yes	yes	yes
Pt10	Pt10-baseline		-	-	G50D	-	-		-	-	-	one-copy DEL	-	one-copy DEL	-	one-copy DEL	-	-	-	-	-	-	-	-	-	-
	Pt10-DP		-	one-copy DEL	one-copy DEL, G50D	-	-	-	one-copy DEL	-	-	one-copy DEL	-		-	one-copy DEL	-	-	yes	yes	-	-	-	-	yes	-
Pt11	Pt11-baseline	-	-	-	-	-	-	-	-	-	-	one-copy DEL	-	one-copy DEL	-	-	one-copy DEL	-	yes	yes	-	-	-	-	-	-
	Pt11-DP	-	-	one-copy DEL	-	one-copy DEL	-	-	-	-	-	one-copy DEL	-	-	-	one-copy DEL	one-copy DEL	-	yes	yes	-	-	-	-	-	-
Pt12	Pt12-baseline	-	-	-	-	-	-	-	-	one-copy DEL	-	-	R264C	one-copy DEL	-	-	-	-	-	-	-	-	-	-	-	-
	Pt12-DP	-	-	-	-	-	-	-	-	-	-	-	R264C	one-copy DEL	-	-	-	-	-	yes	yes	yes	-	-	-	-
Pt13	Pt13-baseline	-	-	-	-	-	-	-	-	-	-	-	-	-	-	-	-	-	yes	yes	yes	yes	-	-	-	-
	Pt13-DP1	-	-	one copy DEL	-	-	-	one copy DEL	-	-	-	-	-	-	-	-	-	-	yes	yes	yes	yes	-	-	-	-
	Pt13-DP2	-	-	-	-	-	-	-	-	-	-	-	-	-	-	one-copy DEL	-	-	yes	yes	yes	-	-	-	-	-
	Pt13-DP3	one copy DEL	one copy DEL	-	-	-	-	-	-	-	-	-	-	-	-	-	-	-	yes	yes	yes	-	-	-	-	-
Pt14	Pt14-baseline	-	-	-	-	-	-		-	one copy DEL	-			-	-	-	-	-	-	-	-	-	-	-	-	-
	Pt14-DP	-	-	-	-	-	-		-	one copy DEL	-	one copy DEL	one-copy DEL	-	-	one-copy DEL	-	yes	-	-	-	-	-	-	-	-
Pt15	Pt15-baseline	-	-	-	-	-	one copy DEL	-	-	-	one copy DEL	-	one-copy DEL	-	-	-	-	-	-	yes	-	-	-	-	-	-
	Pt15-DP	-	-	-	-	-	-	-	-	-	-	-	-	-	-	-	-	-	yes	yes	yes	yes	yes	yes	yes	yes
Pt16	Pt16-baseline	-	-	-	-	-	-	-	-	-	-	-	-	-	-	-	-	-	-	-	-	-	-	-	-	-
	Pt16-DP	-	-	-	-	-	one copy DEL	-	-	two copies DEL	-	two-copy DEL	-	-	-	-	-	yes	-	yes	-	-	-	-	-	-
Pt17	Pt17-baseline	-	-	-	-	one copy DEL	-	-	-	-	-	-	-	-	-	-	-	-	-	yes	-	-	-	-	-	-
	Pt17-DP	two copies DEL	-	-	-	one copy DEL	one copy DEL	-	-	-	-	one-copy DEL	-	two-copy DEL	one-copy DEL	-	-	-	yes	yes	-	-	yes	-	-	yes
