# Supplementary material for: Genomic copy-number variants drive apoptotic evasion underlying acquired resistance to immune checkpoint inhibitors
Source: Immunity. Author manuscript; Available in PMC 2025 Dec 10. (PMC12693071; doi:10.1016/j.immuni.2025.10.001)
Supplement: 7 [file NIHMS2120882-supplement-7.xlsx]

## Sheet: Sheet1
Correlation analysis of CNV and non-synonymously mutated genes in DP tumors
gene1	gene2	pValue	oddsRatio	00	01	11	10	pAdj	Event	pair	event_ratio
TAP1	PSMB8	8.5999312005504e-05	Inf	14	0	5	0	0.0089562140645732	Co_Occurence	PSMB8, TAP1	5/0
BNIP3L	APAF1	0.00103199174406605	Inf	16	0	3	0	0.0242684510136822	Co_Occurence	APAF1, BNIP3L	3/0
TBK1	STAT3	0.00103199174406605	Inf	16	0	3	0	0.0242684510136822	Co_Occurence	STAT3, TBK1	3/0
TAPBP	DAXX	0.00128998968008256	Inf	14	1	4	0	0.0254162831562212	Co_Occurence	DAXX, TAPBP	4/1
TAP2	PSMB8	0.00128998968008256	Inf	14	1	4	0	0.0254162831562212	Co_Occurence	PSMB8, TAP2	4/1
TAP2	TAP1	0.00128998968008256	Inf	14	1	4	0	0.0254162831562212	Co_Occurence	TAP1, TAP2	4/1
CASP9	DFFB	0.00412796697626419	Inf	15	1	3	0	0.0733972664804047	Co_Occurence	CASP9, DFFB	3/1
IFNA16	TNFRSF1A	0.00412796697626419	Inf	15	1	3	0	0.0733972664804047	Co_Occurence	IFNA16, TNFRSF1A	3/1
PSMB8	DAXX	0.00610595115239078	33.7453123076133	13	1	4	1	0.0947071997892101	Co_Occurence	DAXX, PSMB8	4/2
TAP1	DAXX	0.00610595115239078	33.7453123076133	13	1	4	1	0.0947071997892101	Co_Occurence	DAXX, TAP1	4/2
BAD	TRAF3	0.0103199174406605	Inf	14	0	3	2	0.153535098249826	Co_Occurence	BAD, TRAF3	3/2
TAPBP	TAP2	0.0157378740970072	27.6760720377927	14	1	3	1	0.224959023857221	Co_Occurence	TAP2, TAPBP	3/2
B2M	FAS	0.0175438596491228	Inf	16	1	2	0	0.241310824230388	Co_Occurence	B2M, FAS	2/1
B2M	GSDMC	0.0350877192982456	Inf	15	2	2	0	0.384108053896132	Co_Occurence	B2M, GSDMC	2/2
BAD	BAX	0.0374097007223942	15.2429129898191	13	1	3	2	0.384108053896132	Co_Occurence	BAD, BAX	3/3
BAD	DFFB	0.0374097007223942	15.2429129898191	13	1	3	2	0.384108053896132	Co_Occurence	BAD, DFFB	3/3
PSMB8	DFFB	0.0374097007223942	15.2429129898191	13	1	3	2	0.384108053896132	Co_Occurence	DFFB, PSMB8	3/3
TAP1	DFFB	0.0374097007223942	15.2429129898191	13	1	3	2	0.384108053896132	Co_Occurence	DFFB, TAP1	3/3
BAD	DNASE1L2	0.0374097007223942	15.2429129898191	13	1	3	2	0.384108053896132	Co_Occurence	BAD, DNASE1L2	3/3
DAXX	TAP2	0.0374097007223942	15.2429129898191	13	1	3	2	0.384108053896132	Co_Occurence	DAXX, TAP2	3/3
PSMB8	TAPBP	0.0374097007223942	15.2429129898191	13	1	3	2	0.384108053896132	Co_Occurence	PSMB8, TAPBP	3/3
TAP1	TAPBP	0.0374097007223942	15.2429129898191	13	1	3	2	0.384108053896132	Co_Occurence	TAP1, TAPBP	3/3
FAS	APAF1	0.0505675954592363	20.3823742927511	15	1	2	1	0.444141892647991	Co_Occurence	APAF1, FAS	2/2
IFNA16	APAF1	0.0505675954592363	20.3823742927511	15	1	2	1	0.444141892647991	Co_Occurence	APAF1, IFNA16	2/2
FAS	BNIP3L	0.0505675954592363	20.3823742927511	15	1	2	1	0.444141892647991	Co_Occurence	BNIP3L, FAS	2/2
IFNA16	BNIP3L	0.0505675954592363	20.3823742927511	15	1	2	1	0.444141892647991	Co_Occurence	BNIP3L, IFNA16	2/2
IFNA16	FAS	0.0505675954592363	20.3823742927511	15	1	2	1	0.444141892647991	Co_Occurence	FAS, IFNA16	2/2
TRAF3	IFNA16	0.0505675954592363	20.3823742927511	15	1	2	1	0.444141892647991	Co_Occurence	IFNA16, TRAF3	2/2
PSMB8	BAD	0.0843653250773993	7.68540845766023	12	2	3	2	0.539834093540992	Co_Occurence	BAD, PSMB8	3/4
TAP1	BAD	0.0843653250773993	7.68540845766023	12	2	3	2	0.539834093540992	Co_Occurence	BAD, TAP1	3/4
DAPK3	BAX	0.0970072239422084	11.1941170885312	14	2	2	1	0.539834093540992	Co_Occurence	BAX, DAPK3	2/3
DAPK3	DFFB	0.0970072239422084	11.1941170885312	14	2	2	1	0.539834093540992	Co_Occurence	DAPK3, DFFB	2/3
TRAF3	DFFB	0.0970072239422084	11.1941170885312	14	2	2	1	0.539834093540992	Co_Occurence	DFFB, TRAF3	2/3
DAPK3	DNASE1L2	0.0970072239422084	11.1941170885312	14	2	2	1	0.539834093540992	Co_Occurence	DAPK3, DNASE1L2	2/3
APAF1	GSDMC	0.0970072239422084	11.1941170885312	14	2	2	1	0.539834093540992	Co_Occurence	APAF1, GSDMC	2/3
BNIP3L	GSDMC	0.0970072239422084	11.1941170885312	14	2	2	1	0.539834093540992	Co_Occurence	BNIP3L, GSDMC	2/3
FAS	GSDMC	0.0970072239422084	11.1941170885312	14	2	2	1	0.539834093540992	Co_Occurence	FAS, GSDMC	2/3
IFNA16	PPP6C	0.0970072239422084	11.1941170885312	14	2	2	1	0.539834093540992	Co_Occurence	IFNA16, PPP6C	2/3
TRAF3	PPP6C	0.0970072239422084	11.1941170885312	14	2	2	1	0.539834093540992	Co_Occurence	PPP6C, TRAF3	2/3
CASP9	TAP2	0.0970072239422084	11.1941170885312	14	2	2	1	0.539834093540992	Co_Occurence	CASP9, TAP2	2/3
STAT3	TAP2	0.0970072239422084	11.1941170885312	14	2	2	1	0.539834093540992	Co_Occurence	STAT3, TAP2	2/3
TBK1	TAP2	0.0970072239422084	11.1941170885312	14	2	2	1	0.539834093540992	Co_Occurence	TAP2, TBK1	2/3
STAT3	TAPBP	0.0970072239422084	11.1941170885312	14	2	2	1	0.539834093540992	Co_Occurence	STAT3, TAPBP	2/3
TBK1	TAPBP	0.0970072239422084	11.1941170885312	14	2	2	1	0.539834093540992	Co_Occurence	TAPBP, TBK1	2/3
APAF1	TNFRSF1A	0.0970072239422084	11.1941170885312	14	2	2	1	0.539834093540992	Co_Occurence	APAF1, TNFRSF1A	2/3
BNIP3L	TNFRSF1A	0.0970072239422084	11.1941170885312	14	2	2	1	0.539834093540992	Co_Occurence	BNIP3L, TNFRSF1A	2/3
FAS	TNFRSF1A	0.0970072239422084	11.1941170885312	14	2	2	1	0.539834093540992	Co_Occurence	FAS, TNFRSF1A	2/3
TRAF3	TNFRSF1A	0.0970072239422084	11.1941170885312	14	2	2	1	0.539834093540992	Co_Occurence	TNFRSF1A, TRAF3	2/3
APAF1	TP53	0.0970072239422084	11.1941170885312	14	2	2	1	0.539834093540992	Co_Occurence	APAF1, TP53	2/3
BNIP3L	TP53	0.0970072239422084	11.1941170885312	14	2	2	1	0.539834093540992	Co_Occurence	BNIP3L, TP53	2/3
FAS	TP53	0.0970072239422084	11.1941170885312	14	2	2	1	0.539834093540992	Co_Occurence	FAS, TP53	2/3
IFNA16	TP53	0.0970072239422084	11.1941170885312	14	2	2	1	0.539834093540992	Co_Occurence	IFNA16, TP53	2/3
CASP9	BAD	0.154798761609907	7.4342712950631	13	3	2	1	0.692320841801364	Co_Occurence	BAD, CASP9	2/4
DAPK3	BAD	0.154798761609907	7.4342712950631	13	3	2	1	0.692320841801364	Co_Occurence	BAD, DAPK3	2/4
IFNA16	BAD	0.154798761609907	7.4342712950631	13	3	2	1	0.692320841801364	Co_Occurence	BAD, IFNA16	2/4
STAT3	DAXX	0.154798761609907	7.4342712950631	13	3	2	1	0.692320841801364	Co_Occurence	DAXX, STAT3	2/4
TBK1	DAXX	0.154798761609907	7.4342712950631	13	3	2	1	0.692320841801364	Co_Occurence	DAXX, TBK1	2/4
TRAF3	DAXX	0.154798761609907	7.4342712950631	13	3	2	1	0.692320841801364	Co_Occurence	DAXX, TRAF3	2/4
CASP9	PSMB8	0.154798761609907	7.4342712950631	13	3	2	1	0.692320841801364	Co_Occurence	CASP9, PSMB8	2/4
DAPK3	PSMB8	0.154798761609907	7.4342712950631	13	3	2	1	0.692320841801364	Co_Occurence	DAPK3, PSMB8	2/4
STAT3	PSMB8	0.154798761609907	7.4342712950631	13	3	2	1	0.692320841801364	Co_Occurence	PSMB8, STAT3	2/4
TBK1	PSMB8	0.154798761609907	7.4342712950631	13	3	2	1	0.692320841801364	Co_Occurence	PSMB8, TBK1	2/4
TRAF3	PSMB8	0.154798761609907	7.4342712950631	13	3	2	1	0.692320841801364	Co_Occurence	PSMB8, TRAF3	2/4
CASP9	TAP1	0.154798761609907	7.4342712950631	13	3	2	1	0.692320841801364	Co_Occurence	CASP9, TAP1	2/4
DAPK3	TAP1	0.154798761609907	7.4342712950631	13	3	2	1	0.692320841801364	Co_Occurence	DAPK3, TAP1	2/4
STAT3	TAP1	0.154798761609907	7.4342712950631	13	3	2	1	0.692320841801364	Co_Occurence	STAT3, TAP1	2/4
TBK1	TAP1	0.154798761609907	7.4342712950631	13	3	2	1	0.692320841801364	Co_Occurence	TAP1, TBK1	2/4
TRAF3	TAP1	0.154798761609907	7.4342712950631	13	3	2	1	0.692320841801364	Co_Occurence	TAP1, TRAF3	2/4
DNASE1L2	BAX	0.17827657378741	5.67832707867996	13	2	2	2	0.702506066437955	Co_Occurence	BAX, DNASE1L2	2/4
PPP6C	BAX	0.17827657378741	5.67832707867996	13	2	2	2	0.702506066437955	Co_Occurence	BAX, PPP6C	2/4
TP53	BAX	0.17827657378741	5.67832707867996	13	2	2	2	0.702506066437955	Co_Occurence	BAX, TP53	2/4
DNASE1L2	DFFB	0.17827657378741	5.67832707867996	13	2	2	2	0.702506066437955	Co_Occurence	DFFB, DNASE1L2	2/4
TAP2	DFFB	0.17827657378741	5.67832707867996	13	2	2	2	0.702506066437955	Co_Occurence	DFFB, TAP2	2/4
IFNGR2	DNASE1L2	0.17827657378741	5.67832707867996	13	2	2	2	0.702506066437955	Co_Occurence	DNASE1L2, IFNGR2	2/4
TNFRSF1A	GSDMC	0.17827657378741	5.67832707867996	13	2	2	2	0.702506066437955	Co_Occurence	GSDMC, TNFRSF1A	2/4
TAPBP	MCL1	0.17827657378741	5.67832707867996	13	2	2	2	0.702506066437955	Co_Occurence	MCL1, TAPBP	2/4
TNFRSF1A	PPP6C	0.17827657378741	5.67832707867996	13	2	2	2	0.702506066437955	Co_Occurence	PPP6C, TNFRSF1A	2/4
TP53	TAP2	0.17827657378741	5.67832707867996	13	2	2	2	0.702506066437955	Co_Occurence	TAP2, TP53	2/4
TP53	TNFRSF1A	0.17827657378741	5.67832707867996	13	2	2	2	0.702506066437955	Co_Occurence	TNFRSF1A, TP53	2/4
DAXX	DFFB	0.27218782249742	3.66084493075357	12	2	2	3	0.949401543543633	Co_Occurence	DAXX, DFFB	2/5
BIRC2	DNASE1L2	0.27218782249742	3.66084493075357	12	2	2	3	0.949401543543633	Co_Occurence	BIRC2, DNASE1L2	2/5
PSMB8	DNASE1L2	0.27218782249742	3.66084493075357	12	2	2	3	0.949401543543633	Co_Occurence	DNASE1L2, PSMB8	2/5
TAP1	DNASE1L2	0.27218782249742	3.66084493075357	12	2	2	3	0.949401543543633	Co_Occurence	DNASE1L2, TAP1	2/5
BAD	MCL1	0.27218782249742	3.66084493075357	12	2	2	3	0.949401543543633	Co_Occurence	BAD, MCL1	2/5
DAXX	MCL1	0.27218782249742	3.66084493075357	12	2	2	3	0.949401543543633	Co_Occurence	DAXX, MCL1	2/5
BAD	PPP6C	0.27218782249742	3.66084493075357	12	2	2	3	0.949401543543633	Co_Occurence	BAD, PPP6C	2/5
BAD	TAP2	0.27218782249742	3.66084493075357	12	2	2	3	0.949401543543633	Co_Occurence	BAD, TAP2	2/5
BAD	TNFRSF1A	0.27218782249742	3.66084493075357	12	2	2	3	0.949401543543633	Co_Occurence	BAD, TNFRSF1A	2/5
BAD	TP53	0.27218782249742	3.66084493075357	12	2	2	3	0.949401543543633	Co_Occurence	BAD, TP53	2/5
PSMB8	TP53	0.27218782249742	3.66084493075357	12	2	2	3	0.949401543543633	Co_Occurence	PSMB8, TP53	2/5
TAP1	TP53	0.27218782249742	3.66084493075357	12	2	2	3	0.949401543543633	Co_Occurence	TAP1, TP53	2/5
B2M	APAF1	0.298245614035088	6.32455709522216	15	2	1	1	0.983952922269752	Co_Occurence	APAF1, B2M	1/3
B2M	BNIP3L	0.298245614035088	6.32455709522216	15	2	1	1	0.983952922269752	Co_Occurence	B2M, BNIP3L	1/3
B2M	IFNA16	0.298245614035088	6.32455709522216	15	2	1	1	0.983952922269752	Co_Occurence	B2M, IFNA16	1/3
B2M	TRAF3	0.298245614035088	6.32455709522216	15	2	1	1	0.983952922269752	Co_Occurence	B2M, TRAF3	1/3
BAX	B2M	0.385964912280702	4.18330340367941	14	1	1	3	0.983952922269752	Co_Occurence	B2M, BAX	1/4
IFNGR2	B2M	0.385964912280702	4.18330340367941	14	1	1	3	0.983952922269752	Co_Occurence	B2M, IFNGR2	1/4
PPP6C	B2M	0.385964912280702	4.18330340367941	14	1	1	3	0.983952922269752	Co_Occurence	B2M, PPP6C	1/4
TNFRSF1A	B2M	0.385964912280702	4.18330340367941	14	1	1	3	0.983952922269752	Co_Occurence	B2M, TNFRSF1A	1/4
TP53	B2M	0.385964912280702	4.18330340367941	14	1	1	3	0.983952922269752	Co_Occurence	B2M, TP53	1/4
TRAF3	APAF1	0.422084623323013	3.20798219308241	14	2	1	2	0.983952922269752	Co_Occurence	APAF1, TRAF3	1/4
TRAF3	BNIP3L	0.422084623323013	3.20798219308241	14	2	1	2	0.983952922269752	Co_Occurence	BNIP3L, TRAF3	1/4
DAPK3	CASP9	0.422084623323013	3.20798219308241	14	2	1	2	0.983952922269752	Co_Occurence	CASP9, DAPK3	1/4
IFNA16	CASP9	0.422084623323013	3.20798219308241	14	2	1	2	0.983952922269752	Co_Occurence	CASP9, IFNA16	1/4
TRAF3	CASP9	0.422084623323013	3.20798219308241	14	2	1	2	0.983952922269752	Co_Occurence	CASP9, TRAF3	1/4
TRAF3	DAPK3	0.422084623323013	3.20798219308241	14	2	1	2	0.983952922269752	Co_Occurence	DAPK3, TRAF3	1/4
TRAF3	FAS	0.422084623323013	3.20798219308241	14	2	1	2	0.983952922269752	Co_Occurence	FAS, TRAF3	1/4
B2M	BAD	0.467836257309941	3.01640804465977	13	4	1	1	0.983952922269752	Co_Occurence	B2M, BAD	1/5
JAK2	BIRC2	0.467836257309941	3.01640804465977	13	4	1	1	0.983952922269752	Co_Occurence	BIRC2, JAK2	1/5
APAF1	BAX	0.530443756449948	2.06665611054261	13	3	1	2	0.983952922269752	Co_Occurence	APAF1, BAX	1/5
BNIP3L	BAX	0.530443756449948	2.06665611054261	13	3	1	2	0.983952922269752	Co_Occurence	BAX, BNIP3L	1/5
CASP9	BAX	0.530443756449948	2.06665611054261	13	3	1	2	0.983952922269752	Co_Occurence	BAX, CASP9	1/5
FAS	BAX	0.530443756449948	2.06665611054261	13	3	1	2	0.983952922269752	Co_Occurence	BAX, FAS	1/5
IFNA16	BAX	0.530443756449948	2.06665611054261	13	3	1	2	0.983952922269752	Co_Occurence	BAX, IFNA16	1/5
TRAF3	BAX	0.530443756449948	2.06665611054261	13	3	1	2	0.983952922269752	Co_Occurence	BAX, TRAF3	1/5
IFNA16	DFFB	0.530443756449948	2.06665611054261	13	3	1	2	0.983952922269752	Co_Occurence	DFFB, IFNA16	1/5
CASP9	DNASE1L2	0.530443756449948	2.06665611054261	13	3	1	2	0.983952922269752	Co_Occurence	CASP9, DNASE1L2	1/5
TRAF3	DNASE1L2	0.530443756449948	2.06665611054261	13	3	1	2	0.983952922269752	Co_Occurence	DNASE1L2, TRAF3	1/5
IFNA16	GSDMC	0.530443756449948	2.06665611054261	13	3	1	2	0.983952922269752	Co_Occurence	GSDMC, IFNA16	1/5
TRAF3	GSDMC	0.530443756449948	2.06665611054261	13	3	1	2	0.983952922269752	Co_Occurence	GSDMC, TRAF3	1/5
CASP9	IFNGR2	0.530443756449948	2.06665611054261	13	3	1	2	0.983952922269752	Co_Occurence	CASP9, IFNGR2	1/5
DAPK3	IFNGR2	0.530443756449948	2.06665611054261	13	3	1	2	0.983952922269752	Co_Occurence	DAPK3, IFNGR2	1/5
FAS	IFNGR2	0.530443756449948	2.06665611054261	13	3	1	2	0.983952922269752	Co_Occurence	FAS, IFNGR2	1/5
APAF1	MCL1	0.530443756449948	2.06665611054261	13	3	1	2	0.983952922269752	Co_Occurence	APAF1, MCL1	1/5
BNIP3L	MCL1	0.530443756449948	2.06665611054261	13	3	1	2	0.983952922269752	Co_Occurence	BNIP3L, MCL1	1/5
CASP9	MCL1	0.530443756449948	2.06665611054261	13	3	1	2	0.983952922269752	Co_Occurence	CASP9, MCL1	1/5
IFNA16	MCL1	0.530443756449948	2.06665611054261	13	3	1	2	0.983952922269752	Co_Occurence	IFNA16, MCL1	1/5
STAT3	MCL1	0.530443756449948	2.06665611054261	13	3	1	2	0.983952922269752	Co_Occurence	MCL1, STAT3	1/5
TBK1	MCL1	0.530443756449948	2.06665611054261	13	3	1	2	0.983952922269752	Co_Occurence	MCL1, TBK1	1/5
TRAF3	MCL1	0.530443756449948	2.06665611054261	13	3	1	2	0.983952922269752	Co_Occurence	MCL1, TRAF3	1/5
APAF1	PPP6C	0.530443756449948	2.06665611054261	13	3	1	2	0.983952922269752	Co_Occurence	APAF1, PPP6C	1/5
BNIP3L	PPP6C	0.530443756449948	2.06665611054261	13	3	1	2	0.983952922269752	Co_Occurence	BNIP3L, PPP6C	1/5
CASP9	PPP6C	0.530443756449948	2.06665611054261	13	3	1	2	0.983952922269752	Co_Occurence	CASP9, PPP6C	1/5
DAPK3	PPP6C	0.530443756449948	2.06665611054261	13	3	1	2	0.983952922269752	Co_Occurence	DAPK3, PPP6C	1/5
FAS	PPP6C	0.530443756449948	2.06665611054261	13	3	1	2	0.983952922269752	Co_Occurence	FAS, PPP6C	1/5
DAPK3	TAP2	0.530443756449948	2.06665611054261	13	3	1	2	0.983952922269752	Co_Occurence	DAPK3, TAP2	1/5
IFNA16	TAP2	0.530443756449948	2.06665611054261	13	3	1	2	0.983952922269752	Co_Occurence	IFNA16, TAP2	1/5
TRAF3	TAP2	0.530443756449948	2.06665611054261	13	3	1	2	0.983952922269752	Co_Occurence	TAP2, TRAF3	1/5
APAF1	TAPBP	0.530443756449948	2.06665611054261	13	3	1	2	0.983952922269752	Co_Occurence	APAF1, TAPBP	1/5
BNIP3L	TAPBP	0.530443756449948	2.06665611054261	13	3	1	2	0.983952922269752	Co_Occurence	BNIP3L, TAPBP	1/5
CASP9	TAPBP	0.530443756449948	2.06665611054261	13	3	1	2	0.983952922269752	Co_Occurence	CASP9, TAPBP	1/5
IFNA16	TAPBP	0.530443756449948	2.06665611054261	13	3	1	2	0.983952922269752	Co_Occurence	IFNA16, TAPBP	1/5
TRAF3	TAPBP	0.530443756449948	2.06665611054261	13	3	1	2	0.983952922269752	Co_Occurence	TAPBP, TRAF3	1/5
CASP9	TNFRSF1A	0.530443756449948	2.06665611054261	13	3	1	2	0.983952922269752	Co_Occurence	CASP9, TNFRSF1A	1/5
CASP9	TP53	0.530443756449948	2.06665611054261	13	3	1	2	0.983952922269752	Co_Occurence	CASP9, TP53	1/5
DAPK3	TP53	0.530443756449948	2.06665611054261	13	3	1	2	0.983952922269752	Co_Occurence	DAPK3, TP53	1/5
STAT3	TP53	0.530443756449948	2.06665611054261	13	3	1	2	0.983952922269752	Co_Occurence	STAT3, TP53	1/5
TBK1	TP53	0.530443756449948	2.06665611054261	13	3	1	2	0.983952922269752	Co_Occurence	TBK1, TP53	1/5
TRAF3	TP53	0.530443756449948	2.06665611054261	13	3	1	2	0.983952922269752	Co_Occurence	TP53, TRAF3	1/5
DAXX	BAX	0.530443756449948	0	10	4	0	5	0.983952922269752	Mutually_Exclusive	BAX, DAXX	0/9
TAPBP	BAX	0.530443756449948	0	11	4	0	4	0.983952922269752	Mutually_Exclusive	BAX, TAPBP	0/8
BIRC2	DFFB	0.530443756449948	0	10	4	0	5	0.983952922269752	Mutually_Exclusive	BIRC2, DFFB	0/9
GSDMC	DFFB	0.530443756449948	0	11	4	0	4	0.983952922269752	Mutually_Exclusive	DFFB, GSDMC	0/8
GSDMC	DNASE1L2	0.530443756449948	0	11	4	0	4	0.983952922269752	Mutually_Exclusive	DNASE1L2, GSDMC	0/8
TAPBP	DNASE1L2	0.530443756449948	0	11	4	0	4	0.983952922269752	Mutually_Exclusive	DNASE1L2, TAPBP	0/8
TNFRSF1A	DNASE1L2	0.530443756449948	0	11	4	0	4	0.983952922269752	Mutually_Exclusive	DNASE1L2, TNFRSF1A	0/8
BIRC2	GSDMC	0.530443756449948	0	10	4	0	5	0.983952922269752	Mutually_Exclusive	BIRC2, GSDMC	0/9
PSMB8	GSDMC	0.530443756449948	0	10	4	0	5	0.983952922269752	Mutually_Exclusive	GSDMC, PSMB8	0/9
TAP1	GSDMC	0.530443756449948	0	10	4	0	5	0.983952922269752	Mutually_Exclusive	GSDMC, TAP1	0/9
TAP2	GSDMC	0.530443756449948	0	11	4	0	4	0.983952922269752	Mutually_Exclusive	GSDMC, TAP2	0/8
DAXX	IFNGR2	0.530443756449948	0	10	4	0	5	0.983952922269752	Mutually_Exclusive	DAXX, IFNGR2	0/9
MCL1	IFNGR2	0.530443756449948	0	11	4	0	4	0.983952922269752	Mutually_Exclusive	IFNGR2, MCL1	0/8
TAPBP	IFNGR2	0.530443756449948	0	11	4	0	4	0.983952922269752	Mutually_Exclusive	IFNGR2, TAPBP	0/8
TNFRSF1A	IFNGR2	0.530443756449948	0	11	4	0	4	0.983952922269752	Mutually_Exclusive	IFNGR2, TNFRSF1A	0/8
TP53	MCL1	0.530443756449948	0	11	4	0	4	0.983952922269752	Mutually_Exclusive	MCL1, TP53	0/8
BIRC2	TNFRSF1A	0.530443756449948	0	10	4	0	5	0.983952922269752	Mutually_Exclusive	BIRC2, TNFRSF1A	0/9
BIRC2	TP53	0.530443756449948	0	10	4	0	5	0.983952922269752	Mutually_Exclusive	BIRC2, TP53	0/9
STAT3	BAD	0.530443756449948	0	11	5	0	3	0.983952922269752	Mutually_Exclusive	BAD, STAT3	0/8
TBK1	BAD	0.530443756449948	0	11	5	0	3	0.983952922269752	Mutually_Exclusive	BAD, TBK1	0/8
APAF1	BIRC2	0.530443756449948	0	11	5	0	3	0.983952922269752	Mutually_Exclusive	APAF1, BIRC2	0/8
BNIP3L	BIRC2	0.530443756449948	0	11	5	0	3	0.983952922269752	Mutually_Exclusive	BIRC2, BNIP3L	0/8
CASP9	BIRC2	0.530443756449948	0	11	5	0	3	0.983952922269752	Mutually_Exclusive	BIRC2, CASP9	0/8
DAPK3	BIRC2	0.530443756449948	0	11	5	0	3	0.983952922269752	Mutually_Exclusive	BIRC2, DAPK3	0/8
FAS	BIRC2	0.530443756449948	0	11	5	0	3	0.983952922269752	Mutually_Exclusive	BIRC2, FAS	0/8
IFNA16	BIRC2	0.530443756449948	0	11	5	0	3	0.983952922269752	Mutually_Exclusive	BIRC2, IFNA16	0/8
TRAF3	BIRC2	0.530443756449948	0	11	5	0	3	0.983952922269752	Mutually_Exclusive	BIRC2, TRAF3	0/8
FAS	DAXX	0.530443756449948	0	11	5	0	3	0.983952922269752	Mutually_Exclusive	DAXX, FAS	0/8
APAF1	PSMB8	0.530443756449948	0	11	5	0	3	0.983952922269752	Mutually_Exclusive	APAF1, PSMB8	0/8
BNIP3L	PSMB8	0.530443756449948	0	11	5	0	3	0.983952922269752	Mutually_Exclusive	BNIP3L, PSMB8	0/8
FAS	PSMB8	0.530443756449948	0	11	5	0	3	0.983952922269752	Mutually_Exclusive	FAS, PSMB8	0/8
APAF1	TAP1	0.530443756449948	0	11	5	0	3	0.983952922269752	Mutually_Exclusive	APAF1, TAP1	0/8
BNIP3L	TAP1	0.530443756449948	0	11	5	0	3	0.983952922269752	Mutually_Exclusive	BNIP3L, TAP1	0/8
FAS	TAP1	0.530443756449948	0	11	5	0	3	0.983952922269752	Mutually_Exclusive	FAS, TAP1	0/8
DAXX	BAD	0.569573443412453	2.31969735531662	11	3	2	3	1	Co_Occurence	BAD, DAXX	2/6
GSDMC	BAD	1	0.920813852345015	11	4	1	3	1	Mutually_Exclusive	BAD, GSDMC	1/7
IFNGR2	BAD	1	0.920813852345015	11	4	1	3	1	Mutually_Exclusive	BAD, IFNGR2	1/7
TAPBP	BAD	1	0.920813852345015	11	4	1	3	1	Mutually_Exclusive	BAD, TAPBP	1/7
BAX	BIRC2	1	0.920813852345015	11	4	1	3	1	Mutually_Exclusive	BAX, BIRC2	1/7
IFNGR2	BIRC2	1	0.920813852345015	11	4	1	3	1	Mutually_Exclusive	BIRC2, IFNGR2	1/7
MCL1	BIRC2	1	0.920813852345015	11	4	1	3	1	Mutually_Exclusive	BIRC2, MCL1	1/7
PPP6C	BIRC2	1	0.920813852345015	11	4	1	3	1	Mutually_Exclusive	BIRC2, PPP6C	1/7
TAP2	BIRC2	1	0.920813852345015	11	4	1	3	1	Mutually_Exclusive	BIRC2, TAP2	1/7
TAPBP	BIRC2	1	0.920813852345015	11	4	1	3	1	Mutually_Exclusive	BIRC2, TAPBP	1/7
DNASE1L2	DAXX	1	0.920813852345015	11	4	1	3	1	Mutually_Exclusive	DAXX, DNASE1L2	1/7
GSDMC	DAXX	1	0.920813852345015	11	4	1	3	1	Mutually_Exclusive	DAXX, GSDMC	1/7
PPP6C	DAXX	1	0.920813852345015	11	4	1	3	1	Mutually_Exclusive	DAXX, PPP6C	1/7
TNFRSF1A	DAXX	1	0.920813852345015	11	4	1	3	1	Mutually_Exclusive	DAXX, TNFRSF1A	1/7
TP53	DAXX	1	0.920813852345015	11	4	1	3	1	Mutually_Exclusive	DAXX, TP53	1/7
BAX	PSMB8	1	0.920813852345015	11	4	1	3	1	Mutually_Exclusive	BAX, PSMB8	1/7
IFNGR2	PSMB8	1	0.920813852345015	11	4	1	3	1	Mutually_Exclusive	IFNGR2, PSMB8	1/7
MCL1	PSMB8	1	0.920813852345015	11	4	1	3	1	Mutually_Exclusive	MCL1, PSMB8	1/7
PPP6C	PSMB8	1	0.920813852345015	11	4	1	3	1	Mutually_Exclusive	PPP6C, PSMB8	1/7
TNFRSF1A	PSMB8	1	0.920813852345015	11	4	1	3	1	Mutually_Exclusive	PSMB8, TNFRSF1A	1/7
BAX	TAP1	1	0.920813852345015	11	4	1	3	1	Mutually_Exclusive	BAX, TAP1	1/7
IFNGR2	TAP1	1	0.920813852345015	11	4	1	3	1	Mutually_Exclusive	IFNGR2, TAP1	1/7
MCL1	TAP1	1	0.920813852345015	11	4	1	3	1	Mutually_Exclusive	MCL1, TAP1	1/7
PPP6C	TAP1	1	0.920813852345015	11	4	1	3	1	Mutually_Exclusive	PPP6C, TAP1	1/7
TNFRSF1A	TAP1	1	0.920813852345015	11	4	1	3	1	Mutually_Exclusive	TAP1, TNFRSF1A	1/7
BIRC2	BAD	1	0.639760737285892	10	4	1	4	1	Mutually_Exclusive	BAD, BIRC2	1/8
APAF1	BAD	1	1.46619417654755	12	4	1	2	1	Co_Occurence	APAF1, BAD	1/6
BNIP3L	BAD	1	1.46619417654755	12	4	1	2	1	Co_Occurence	BAD, BNIP3L	1/6
FAS	BAD	1	1.46619417654755	12	4	1	2	1	Co_Occurence	BAD, FAS	1/6
JAK2	BAD	1	0	12	5	0	2	1	Mutually_Exclusive	BAD, JAK2	0/7
DAXX	BIRC2	1	0.639760737285892	10	4	1	4	1	Mutually_Exclusive	BIRC2, DAXX	1/8
PSMB8	BIRC2	1	0.639760737285892	10	4	1	4	1	Mutually_Exclusive	BIRC2, PSMB8	1/8
TAP1	BIRC2	1	0.639760737285892	10	4	1	4	1	Mutually_Exclusive	BIRC2, TAP1	1/8
STAT3	BIRC2	1	1.46619417654755	12	4	1	2	1	Co_Occurence	BIRC2, STAT3	1/6
TBK1	BIRC2	1	1.46619417654755	12	4	1	2	1	Co_Occurence	BIRC2, TBK1	1/6
B2M	BIRC2	1	0	12	5	0	2	1	Mutually_Exclusive	B2M, BIRC2	0/7
APAF1	DAXX	1	1.46619417654755	12	4	1	2	1	Co_Occurence	APAF1, DAXX	1/6
BNIP3L	DAXX	1	1.46619417654755	12	4	1	2	1	Co_Occurence	BNIP3L, DAXX	1/6
CASP9	DAXX	1	1.46619417654755	12	4	1	2	1	Co_Occurence	CASP9, DAXX	1/6
DAPK3	DAXX	1	1.46619417654755	12	4	1	2	1	Co_Occurence	DAPK3, DAXX	1/6
IFNA16	DAXX	1	1.46619417654755	12	4	1	2	1	Co_Occurence	DAXX, IFNA16	1/6
B2M	DAXX	1	0	12	5	0	2	1	Mutually_Exclusive	B2M, DAXX	0/7
JAK2	DAXX	1	0	12	5	0	2	1	Mutually_Exclusive	DAXX, JAK2	0/7
IFNA16	PSMB8	1	1.46619417654755	12	4	1	2	1	Co_Occurence	IFNA16, PSMB8	1/6
B2M	PSMB8	1	0	12	5	0	2	1	Mutually_Exclusive	B2M, PSMB8	0/7
JAK2	PSMB8	1	0	12	5	0	2	1	Mutually_Exclusive	JAK2, PSMB8	0/7
IFNA16	TAP1	1	1.46619417654755	12	4	1	2	1	Co_Occurence	IFNA16, TAP1	1/6
B2M	TAP1	1	0	12	5	0	2	1	Mutually_Exclusive	B2M, TAP1	0/7
JAK2	TAP1	1	0	12	5	0	2	1	Mutually_Exclusive	JAK2, TAP1	0/7
DFFB	BAX	1	1.31228493862831	12	3	1	3	1	Co_Occurence	BAX, DFFB	1/6
GSDMC	BAX	1	1.31228493862831	12	3	1	3	1	Co_Occurence	BAX, GSDMC	1/6
IFNGR2	BAX	1	1.31228493862831	12	3	1	3	1	Co_Occurence	BAX, IFNGR2	1/6
MCL1	BAX	1	1.31228493862831	12	3	1	3	1	Co_Occurence	BAX, MCL1	1/6
TAP2	BAX	1	1.31228493862831	12	3	1	3	1	Co_Occurence	BAX, TAP2	1/6
TNFRSF1A	BAX	1	1.31228493862831	12	3	1	3	1	Co_Occurence	BAX, TNFRSF1A	1/6
STAT3	BAX	1	0	12	4	0	3	1	Mutually_Exclusive	BAX, STAT3	0/7
TBK1	BAX	1	0	12	4	0	3	1	Mutually_Exclusive	BAX, TBK1	0/7
JAK2	BAX	1	0	13	4	0	2	1	Mutually_Exclusive	BAX, JAK2	0/6
IFNGR2	DFFB	1	1.31228493862831	12	3	1	3	1	Co_Occurence	DFFB, IFNGR2	1/6
MCL1	DFFB	1	1.31228493862831	12	3	1	3	1	Co_Occurence	DFFB, MCL1	1/6
PPP6C	DFFB	1	1.31228493862831	12	3	1	3	1	Co_Occurence	DFFB, PPP6C	1/6
TAPBP	DFFB	1	1.31228493862831	12	3	1	3	1	Co_Occurence	DFFB, TAPBP	1/6
TNFRSF1A	DFFB	1	1.31228493862831	12	3	1	3	1	Co_Occurence	DFFB, TNFRSF1A	1/6
TP53	DFFB	1	1.31228493862831	12	3	1	3	1	Co_Occurence	DFFB, TP53	1/6
APAF1	DFFB	1	0	12	4	0	3	1	Mutually_Exclusive	APAF1, DFFB	0/7
BNIP3L	DFFB	1	0	12	4	0	3	1	Mutually_Exclusive	BNIP3L, DFFB	0/7
FAS	DFFB	1	0	12	4	0	3	1	Mutually_Exclusive	DFFB, FAS	0/7
STAT3	DFFB	1	0	12	4	0	3	1	Mutually_Exclusive	DFFB, STAT3	0/7
TBK1	DFFB	1	0	12	4	0	3	1	Mutually_Exclusive	DFFB, TBK1	0/7
B2M	DFFB	1	0	13	4	0	2	1	Mutually_Exclusive	B2M, DFFB	0/6
JAK2	DFFB	1	0	13	4	0	2	1	Mutually_Exclusive	DFFB, JAK2	0/6
MCL1	DNASE1L2	1	1.31228493862831	12	3	1	3	1	Co_Occurence	DNASE1L2, MCL1	1/6
PPP6C	DNASE1L2	1	1.31228493862831	12	3	1	3	1	Co_Occurence	DNASE1L2, PPP6C	1/6
TAP2	DNASE1L2	1	1.31228493862831	12	3	1	3	1	Co_Occurence	DNASE1L2, TAP2	1/6
TP53	DNASE1L2	1	1.31228493862831	12	3	1	3	1	Co_Occurence	DNASE1L2, TP53	1/6
APAF1	DNASE1L2	1	0	12	4	0	3	1	Mutually_Exclusive	APAF1, DNASE1L2	0/7
BNIP3L	DNASE1L2	1	0	12	4	0	3	1	Mutually_Exclusive	BNIP3L, DNASE1L2	0/7
FAS	DNASE1L2	1	0	12	4	0	3	1	Mutually_Exclusive	DNASE1L2, FAS	0/7
IFNA16	DNASE1L2	1	0	12	4	0	3	1	Mutually_Exclusive	DNASE1L2, IFNA16	0/7
STAT3	DNASE1L2	1	0	12	4	0	3	1	Mutually_Exclusive	DNASE1L2, STAT3	0/7
TBK1	DNASE1L2	1	0	12	4	0	3	1	Mutually_Exclusive	DNASE1L2, TBK1	0/7
B2M	DNASE1L2	1	0	13	4	0	2	1	Mutually_Exclusive	B2M, DNASE1L2	0/6
JAK2	DNASE1L2	1	0	13	4	0	2	1	Mutually_Exclusive	DNASE1L2, JAK2	0/6
IFNGR2	GSDMC	1	1.31228493862831	12	3	1	3	1	Co_Occurence	GSDMC, IFNGR2	1/6
MCL1	GSDMC	1	1.31228493862831	12	3	1	3	1	Co_Occurence	GSDMC, MCL1	1/6
PPP6C	GSDMC	1	1.31228493862831	12	3	1	3	1	Co_Occurence	GSDMC, PPP6C	1/6
TAPBP	GSDMC	1	1.31228493862831	12	3	1	3	1	Co_Occurence	GSDMC, TAPBP	1/6
TP53	GSDMC	1	1.31228493862831	12	3	1	3	1	Co_Occurence	GSDMC, TP53	1/6
CASP9	GSDMC	1	0	12	4	0	3	1	Mutually_Exclusive	CASP9, GSDMC	0/7
DAPK3	GSDMC	1	0	12	4	0	3	1	Mutually_Exclusive	DAPK3, GSDMC	0/7
STAT3	GSDMC	1	0	12	4	0	3	1	Mutually_Exclusive	GSDMC, STAT3	0/7
TBK1	GSDMC	1	0	12	4	0	3	1	Mutually_Exclusive	GSDMC, TBK1	0/7
JAK2	GSDMC	1	0	13	4	0	2	1	Mutually_Exclusive	GSDMC, JAK2	0/6
PPP6C	IFNGR2	1	1.31228493862831	12	3	1	3	1	Co_Occurence	IFNGR2, PPP6C	1/6
TAP2	IFNGR2	1	1.31228493862831	12	3	1	3	1	Co_Occurence	IFNGR2, TAP2	1/6
TP53	IFNGR2	1	1.31228493862831	12	3	1	3	1	Co_Occurence	IFNGR2, TP53	1/6
APAF1	IFNGR2	1	0	12	4	0	3	1	Mutually_Exclusive	APAF1, IFNGR2	0/7
BNIP3L	IFNGR2	1	0	12	4	0	3	1	Mutually_Exclusive	BNIP3L, IFNGR2	0/7
IFNA16	IFNGR2	1	0	12	4	0	3	1	Mutually_Exclusive	IFNA16, IFNGR2	0/7
STAT3	IFNGR2	1	0	12	4	0	3	1	Mutually_Exclusive	IFNGR2, STAT3	0/7
TBK1	IFNGR2	1	0	12	4	0	3	1	Mutually_Exclusive	IFNGR2, TBK1	0/7
TRAF3	IFNGR2	1	0	12	4	0	3	1	Mutually_Exclusive	IFNGR2, TRAF3	0/7
JAK2	IFNGR2	1	0	13	4	0	2	1	Mutually_Exclusive	IFNGR2, JAK2	0/6
PPP6C	MCL1	1	1.31228493862831	12	3	1	3	1	Co_Occurence	MCL1, PPP6C	1/6
TAP2	MCL1	1	1.31228493862831	12	3	1	3	1	Co_Occurence	MCL1, TAP2	1/6
TNFRSF1A	MCL1	1	1.31228493862831	12	3	1	3	1	Co_Occurence	MCL1, TNFRSF1A	1/6
DAPK3	MCL1	1	0	12	4	0	3	1	Mutually_Exclusive	DAPK3, MCL1	0/7
FAS	MCL1	1	0	12	4	0	3	1	Mutually_Exclusive	FAS, MCL1	0/7
B2M	MCL1	1	0	13	4	0	2	1	Mutually_Exclusive	B2M, MCL1	0/6
JAK2	MCL1	1	0	13	4	0	2	1	Mutually_Exclusive	JAK2, MCL1	0/6
TAP2	PPP6C	1	1.31228493862831	12	3	1	3	1	Co_Occurence	PPP6C, TAP2	1/6
TAPBP	PPP6C	1	1.31228493862831	12	3	1	3	1	Co_Occurence	PPP6C, TAPBP	1/6
TP53	PPP6C	1	1.31228493862831	12	3	1	3	1	Co_Occurence	PPP6C, TP53	1/6
STAT3	PPP6C	1	0	12	4	0	3	1	Mutually_Exclusive	PPP6C, STAT3	0/7
TBK1	PPP6C	1	0	12	4	0	3	1	Mutually_Exclusive	PPP6C, TBK1	0/7
JAK2	PPP6C	1	0	13	4	0	2	1	Mutually_Exclusive	JAK2, PPP6C	0/6
TNFRSF1A	TAP2	1	1.31228493862831	12	3	1	3	1	Co_Occurence	TAP2, TNFRSF1A	1/6
APAF1	TAP2	1	0	12	4	0	3	1	Mutually_Exclusive	APAF1, TAP2	0/7
BNIP3L	TAP2	1	0	12	4	0	3	1	Mutually_Exclusive	BNIP3L, TAP2	0/7
FAS	TAP2	1	0	12	4	0	3	1	Mutually_Exclusive	FAS, TAP2	0/7
B2M	TAP2	1	0	13	4	0	2	1	Mutually_Exclusive	B2M, TAP2	0/6
JAK2	TAP2	1	0	13	4	0	2	1	Mutually_Exclusive	JAK2, TAP2	0/6
TNFRSF1A	TAPBP	1	1.31228493862831	12	3	1	3	1	Co_Occurence	TAPBP, TNFRSF1A	1/6
TP53	TAPBP	1	1.31228493862831	12	3	1	3	1	Co_Occurence	TAPBP, TP53	1/6
DAPK3	TAPBP	1	0	12	4	0	3	1	Mutually_Exclusive	DAPK3, TAPBP	0/7
FAS	TAPBP	1	0	12	4	0	3	1	Mutually_Exclusive	FAS, TAPBP	0/7
B2M	TAPBP	1	0	13	4	0	2	1	Mutually_Exclusive	B2M, TAPBP	0/6
JAK2	TAPBP	1	0	13	4	0	2	1	Mutually_Exclusive	JAK2, TAPBP	0/6
DAPK3	TNFRSF1A	1	0	12	4	0	3	1	Mutually_Exclusive	DAPK3, TNFRSF1A	0/7
STAT3	TNFRSF1A	1	0	12	4	0	3	1	Mutually_Exclusive	STAT3, TNFRSF1A	0/7
TBK1	TNFRSF1A	1	0	12	4	0	3	1	Mutually_Exclusive	TBK1, TNFRSF1A	0/7
JAK2	TNFRSF1A	1	0	13	4	0	2	1	Mutually_Exclusive	JAK2, TNFRSF1A	0/6
JAK2	TP53	1	0	13	4	0	2	1	Mutually_Exclusive	JAK2, TP53	0/6
CASP9	APAF1	1	0	13	3	0	3	1	Mutually_Exclusive	APAF1, CASP9	0/6
DAPK3	APAF1	1	0	13	3	0	3	1	Mutually_Exclusive	APAF1, DAPK3	0/6
STAT3	APAF1	1	0	13	3	0	3	1	Mutually_Exclusive	APAF1, STAT3	0/6
TBK1	APAF1	1	0	13	3	0	3	1	Mutually_Exclusive	APAF1, TBK1	0/6
JAK2	APAF1	1	0	14	3	0	2	1	Mutually_Exclusive	APAF1, JAK2	0/5
CASP9	BNIP3L	1	0	13	3	0	3	1	Mutually_Exclusive	BNIP3L, CASP9	0/6
DAPK3	BNIP3L	1	0	13	3	0	3	1	Mutually_Exclusive	BNIP3L, DAPK3	0/6
STAT3	BNIP3L	1	0	13	3	0	3	1	Mutually_Exclusive	BNIP3L, STAT3	0/6
TBK1	BNIP3L	1	0	13	3	0	3	1	Mutually_Exclusive	BNIP3L, TBK1	0/6
JAK2	BNIP3L	1	0	14	3	0	2	1	Mutually_Exclusive	BNIP3L, JAK2	0/5
FAS	CASP9	1	0	13	3	0	3	1	Mutually_Exclusive	CASP9, FAS	0/6
STAT3	CASP9	1	0	13	3	0	3	1	Mutually_Exclusive	CASP9, STAT3	0/6
TBK1	CASP9	1	0	13	3	0	3	1	Mutually_Exclusive	CASP9, TBK1	0/6
B2M	CASP9	1	0	14	3	0	2	1	Mutually_Exclusive	B2M, CASP9	0/5
JAK2	CASP9	1	0	14	3	0	2	1	Mutually_Exclusive	CASP9, JAK2	0/5
FAS	DAPK3	1	0	13	3	0	3	1	Mutually_Exclusive	DAPK3, FAS	0/6
IFNA16	DAPK3	1	0	13	3	0	3	1	Mutually_Exclusive	DAPK3, IFNA16	0/6
STAT3	DAPK3	1	0	13	3	0	3	1	Mutually_Exclusive	DAPK3, STAT3	0/6
TBK1	DAPK3	1	0	13	3	0	3	1	Mutually_Exclusive	DAPK3, TBK1	0/6
B2M	DAPK3	1	0	14	3	0	2	1	Mutually_Exclusive	B2M, DAPK3	0/5
JAK2	DAPK3	1	0	14	3	0	2	1	Mutually_Exclusive	DAPK3, JAK2	0/5
STAT3	FAS	1	0	13	3	0	3	1	Mutually_Exclusive	FAS, STAT3	0/6
TBK1	FAS	1	0	13	3	0	3	1	Mutually_Exclusive	FAS, TBK1	0/6
JAK2	FAS	1	0	14	3	0	2	1	Mutually_Exclusive	FAS, JAK2	0/5
STAT3	IFNA16	1	0	13	3	0	3	1	Mutually_Exclusive	IFNA16, STAT3	0/6
TBK1	IFNA16	1	0	13	3	0	3	1	Mutually_Exclusive	IFNA16, TBK1	0/6
JAK2	IFNA16	1	0	14	3	0	2	1	Mutually_Exclusive	IFNA16, JAK2	0/5
TRAF3	STAT3	1	0	13	3	0	3	1	Mutually_Exclusive	STAT3, TRAF3	0/6
B2M	STAT3	1	0	14	3	0	2	1	Mutually_Exclusive	B2M, STAT3	0/5
JAK2	STAT3	1	0	14	3	0	2	1	Mutually_Exclusive	JAK2, STAT3	0/5
TRAF3	TBK1	1	0	13	3	0	3	1	Mutually_Exclusive	TBK1, TRAF3	0/6
B2M	TBK1	1	0	14	3	0	2	1	Mutually_Exclusive	B2M, TBK1	0/5
JAK2	TBK1	1	0	14	3	0	2	1	Mutually_Exclusive	JAK2, TBK1	0/5
JAK2	TRAF3	1	0	14	3	0	2	1	Mutually_Exclusive	JAK2, TRAF3	0/5
JAK2	B2M	1	0	15	2	0	2	1	Mutually_Exclusive	B2M, JAK2	0/4
